# Supplementary material for: TGFβ signaling related genes are involved in hormonal mediation during termite soldier differentiation
Source: PLoS Genet. 2018 Apr 11;14(4):e1007338. doi: 10.1371/journal.pgen.1007338 (PMC5912798; doi:10.1371/journal.pgen.1007338)
Supplement: S1 Table — (XLSX) [file pgen.1007338.s004.xlsx]

## Sheet: pGPp vs pGPw
S1 Table 1. RNA-seq data of all genes observed in this study.
gene id	locus	sample 1	sample 2	value 1	value 2	log2 (fold change)	p value	FDR p-value correction	significant
Znev_00001	scaffold66:1470-2340	pGPp	pGPw	0.620614	1.41564	1.18969	1	1	no
Znev_00002	scaffold66:5900-7195	pGPp	pGPw	0	0	0	1	1	no
Znev_00003	scaffold66:8237-9820	pGPp	pGPw	57.7602	39.3337	-0.55431	0.427	0.996958	no
Znev_00004	scaffold66:12542-14033	pGPp	pGPw	206.026	314.512	0.61029	0.1861	0.996958	no
Znev_00005	scaffold66:15394-15815	pGPp	pGPw	26.0091	12.6626	-1.03845	0.15235	0.996958	no
Znev_00006	scaffold66:21871-26206	pGPp	pGPw	7.61987	1.73071	-2.1384	0.2319	0.996958	no
Znev_00007	scaffold66:31211-32496	pGPp	pGPw	35.5501	25.1684	-0.498236	0.5182	0.996958	no
Znev_00008	scaffold66:33738-35681	pGPp	pGPw	2101.78	3009.86	0.518087	0.29975	0.996958	no
Znev_00009	scaffold66:40515-41613	pGPp	pGPw	1.36822	0	NaN	1	1	no
Znev_00010	scaffold66:44166-46118	pGPp	pGPw	1.36572	14.8961	3.4472	0.21105	0.996958	no
Znev_00011	scaffold66:54369-56616	pGPp	pGPw	147.694	277.493	0.909843	0.05855	0.996958	no
Znev_00012	scaffold66:63257-67226	pGPp	pGPw	11.3875	44.9497	1.98086	0.0018	0.162636	no
Znev_00013	scaffold66:69140-69494	pGPp	pGPw	2.41765	1.34789	-0.842903	1	1	no
Znev_00014	scaffold66:70933-84556	pGPp	pGPw	18.4433	21.8484	0.244431	0.5935	0.996958	no
Znev_00015	scaffold66:84694-86692	pGPp	pGPw	17.0906	16.5555	-0.0458986	0.94025	0.996958	no
Znev_00016	scaffold66:88695-90928	pGPp	pGPw	17.1239	7.21875	-1.24619	0.0916	0.996958	no
Znev_00017	scaffold66:92075-97336	pGPp	pGPw	4.95071	1.33191	-1.89414	0.04925	0.996958	no
Znev_00018	scaffold66:100058-114643	pGPp	pGPw	18.933	27.9402	0.561442	0.2512	0.996958	no
Znev_00019	scaffold66:214635-216500	pGPp	pGPw	30.189	27.1664	-0.152196	0.76185	0.996958	no
Znev_00020	scaffold66:220218-224394	pGPp	pGPw	7.03946	6.59466	-0.0941682	0.8937	0.996958	no
Znev_00021	scaffold66:229250-248737	pGPp	pGPw	9.628	10.6985	0.152101	0.755	0.996958	no
Znev_00024	scaffold66:355841-359168	pGPp	pGPw	46.5883	36.6072	-0.34784	0.48585	0.996958	no
Znev_00025	scaffold66:364109-364532	pGPp	pGPw	1.28882	2.16717	0.74976	1	1	no
Znev_00026	scaffold66:367014-367879	pGPp	pGPw	50.0189	46.8192	-0.0953729	0.8681	0.996958	no
Znev_00027	scaffold66:375860-380571	pGPp	pGPw	13.1525	8.48241	-0.632787	0.3977	0.996958	no
Znev_00028	scaffold66:381453-382245	pGPp	pGPw	31.951	35.9809	0.17137	0.7639	0.996958	no
Znev_00030	scaffold66:405867-415322	pGPp	pGPw	43.1465	56.0503	0.377478	0.39505	0.996958	no
Znev_00031	scaffold66:416991-421227	pGPp	pGPw	247.886	256.444	0.0489662	0.9168	0.996958	no
Znev_00032	scaffold66:425853-430221	pGPp	pGPw	13.0564	12.6021	-0.0510889	0.9298	0.996958	no
Znev_00033	scaffold66:432781-440106	pGPp	pGPw	10.3532	12.8203	0.308354	0.6266	0.996958	no
Znev_00035	scaffold66:523184-524660	pGPp	pGPw	27.8042	19.2538	-0.530161	0.39585	0.996958	no
Znev_00036	scaffold66:529512-546438	pGPp	pGPw	21.2551	18.3729	-0.210225	0.63825	0.996958	no
Znev_00037	scaffold66:553513-567082	pGPp	pGPw	186.365	104.988	-0.8279	0.0737	0.996958	no
Znev_00038	scaffold66:570986-574856	pGPp	pGPw	39.4187	35.66	-0.144576	0.7568	0.996958	no
Znev_00039	scaffold66:579706-583253	pGPp	pGPw	14.797	13.0099	-0.185699	0.7811	0.996958	no
Znev_00041	scaffold66:742726-743719	pGPp	pGPw	0.533728	1.2348	1.2101	1	1	no
Znev_00042	scaffold66:751238-752345	pGPp	pGPw	2.22744	0	NaN	1	1	no
Znev_00043	scaffold66:754400-769955	pGPp	pGPw	20.897	34.2704	0.713663	0.13	0.996958	no
Znev_00044	scaffold66:777561-786410	pGPp	pGPw	26.9368	29.2955	0.121101	0.78685	0.996958	no
Znev_00045	scaffold66:790805-807625	pGPp	pGPw	17.7929	20.971	0.237093	0.5932	0.996958	no
Znev_00046	scaffold66:826810-842175	pGPp	pGPw	18.6388	15.6918	-0.248302	0.6521	0.996958	no
Znev_00048	scaffold66:850655-852668	pGPp	pGPw	92.943	116.991	0.331979	0.47035	0.996958	no
Znev_00049	scaffold66:853673-870919	pGPp	pGPw	42.1362	38.7792	-0.119777	0.7893	0.996958	no
Znev_00050	scaffold66:882504-909075	pGPp	pGPw	32.1153	7.6768	-2.06468	0.00205	0.177229	no
Znev_00051	scaffold66:1083537-1083876	pGPp	pGPw	2.51429	2.83487	0.173135	0.75125	0.996958	no
Znev_00052	scaffold66:1088086-1097971	pGPp	pGPw	19.6697	16.7607	-0.230893	0.60735	0.996958	no
Znev_00053	scaffold66:1101048-1104883	pGPp	pGPw	51.8057	41.2198	-0.329774	0.45675	0.996958	no
Znev_00055	scaffold66:1109606-1109960	pGPp	pGPw	51.0545	75.0114	0.555072	0.59255	0.996958	no
Znev_00056	scaffold66:1116863-1141950	pGPp	pGPw	25.4395	28.9838	0.188176	0.74005	0.996958	no
Znev_00057	scaffold66:1116863-1141950	pGPp	pGPw	0	0	0	1	1	no
Znev_00058	scaffold66:1191920-1192265	pGPp	pGPw	0	0	0	1	1	no
Znev_00059	scaffold66:1192616-1206530	pGPp	pGPw	22.2422	22.3625	0.00778159	0.9832	0.996958	no
Znev_00060	scaffold66:1207540-1208356	pGPp	pGPw	227.862	216.183	-0.0759055	0.8848	0.996958	no
Znev_00061	scaffold66:1209793-1228845	pGPp	pGPw	34.4761	33.6717	-0.0340603	0.9408	0.996958	no
Znev_00062	scaffold66:1230532-1231762	pGPp	pGPw	44.3167	50.4	0.185574	0.7015	0.996958	no
Znev_00063	scaffold66:1233810-1253950	pGPp	pGPw	26.3461	25.5983	-0.041538	0.92675	0.996958	no
Znev_00065	scaffold66:1263943-1264270	pGPp	pGPw	0	0	0	1	1	no
Znev_00066	scaffold66:1275391-1284654	pGPp	pGPw	128.327	104.869	-0.291237	0.5405	0.996958	no
Znev_00068	scaffold66:1315174-1317901	pGPp	pGPw	3187.45	3038.56	-0.0690177	0.90725	0.996958	no
Znev_00069	scaffold66:1321326-1325578	pGPp	pGPw	59.8352	63.4912	0.0855627	0.8453	0.996958	no
Znev_00070	scaffold66:1326551-1328193	pGPp	pGPw	240.76	215.953	-0.156876	0.72745	0.996958	no
Znev_00072	scaffold66:1356428-1358700	pGPp	pGPw	82.4471	103.335	0.32579	0.4791	0.996958	no
Znev_00073	scaffold66:1383372-1383543	pGPp	pGPw	32.1691	8.11443	-1.98711	0.283	0.996958	no
Znev_00074	scaffold66:1421807-1446860	pGPp	pGPw	9.46879	12.3672	0.385267	0.3937	0.996958	no
Znev_00075	scaffold66:1448448-1449072	pGPp	pGPw	35.6755	38.7561	0.11949	0.8326	0.996958	no
Znev_00076	scaffold66:1454705-1455776	pGPp	pGPw	27.1104	38.3489	0.500338	0.3339	0.996958	no
Znev_00077	scaffold66:1459046-1461049	pGPp	pGPw	74.0503	51.8865	-0.513146	0.3539	0.996958	no
Znev_00078	scaffold66:1462529-1479176	pGPp	pGPw	13.1495	11.3879	-0.207502	0.65135	0.996958	no
Znev_00079	scaffold66:1479686-1485189	pGPp	pGPw	12.6974	19.1668	0.594071	0.26455	0.996958	no
Znev_00080	scaffold66:1486899-1487271	pGPp	pGPw	2.42986	2.98664	0.297654	0.75125	0.996958	no
Znev_00081	scaffold66:1499926-1501234	pGPp	pGPw	4.91291	4.55819	-0.108117	0.8877	0.996958	no
Znev_00082	scaffold66:1513694-1518075	pGPp	pGPw	0.836451	1.0023	0.260965	1	1	no
Znev_00083	scaffold66:1552915-1553786	pGPp	pGPw	3307.83	3774.73	0.190487	0.71425	0.996958	no
Znev_00084	scaffold66:1555211-1557140	pGPp	pGPw	53.2989	54.3082	0.0270629	0.9565	0.996958	no
Znev_00085	scaffold66:1561182-1571482	pGPp	pGPw	50.0724	43.6972	-0.196474	0.67565	0.996958	no
Znev_00086	scaffold66:1574367-1576515	pGPp	pGPw	115.332	112.382	-0.0373856	0.93255	0.996958	no
Znev_00089	scaffold66:1650651-1652018	pGPp	pGPw	3.49352	2.07584	-0.750986	0.36215	0.996958	no
Znev_00090	scaffold66:1659546-1662011	pGPp	pGPw	0	0	0	1	1	no
Znev_00091	scaffold66:1674832-1675201	pGPp	pGPw	0	2.59846	inf	0.09165	0.996958	no
Znev_00092	scaffold66:1727436-1728858	pGPp	pGPw	7.79064	5.16947	-0.591726	0.36235	0.996958	no
Znev_00093	scaffold66:1738564-1744795	pGPp	pGPw	1.17224	1.92647	0.71669	1	1	no
Znev_00094	scaffold66:1745071-1745864	pGPp	pGPw	0	2.00574	inf	1	1	no
Znev_00095	scaffold66:1766315-1776151	pGPp	pGPw	78.7655	109.339	0.473173	0.30635	0.996958	no
Znev_00096	scaffold66:1776840-1778854	pGPp	pGPw	1576.47	1236.03	-0.350978	0.4726	0.996958	no
Znev_00097	scaffold66:1787955-1792690	pGPp	pGPw	21.2986	28.6639	0.428478	0.34895	0.996958	no
Znev_00098	scaffold66:1792935-1896277	pGPp	pGPw	0	0	0	1	1	no
Znev_00099	scaffold66:1792935-1896277	pGPp	pGPw	18.1409	23.5984	0.379446	0.3856	0.996958	no
Znev_00100	scaffold66:1896770-1900503	pGPp	pGPw	20.9606	23.5977	0.170967	0.7324	0.996958	no
Znev_00101	scaffold66:1902266-1905414	pGPp	pGPw	15.1073	18.7987	0.315383	0.5821	0.996958	no
Znev_00102	scaffold66:1906133-1907412	pGPp	pGPw	19.6056	21.722	0.147889	0.84405	0.996958	no
Znev_00103	scaffold66:1908231-1916318	pGPp	pGPw	47.5928	37.9193	-0.327811	0.46705	0.996958	no
Znev_00105	scaffold66:1928456-1928958	pGPp	pGPw	37997.1	2086.03	-4.18706	5e-05	0.0103595	yes
Znev_00107	scaffold66:1931873-1938313	pGPp	pGPw	0	0	0	1	1	no
Znev_00108	scaffold66:1942635-1948976	pGPp	pGPw	0.85171	6.55515	2.9442	0.04035	0.963988	no
Znev_00109	scaffold66:1962201-1969201	pGPp	pGPw	2.82741	1.51496	-0.900197	0.17585	0.996958	no
Znev_00110	scaffold66:1970560-1974705	pGPp	pGPw	5421.15	5412.63	-0.00226966	0.9962	0.997197	no
Znev_00111	scaffold66:1989024-1989339	pGPp	pGPw	3.51882	6.39261	0.861315	0.6732	0.996958	no
Znev_00112	scaffold66:1997601-1997919	pGPp	pGPw	14.0774	45.2487	1.6845	0.0813	0.996958	no
Znev_00113	scaffold66:2001632-2007449	pGPp	pGPw	103.568	148.741	0.522227	0.25175	0.996958	no
Znev_00114	scaffold66:2013175-2018929	pGPp	pGPw	8.56418	10.2983	0.266015	0.64355	0.996958	no
Znev_00115	scaffold66:2020388-2032565	pGPp	pGPw	58.8145	54.2521	-0.116494	0.79355	0.996958	no
Znev_00116	scaffold66:2043537-2058933	pGPp	pGPw	15.3515	17.1107	0.156523	0.7291	0.996958	no
Znev_00117	scaffold66:2118085-2143919	pGPp	pGPw	0	0.398003	inf	1	1	no
Znev_00118	scaffold66:2181353-2181795	pGPp	pGPw	0	0	0	1	1	no
Znev_00119	scaffold66:2196209-2203160	pGPp	pGPw	3.94626	9.56268	1.27693	0.15615	0.996958	no
Znev_00120	scaffold66:2196209-2203160	pGPp	pGPw	27.738	30.6809	0.14548	0.89935	0.996958	no
Znev_00121	scaffold66:2210362-2211362	pGPp	pGPw	4793.2	4693.74	-0.0302512	0.9474	0.996958	no
Znev_00122	scaffold66:2212707-2213969	pGPp	pGPw	249.825	237.931	-0.0703703	0.8782	0.996958	no
Znev_00123	scaffold66:2215743-2216754	pGPp	pGPw	73.0151	62.195	-0.231397	0.6282	0.996958	no
Znev_00124	scaffold66:2218884-2222810	pGPp	pGPw	1271.08	1168.85	-0.12097	0.82555	0.996958	no
Znev_00125	scaffold66:2223420-2225219	pGPp	pGPw	369.557	389.558	0.0760435	0.86125	0.996958	no
Znev_00126	scaffold66:2231033-2240661	pGPp	pGPw	55.1914	48.5762	-0.184193	0.6813	0.996958	no
Znev_00127	scaffold66:2253039-2254484	pGPp	pGPw	199.539	268.528	0.428404	0.3441	0.996958	no
Znev_00128	scaffold66:2256840-2261500	pGPp	pGPw	18.3023	19.9169	0.121969	0.82055	0.996958	no
Znev_00129	scaffold66:2262548-2273979	pGPp	pGPw	15.9096	27.2564	0.776702	0.30585	0.996958	no
Znev_00130	scaffold66:2262548-2273979	pGPp	pGPw	53.5421	48.6593	-0.137956	0.7999	0.996958	no
Znev_00131	scaffold66:2356867-2357194	pGPp	pGPw	0	0.955526	inf	1	1	no
Znev_00132	scaffold66:2363090-2375863	pGPp	pGPw	32.6727	35.0382	0.100839	0.8172	0.996958	no
Znev_00133	scaffold66:2381557-2388433	pGPp	pGPw	45.7136	50.8433	0.153434	0.73155	0.996958	no
Znev_00134	scaffold66:2381557-2388433	pGPp	pGPw	0	193.213	inf	0.2119	0.996958	no
Znev_00135	scaffold66:2391602-2418904	pGPp	pGPw	21.6565	18.1724	-0.253052	0.58555	0.996958	no
Znev_00136	scaffold66:2428540-2428864	pGPp	pGPw	0	0	0	1	1	no
Znev_00137	scaffold66:2432587-2432917	pGPp	pGPw	16.3417	7.81744	-1.06379	0.37695	0.996958	no
Znev_00139	scaffold66:2439942-2443702	pGPp	pGPw	107.669	88.3432	-0.285413	0.5223	0.996958	no
Znev_00140	scaffold66:2444297-2462864	pGPp	pGPw	47.8422	60.469	0.337913	0.4433	0.996958	no
Znev_00141	scaffold66:2465617-2469813	pGPp	pGPw	87.6664	76.4657	-0.197212	0.6557	0.996958	no
Znev_00142	scaffold66:2477213-2506491	pGPp	pGPw	21.2173	13.0931	-0.696436	0.1396	0.996958	no
Znev_00143	scaffold66:2477213-2506491	pGPp	pGPw	23.6525	12.3855	-0.933347	0.65015	0.996958	no
Znev_00144	scaffold66:2507610-2512351	pGPp	pGPw	22.9417	24.8756	0.116754	0.7944	0.996958	no
Znev_00145	scaffold66:2512484-2515512	pGPp	pGPw	2.29853	2.21772	-0.0516389	1	1	no
Znev_00146	scaffold66:2526438-2529647	pGPp	pGPw	17.8247	16.8957	-0.0772171	0.8909	0.996958	no
Znev_00147	scaffold66:2530709-2532451	pGPp	pGPw	114.609	135.358	0.240062	0.5891	0.996958	no
Znev_00148	scaffold66:2533065-2536836	pGPp	pGPw	82.225	88.0882	0.0993709	0.82135	0.996958	no
Znev_00151	scaffold66:2564846-2565215	pGPp	pGPw	28.3774	20.9461	-0.438065	0.60985	0.996958	no
Znev_00152	scaffold66:2567351-2569610	pGPp	pGPw	18.1049	24.4726	0.434785	0.49015	0.996958	no
Znev_00153	scaffold66:2577014-2579769	pGPp	pGPw	197.601	220.097	0.155554	0.7375	0.996958	no
Znev_00154	scaffold66:2577014-2579769	pGPp	pGPw	156.366	282.948	0.855613	0.655	0.996958	no
Znev_00155	scaffold66:2580094-2584817	pGPp	pGPw	84.8618	81.2116	-0.0634302	0.8896	0.996958	no
Znev_00156	scaffold66:2585374-2586837	pGPp	pGPw	43.0552	27.0313	-0.67156	0.23455	0.996958	no
Znev_00157	scaffold66:2587268-2587722	pGPp	pGPw	18.2597	21.8005	0.255696	0.8375	0.996958	no
Znev_00158	scaffold66:2588979-2589462	pGPp	pGPw	0	0	0	1	1	no
Znev_00159	scaffold66:2619408-2646177	pGPp	pGPw	39.2246	57.93	0.56255	0.22635	0.996958	no
Znev_00161	scaffold66:2736183-2739065	pGPp	pGPw	35.5471	35.3059	-0.00982248	0.98875	0.996958	no
Znev_00162	scaffold66:2741616-2752852	pGPp	pGPw	64.6986	58.3807	-0.148242	0.74125	0.996958	no
Znev_00163	scaffold66:2759978-2763309	pGPp	pGPw	56.1807	72.8776	0.375399	0.44665	0.996958	no
Znev_00164	scaffold66:2759978-2763309	pGPp	pGPw	0	4.19564	inf	0.21325	0.996958	no
Znev_00165	scaffold66:2803167-2844094	pGPp	pGPw	17.782	16.2083	-0.133686	0.79975	0.996958	no
Znev_00166	scaffold66:2911454-2912054	pGPp	pGPw	764.265	818.825	0.0994829	0.8382	0.996958	no
Znev_00167	scaffold66:2914484-2930362	pGPp	pGPw	45.715	55.0458	0.267966	0.5612	0.996958	no
Znev_00168	scaffold66:2945739-2946078	pGPp	pGPw	0	0	0	1	1	no
Znev_00169	scaffold66:2954005-2988766	pGPp	pGPw	22.1924	7.49098	-1.56684	0.01765	0.629209	no
Znev_00170	scaffold66:2954005-2988766	pGPp	pGPw	89.9777	20.0667	-2.16476	0.02415	0.732855	no
Znev_00171	scaffold66:3001822-3006340	pGPp	pGPw	26.2688	24.3211	-0.111142	0.83585	0.996958	no
Znev_00173	scaffold66:3010151-3016083	pGPp	pGPw	45.4249	57.126	0.330664	0.4881	0.996958	no
Znev_00174	scaffold66:3018624-3019501	pGPp	pGPw	0	0	0	1	1	no
Znev_00175	scaffold24:3839-12253	pGPp	pGPw	27.4692	24.6094	-0.158605	0.78675	0.996958	no
Znev_00176	scaffold24:22115-22990	pGPp	pGPw	100.185	74.8136	-0.421301	0.61365	0.996958	no
Znev_00177	scaffold24:29318-63829	pGPp	pGPw	18.0569	15.233	-0.245346	0.5879	0.996958	no
Znev_00178	scaffold24:65318-67687	pGPp	pGPw	5678.85	3707.36	-0.615205	0.226	0.996958	no
Znev_00179	scaffold24:74985-100478	pGPp	pGPw	10.1088	14.3532	0.505759	0.3126	0.996958	no
Znev_00180	scaffold24:122355-123233	pGPp	pGPw	0	0	0	1	1	no
Znev_00181	scaffold24:154274-182960	pGPp	pGPw	41.1592	24.6592	-0.73909	0.13065	0.996958	no
Znev_00182	scaffold24:154274-182960	pGPp	pGPw	70.6591	54.5437	-0.373463	0.3004	0.996958	no
Znev_00183	scaffold24:193738-195298	pGPp	pGPw	25.7867	27.827	0.109856	0.82345	0.996958	no
Znev_00185	scaffold24:221082-227898	pGPp	pGPw	132.33	170.92	0.36918	0.432	0.996958	no
Znev_00187	scaffold24:240120-240435	pGPp	pGPw	0	1.32278	inf	1	1	no
Znev_00188	scaffold24:241252-249150	pGPp	pGPw	10.8124	4.12347	-1.39075	0.0797	0.996958	no
Znev_00189	scaffold24:249153-249474	pGPp	pGPw	47.9795	8.2765	-2.53533	0.065	0.996958	no
Znev_00190	scaffold24:250800-257672	pGPp	pGPw	68.4088	82.6583	0.272977	0.5358	0.996958	no
Znev_00191	scaffold24:260423-261806	pGPp	pGPw	30.8518	26.5886	-0.214551	0.7013	0.996958	no
Znev_00193	scaffold24:284603-296810	pGPp	pGPw	336.405	337.401	0.00426249	0.99255	0.996958	no
Znev_00194	scaffold24:299971-306978	pGPp	pGPw	19.2059	27.3481	0.509895	0.3357	0.996958	no
Znev_00195	scaffold24:308858-309329	pGPp	pGPw	0	0	0	1	1	no
Znev_00197	scaffold24:312742-337196	pGPp	pGPw	56.5363	91.5207	0.694921	0.587	0.996958	no
Znev_00198	scaffold24:343631-354726	pGPp	pGPw	66.0063	78.177	0.244141	0.5865	0.996958	no
Znev_00199	scaffold24:362013-398429	pGPp	pGPw	33.2515	32.5983	-0.0286241	0.95015	0.996958	no
Znev_00200	scaffold24:405697-407725	pGPp	pGPw	6.36935	4.68434	-0.443299	0.5688	0.996958	no
Znev_00201	scaffold24:415523-420475	pGPp	pGPw	19.2071	24.5815	0.355934	0.51385	0.996958	no
Znev_00207	scaffold24:519305-539449	pGPp	pGPw	17.1393	17.7939	0.0540728	0.93295	0.996958	no
Znev_00208	scaffold24:541690-549023	pGPp	pGPw	109.7	96.4273	-0.186044	0.67215	0.996958	no
Znev_00209	scaffold24:551623-551995	pGPp	pGPw	128.084	158.284	0.305418	0.54055	0.996958	no
Znev_00210	scaffold24:555975-556948	pGPp	pGPw	0	0	0	1	1	no
Znev_00211	scaffold24:564824-586595	pGPp	pGPw	61.7412	85.6041	0.471447	0.2947	0.996958	no
Znev_00212	scaffold24:593113-600227	pGPp	pGPw	4.02351	5.92073	0.55732	0.48105	0.996958	no
Znev_00213	scaffold24:601853-613558	pGPp	pGPw	32.7746	38.5448	0.233958	0.6359	0.996958	no
Znev_00214	scaffold24:616577-628037	pGPp	pGPw	10.3818	12.5866	0.277826	0.64035	0.996958	no
Znev_00215	scaffold24:631427-637581	pGPp	pGPw	100.251	115.54	0.204786	0.6367	0.996958	no
Znev_00216	scaffold24:645002-646900	pGPp	pGPw	243.092	243.337	0.00145429	0.9929	0.996958	no
Znev_00217	scaffold24:649977-670612	pGPp	pGPw	16.5841	69.7794	2.073	5e-05	0.0103595	yes
Znev_00219	scaffold24:763428-774774	pGPp	pGPw	6.41458	11.6074	0.855612	0.13615	0.996958	no
Znev_00220	scaffold24:781071-798870	pGPp	pGPw	191.118	206.955	0.11486	0.8221	0.996958	no
Znev_00221	scaffold24:805516-816209	pGPp	pGPw	715.185	549.908	-0.379126	0.45925	0.996958	no
Znev_00223	scaffold24:856897-858701	pGPp	pGPw	2426.03	2690.7	0.149388	0.7682	0.996958	no
Znev_00225	scaffold24:861343-864129	pGPp	pGPw	146.656	154.046	0.0709228	0.87235	0.996958	no
Znev_00226	scaffold24:878217-890838	pGPp	pGPw	25.3896	25.8609	0.0265375	0.9511	0.996958	no
Znev_00227	scaffold24:898214-913949	pGPp	pGPw	413.23	429.24	0.0548388	0.91055	0.996958	no
Znev_00229	scaffold24:915759-926581	pGPp	pGPw	94.9603	116.747	0.297994	0.5057	0.996958	no
Znev_00230	scaffold24:971099-972158	pGPp	pGPw	89.1716	88.9722	-0.00323034	0.99535	0.997092	no
Znev_00231	scaffold24:1004313-1004487	pGPp	pGPw	113.244	89.7182	-0.335967	0.7559	0.996958	no
Znev_00232	scaffold24:1021810-1022143	pGPp	pGPw	0	3.8533	inf	0.09165	0.996958	no
Znev_00233	scaffold24:1095770-1095946	pGPp	pGPw	0	0	0	1	1	no
Znev_00235	scaffold24:1150175-1160586	pGPp	pGPw	0	18.24	inf	0.2104	0.996958	no
Znev_00236	scaffold24:1150175-1160586	pGPp	pGPw	24.0643	29.513	0.294451	0.57635	0.996958	no
Znev_00237	scaffold24:1161275-1190199	pGPp	pGPw	0.665873	0.581558	-0.195324	1	1	no
Znev_00240	scaffold24:1340423-1388005	pGPp	pGPw	11.3048	12.7971	0.178878	0.70105	0.996958	no
Znev_00241	scaffold24:1396991-1402036	pGPp	pGPw	103.289	90.419	-0.191988	0.66355	0.996958	no
Znev_00242	scaffold24:1407405-1408170	pGPp	pGPw	65.7008	77.3516	0.235519	0.60145	0.996958	no
Znev_00244	scaffold24:1583926-1586412	pGPp	pGPw	0	0.904814	inf	1	1	no
Znev_00245	scaffold24:1590762-1594933	pGPp	pGPw	163.703	173.242	0.0817077	0.8539	0.996958	no
Znev_00246	scaffold24:1597594-1605422	pGPp	pGPw	33.9523	45.8112	0.43219	0.3617	0.996958	no
Znev_00247	scaffold24:1607008-1608205	pGPp	pGPw	1207.66	929.649	-0.377456	0.46855	0.996958	no
Znev_00248	scaffold24:1615223-1625406	pGPp	pGPw	57.4168	56.0653	-0.0343642	0.9363	0.996958	no
Znev_00249	scaffold24:1638395-1652665	pGPp	pGPw	51.0984	64.0912	0.326849	0.4491	0.996958	no
Znev_00250	scaffold24:1657902-1670702	pGPp	pGPw	80.1106	34.8528	-1.20072	0.01325	0.550952	no
Znev_00251	scaffold24:1676965-1680020	pGPp	pGPw	27.1859	30.7358	0.177063	0.7831	0.996958	no
Znev_00252	scaffold24:1692537-1700477	pGPp	pGPw	20.5525	18.7652	-0.131255	0.81585	0.996958	no
Znev_00254	scaffold24:1710152-1720659	pGPp	pGPw	47.0851	34.6439	-0.442669	0.37445	0.996958	no
Znev_00255	scaffold24:1723611-1730203	pGPp	pGPw	87.2742	98.2983	0.171611	0.6954	0.996958	no
Znev_00256	scaffold24:1732867-1737126	pGPp	pGPw	56.9858	70.6341	0.309763	0.4859	0.996958	no
Znev_00257	scaffold24:1739766-1747735	pGPp	pGPw	102.387	65.6882	-0.640324	0.16445	0.996958	no
Znev_00258	scaffold24:1752984-1756330	pGPp	pGPw	236.29	245.992	0.0580499	0.90015	0.996958	no
Znev_00259	scaffold24:1768362-1776927	pGPp	pGPw	21.3039	24.0176	0.172977	0.7391	0.996958	no
Znev_00260	scaffold24:1778553-1782983	pGPp	pGPw	146.246	143.07	-0.031674	0.94165	0.996958	no
Znev_00261	scaffold24:1898133-1898402	pGPp	pGPw	0	0	0	1	1	no
Znev_00262	scaffold24:1916362-1945996	pGPp	pGPw	22.2159	21.2628	-0.0632619	0.8933	0.996958	no
Znev_00263	scaffold24:1968033-1968813	pGPp	pGPw	2.72685	5.3425	0.970279	0.4099	0.996958	no
Znev_00269	scaffold24:2155232-2155791	pGPp	pGPw	0	0	0	1	1	no
Znev_00270	scaffold24:2370338-2370682	pGPp	pGPw	0	0	0	1	1	no
Znev_00271	scaffold24:2376755-2382301	pGPp	pGPw	8.68787	8.69597	0.00134557	0.75125	0.996958	no
Znev_00272	scaffold24:2447268-2447741	pGPp	pGPw	0	0	0	1	1	no
Znev_00273	scaffold24:2456107-2457280	pGPp	pGPw	16.6439	8.30472	-1.00299	0.107	0.996958	no
Znev_00274	scaffold24:2457651-2494228	pGPp	pGPw	2.21385	1.39007	-0.671401	1	1	no
Znev_00275	scaffold24:2549724-2550495	pGPp	pGPw	0	0	0	1	1	no
Znev_00276	scaffold24:2554814-2555246	pGPp	pGPw	0	0	0	1	1	no
Znev_00277	scaffold24:2577841-2619308	pGPp	pGPw	132.784	152.507	0.199794	0.66275	0.996958	no
Znev_00278	scaffold24:2631263-2645196	pGPp	pGPw	73.7641	81.0752	0.136342	0.76625	0.996958	no
Znev_00279	scaffold24:2645373-2649102	pGPp	pGPw	89.2868	85.188	-0.0677956	0.87875	0.996958	no
Znev_00280	scaffold24:2662852-2673421	pGPp	pGPw	0	1.24011	inf	1	1	no
Znev_00281	scaffold24:2682998-2691667	pGPp	pGPw	0.945049	10.7967	3.51406	0.08765	0.996958	no
Znev_00282	scaffold24:2699779-2702397	pGPp	pGPw	0	11.4056	inf	0.0351	0.90709	no
Znev_00283	scaffold24:2725201-2726191	pGPp	pGPw	20.3493	28.8212	0.502151	0.3762	0.996958	no
Znev_00284	scaffold24:2748393-2755246	pGPp	pGPw	17.2582	13.5411	-0.349936	0.5867	0.996958	no
Znev_00285	scaffold24:2824017-2835789	pGPp	pGPw	107.226	78.51	-0.449706	0.3177	0.996958	no
Znev_00286	scaffold24:2857865-2866484	pGPp	pGPw	16.6675	11.9959	-0.474499	0.4055	0.996958	no
Znev_00287	scaffold24:3111790-3121189	pGPp	pGPw	0	0	0	1	1	no
Znev_00288	scaffold24:3165969-3183544	pGPp	pGPw	37.1037	50.7217	0.451042	0.3118	0.996958	no
Znev_00289	scaffold24:3184119-3185038	pGPp	pGPw	389.376	386.156	-0.0119817	0.9781	0.996958	no
Znev_00290	scaffold24:3185440-3185827	pGPp	pGPw	2.45154	4.52633	0.884654	0.6732	0.996958	no
Znev_00291	scaffold24:3188953-3193174	pGPp	pGPw	26.2899	26.1121	-0.00978749	0.9739	0.996958	no
Znev_00293	scaffold24:3200975-3210518	pGPp	pGPw	14.0147	20.8433	0.572641	0.25315	0.996958	no
Znev_00294	scaffold24:3200975-3210518	pGPp	pGPw	0.978704	1.04663	0.0968068	1	1	no
Znev_00295	scaffold24:3215723-3342328	pGPp	pGPw	26.7878	22.0903	-0.278163	0.56415	0.996958	no
Znev_00296	scaffold24:3215723-3342328	pGPp	pGPw	0	0	0	1	1	no
Znev_00300	scaffold24:3517072-3574044	pGPp	pGPw	0	0	0	1	1	no
Znev_00301	scaffold24:3596579-3597054	pGPp	pGPw	0	0	0	1	1	no
Znev_00302	scaffold24:3604711-3627859	pGPp	pGPw	24.0342	17.2206	-0.480958	0.37205	0.996958	no
Znev_00304	scaffold24:3676765-3677239	pGPp	pGPw	1.11968	0	NaN	1	1	no
Znev_00305	scaffold24:3699636-3700130	pGPp	pGPw	0	0	0	1	1	no
Znev_00306	scaffold24:3714549-3714728	pGPp	pGPw	0	0	0	1	1	no
Znev_00307	scaffold24:3768820-3769271	pGPp	pGPw	0	0	0	1	1	no
Znev_00308	scaffold24:3804067-3807321	pGPp	pGPw	0	0	0	1	1	no
Znev_00309	scaffold24:4000134-4029051	pGPp	pGPw	28.1205	37.3937	0.411173	0.3863	0.996958	no
Znev_00311	scaffold24:4029839-4036523	pGPp	pGPw	5195.34	4968.61	-0.0643782	0.90295	0.996958	no
Znev_00313	scaffold24:4136544-4137026	pGPp	pGPw	0	0	0	1	1	no
Znev_00314	scaffold24:4182890-4243140	pGPp	pGPw	0	0	0	1	1	no
Znev_00315	scaffold24:4366239-4366672	pGPp	pGPw	0	0	0	1	1	no
Znev_00316	scaffold24:4479396-4479937	pGPp	pGPw	0	1.20866	inf	1	1	no
Znev_00318	scaffold24:4576218-4576643	pGPp	pGPw	0	0	0	1	1	no
Znev_00319	scaffold24:4611888-4612446	pGPp	pGPw	0	0	0	1	1	no
Znev_00320	scaffold24:4785697-4846573	pGPp	pGPw	0	0.486497	inf	1	1	no
Znev_00321	scaffold24:4850087-4894762	pGPp	pGPw	2.95934	0.836482	-1.82287	0.28305	0.996958	no
Znev_00322	scaffold24:4961076-4961721	pGPp	pGPw	1.1709	0	NaN	1	1	no
Znev_00323	scaffold24:5040643-5087389	pGPp	pGPw	62.528	52.7378	-0.245666	0.6033	0.996958	no
Znev_00324	scaffold24:5110240-5110555	pGPp	pGPw	0	2.17112	inf	1	1	no
Znev_00325	scaffold453:18638-72033	pGPp	pGPw	14.0427	12.5583	-0.16118	0.711	0.996958	no
Znev_00326	scaffold453:136081-139870	pGPp	pGPw	8.27818	7.13575	-0.214247	0.79955	0.996958	no
Znev_00327	scaffold453:219502-226787	pGPp	pGPw	61.9911	72.4352	0.224632	0.62075	0.996958	no
Znev_00328	scaffold453:227645-228728	pGPp	pGPw	114.339	220.372	0.946626	0.12775	0.996958	no
Znev_00329	scaffold453:231516-235167	pGPp	pGPw	30.5184	25.8576	-0.239092	0.6564	0.996958	no
Znev_00331	scaffold453:241816-242800	pGPp	pGPw	60.372	62.8113	0.0571435	0.9029	0.996958	no
Znev_00332	scaffold453:250547-266807	pGPp	pGPw	37.9523	50.5817	0.41443	0.3617	0.996958	no
Znev_00333	scaffold453:298762-299095	pGPp	pGPw	0	0	0	1	1	no
Znev_00334	scaffold453:332582-362628	pGPp	pGPw	23.0895	22.346	-0.0472218	0.91865	0.996958	no
Znev_00335	scaffold453:386602-388539	pGPp	pGPw	316.075	403.076	0.350786	0.42875	0.996958	no
Znev_00336	scaffold453:388769-394629	pGPp	pGPw	273.572	255.412	-0.099095	0.82995	0.996958	no
Znev_00337	scaffold453:400931-408839	pGPp	pGPw	26.3145	27.9822	0.0886503	0.85815	0.996958	no
Znev_00338	scaffold453:412972-426506	pGPp	pGPw	21.2215	21.3872	0.01122	0.97775	0.996958	no
Znev_00339	scaffold453:488325-490339	pGPp	pGPw	9.41046	11.5744	0.298607	0.6308	0.996958	no
Znev_00340	scaffold453:530213-536322	pGPp	pGPw	3.36772	0	NaN	0.10305	0.996958	no
Znev_00341	scaffold453:629953-703369	pGPp	pGPw	0.212332	0	NaN	1	1	no
Znev_00342	scaffold453:629953-703369	pGPp	pGPw	18.7687	17.1854	-0.127146	0.8184	0.996958	no
Znev_00343	scaffold453:712702-731863	pGPp	pGPw	22.0264	18.6019	-0.243783	0.58055	0.996958	no
Znev_00344	scaffold453:737200-741368	pGPp	pGPw	38.7802	27.9403	-0.472973	0.35945	0.996958	no
Znev_00345	scaffold453:770083-797075	pGPp	pGPw	1.22276	0.467151	-1.38818	1	1	no
Znev_00348	scaffold453:1060824-1067376	pGPp	pGPw	140.763	150.12	0.0928416	0.83355	0.996958	no
Znev_00349	scaffold453:1075176-1088031	pGPp	pGPw	13.25	10.3508	-0.356252	0.491	0.996958	no
Znev_00350	scaffold453:1190458-1194263	pGPp	pGPw	153.071	126.278	-0.27759	0.53625	0.996958	no
Znev_00351	scaffold453:1194564-1196244	pGPp	pGPw	169.726	169.9	0.00147332	0.988	0.996958	no
Znev_00352	scaffold453:1197990-1206658	pGPp	pGPw	78.2345	79.9321	0.0309687	0.94485	0.996958	no
Znev_00353	scaffold453:1208785-1216264	pGPp	pGPw	24.4005	24.4454	0.00265078	0.99325	0.996958	no
Znev_00354	scaffold453:1218364-1224624	pGPp	pGPw	61.7218	69.6809	0.174983	0.69675	0.996958	no
Znev_00355	scaffold453:1232911-1238257	pGPp	pGPw	56.058	49.7034	-0.173576	0.73615	0.996958	no
Znev_00356	scaffold453:1243147-1257797	pGPp	pGPw	1.05353	0.962064	-0.131031	1	1	no
Znev_00357	scaffold453:1243147-1257797	pGPp	pGPw	0	8.11108	inf	0.15785	0.996958	no
Znev_00359	scaffold453:1264221-1281879	pGPp	pGPw	12.2396	15.7156	0.360645	0.48585	0.996958	no
Znev_00360	scaffold453:1283249-1287441	pGPp	pGPw	408.182	435.723	0.0941993	0.8353	0.996958	no
Znev_00361	scaffold453:1317141-1317655	pGPp	pGPw	10.6778	10.2336	-0.0613028	0.8274	0.996958	no
Znev_00362	scaffold453:1323196-1330023	pGPp	pGPw	17.9111	24.3865	0.445231	0.38585	0.996958	no
Znev_00363	scaffold453:1330607-1332734	pGPp	pGPw	64.1194	64.6081	0.0109528	0.9804	0.996958	no
Znev_00364	scaffold453:1339244-1352148	pGPp	pGPw	175.616	191.006	0.121187	0.8076	0.996958	no
Znev_00365	scaffold453:1370940-1435753	pGPp	pGPw	35.3301	36.8358	0.0602084	0.89265	0.996958	no
Znev_00367	scaffold453:1446773-1448259	pGPp	pGPw	178.749	159.9	-0.160764	0.72625	0.996958	no
Znev_00368	scaffold453:1448533-1456422	pGPp	pGPw	104.642	73.0357	-0.518792	0.2535	0.996958	no
Znev_00369	scaffold453:1457689-1464682	pGPp	pGPw	81.5034	72.2776	-0.173311	0.7019	0.996958	no
Znev_00370	scaffold453:1465090-1466230	pGPp	pGPw	12445.5	9947.23	-0.323263	0.51175	0.996958	no
Znev_00371	scaffold453:1469712-1473139	pGPp	pGPw	5.02301	5.28263	0.0727049	0.9217	0.996958	no
Znev_00373	scaffold453:1610357-1613300	pGPp	pGPw	40.6253	42.7798	0.0745491	0.88785	0.996958	no
Znev_00374	scaffold453:1614327-1618387	pGPp	pGPw	20.3382	24.4577	0.266099	0.6402	0.996958	no
Znev_00375	scaffold453:1649498-1649810	pGPp	pGPw	0	0	0	1	1	no
Znev_00376	scaffold453:1655995-1659695	pGPp	pGPw	0	0	0	1	1	no
Znev_00377	scaffold453:1671185-1680805	pGPp	pGPw	3.71244	4.50456	0.279019	0.7248	0.996958	no
Znev_00378	scaffold453:1689875-1691327	pGPp	pGPw	90.3131	90.9178	0.00962861	0.9814	0.996958	no
Znev_00379	scaffold453:1693933-1694463	pGPp	pGPw	11.7335	0	NaN	0.10305	0.996958	no
Znev_00380	scaffold453:1698105-1709646	pGPp	pGPw	44.1476	52.5739	0.252013	0.57305	0.996958	no
Znev_00381	scaffold453:1711162-1721884	pGPp	pGPw	37.8	47.704	0.335724	0.4557	0.996958	no
Znev_00382	scaffold453:1728723-1729751	pGPp	pGPw	22.478	15.3557	-0.549743	0.4763	0.996958	no
Znev_00383	scaffold453:1735793-1743593	pGPp	pGPw	45.2267	45.6525	0.0135189	0.97445	0.996958	no
Znev_00384	scaffold453:1749173-1759127	pGPp	pGPw	57.8203	76.4324	0.40261	0.378	0.996958	no
Znev_00385	scaffold453:1764522-1795116	pGPp	pGPw	47.9809	314.413	2.71213	5e-05	0.0103595	yes
Znev_00386	scaffold453:1800521-1843364	pGPp	pGPw	23.9638	30.337	0.340223	0.46545	0.996958	no
Znev_00387	scaffold453:1800521-1843364	pGPp	pGPw	0	2.45488	inf	1	1	no
Znev_00388	scaffold453:1845095-1854375	pGPp	pGPw	64.4658	84.7375	0.394468	0.40835	0.996958	no
Znev_00389	scaffold453:1857489-1878437	pGPp	pGPw	37.487	33.929	-0.143872	0.75905	0.996958	no
Znev_00390	scaffold453:1881662-1896738	pGPp	pGPw	60.7589	52.346	-0.215015	0.6412	0.996958	no
Znev_00391	scaffold453:1899767-1909183	pGPp	pGPw	64.0976	72.4851	0.177415	0.6945	0.996958	no
Znev_00392	scaffold453:1915741-1924401	pGPp	pGPw	9.13484	8.64158	-0.0800837	0.90125	0.996958	no
Znev_00393	scaffold453:1936089-1947580	pGPp	pGPw	3.5969	4.73045	0.395224	0.6191	0.996958	no
Znev_00395	scaffold453:1992215-1992551	pGPp	pGPw	2.92628	0	NaN	0.10305	0.996958	no
Znev_00396	scaffold453:1993039-1999609	pGPp	pGPw	11.493	6.71378	-0.775554	0.2583	0.996958	no
Znev_00397	scaffold453:2002681-2026011	pGPp	pGPw	36.917	50.8091	0.4608	0.3027	0.996958	no
Znev_00398	scaffold453:2030734-2032172	pGPp	pGPw	63.0107	53.3435	-0.240286	0.63585	0.996958	no
Znev_00399	scaffold453:2033026-2052119	pGPp	pGPw	18.7996	23.6905	0.333612	0.455	0.996958	no
Znev_00400	scaffold453:2061354-2069506	pGPp	pGPw	25.5222	18.5576	-0.459738	0.35685	0.996958	no
Znev_00401	scaffold453:2092056-2136574	pGPp	pGPw	156.417	154.148	-0.0210804	0.96745	0.996958	no
Znev_00403	scaffold453:2158399-2159257	pGPp	pGPw	153.158	182.213	0.250606	0.5781	0.996958	no
Znev_00404	scaffold453:2162796-2168507	pGPp	pGPw	58.9186	42.3117	-0.477668	0.29785	0.996958	no
Znev_00405	scaffold453:2162796-2168507	pGPp	pGPw	43.8235	13.5845	-1.68975	0.4282	0.996958	no
Znev_00406	scaffold453:2169276-2170338	pGPp	pGPw	315.949	208.422	-0.600182	0.3412	0.996958	no
Znev_00407	scaffold453:2174084-2174444	pGPp	pGPw	0	0	0	1	1	no
Znev_00408	scaffold453:2190130-2207394	pGPp	pGPw	553.31	404.378	-0.452383	0.396	0.996958	no
Znev_00409	scaffold453:2209896-2222473	pGPp	pGPw	31.9955	34.6196	0.113721	0.79505	0.996958	no
Znev_00410	scaffold453:2226499-2232765	pGPp	pGPw	28.4942	24.3691	-0.225614	0.637	0.996958	no
Znev_00411	scaffold453:2234458-2257340	pGPp	pGPw	18.5391	20.4863	0.144083	0.7449	0.996958	no
Znev_00412	scaffold453:2264885-2271560	pGPp	pGPw	38.2744	31.9701	-0.259656	0.61955	0.996958	no
Znev_00413	scaffold453:2282162-2283182	pGPp	pGPw	6.56056	2.77716	-1.24021	0.3974	0.996958	no
Znev_00414	scaffold453:2285848-2296049	pGPp	pGPw	136.154	143.267	0.073474	0.87345	0.996958	no
Znev_00415	scaffold453:2298435-2303342	pGPp	pGPw	62.8077	59.8863	-0.0687165	0.8823	0.996958	no
Znev_00416	scaffold453:2304666-2332454	pGPp	pGPw	13.5811	17.7291	0.384519	0.3847	0.996958	no
Znev_00417	scaffold453:2335908-2345327	pGPp	pGPw	59.1119	48.9807	-0.271236	0.5376	0.996958	no
Znev_00418	scaffold453:2345344-2348290	pGPp	pGPw	164.924	175.696	0.0912787	0.84625	0.996958	no
Znev_00419	scaffold453:2349764-2369575	pGPp	pGPw	69.7399	79.1142	0.181951	0.69565	0.996958	no
Znev_00420	scaffold453:2370703-2371114	pGPp	pGPw	44.2285	40.9715	-0.110353	0.86845	0.996958	no
Znev_00421	scaffold453:2373924-2380863	pGPp	pGPw	56.253	59.2173	0.0740896	0.8715	0.996958	no
Znev_00422	scaffold453:2387397-2404577	pGPp	pGPw	51.8717	37.9729	-0.449976	0.72455	0.996958	no
Znev_00423	scaffold453:2387397-2404577	pGPp	pGPw	16.0498	19.935	0.312754	0.4863	0.996958	no
Znev_00424	scaffold453:2406723-2424928	pGPp	pGPw	41.3048	41.1332	-0.0060054	0.98915	0.996958	no
Znev_00426	scaffold453:2428704-2431870	pGPp	pGPw	540.334	471.795	-0.19569	0.683	0.996958	no
Znev_00427	scaffold453:2436086-2452539	pGPp	pGPw	21.159	21.9245	0.0512732	0.90575	0.996958	no
Znev_00428	scaffold453:2474166-2493983	pGPp	pGPw	42.0538	47.9474	0.189218	0.66945	0.996958	no
Znev_00429	scaffold453:2498774-2501793	pGPp	pGPw	135.373	117.632	-0.202666	0.68455	0.996958	no
Znev_00430	scaffold453:2545226-2550810	pGPp	pGPw	17.3364	12.0076	-0.529853	0.39785	0.996958	no
Znev_00431	scaffold453:2556147-2557671	pGPp	pGPw	33.0301	37.7513	0.192743	0.66855	0.996958	no
Znev_00432	scaffold453:2565744-2575030	pGPp	pGPw	32.6677	48.9157	0.582432	0.2005	0.996958	no
Znev_00433	scaffold453:2576922-2620260	pGPp	pGPw	9.74788	10.8793	0.158424	0.72225	0.996958	no
Znev_00434	scaffold453:2629379-2636497	pGPp	pGPw	16.3685	18.0343	0.139817	0.81265	0.996958	no
Znev_00435	scaffold453:2649675-2650762	pGPp	pGPw	46.3915	43.8898	-0.0799732	0.9248	0.996958	no
Znev_00436	scaffold453:2656517-2661427	pGPp	pGPw	60.9253	93.5122	0.618114	0.1666	0.996958	no
Znev_00437	scaffold453:2662922-2664910	pGPp	pGPw	78.2161	76.5255	-0.0315253	0.9501	0.996958	no
Znev_00438	scaffold453:2665578-2666469	pGPp	pGPw	46.4723	42.8394	-0.117433	0.8351	0.996958	no
Znev_00439	scaffold453:2665578-2666469	pGPp	pGPw	69.1771	70.9946	0.037414	0.96785	0.996958	no
Znev_00440	scaffold453:2667881-2670462	pGPp	pGPw	2945.89	3004.08	0.028217	0.9591	0.996958	no
Znev_00441	scaffold453:2714045-2727292	pGPp	pGPw	4.66252	7.47415	0.680799	0.22455	0.996958	no
Znev_00442	scaffold453:2714045-2727292	pGPp	pGPw	0	0	0	1	1	no
Znev_00444	scaffold453:2734703-2735597	pGPp	pGPw	26.5737	26.9758	0.0216665	0.97365	0.996958	no
Znev_00445	scaffold453:2740017-2759806	pGPp	pGPw	28.3563	24.3432	-0.220154	0.573	0.996958	no
Znev_00446	scaffold453:2740017-2759806	pGPp	pGPw	964.16	613.159	-0.65301	0.2103	0.996958	no
Znev_00447	scaffold453:2761903-2763036	pGPp	pGPw	25.9504	28.5066	0.135539	0.75125	0.996958	no
Znev_00449	scaffold456:5854-6175	pGPp	pGPw	0	2.38593	inf	1	1	no
Znev_00450	scaffold456:9662-11081	pGPp	pGPw	0	2.06182	inf	1	1	no
Znev_00451	scaffold456:99389-102928	pGPp	pGPw	11.6928	46.9361	2.00509	0.27755	0.996958	no
Znev_00452	scaffold456:115793-125130	pGPp	pGPw	6.41549	8.23514	0.360233	0.73365	0.996958	no
Znev_00453	scaffold456:139499-139832	pGPp	pGPw	0	0	0	1	1	no
Znev_00454	scaffold456:141927-142257	pGPp	pGPw	0	2.74227	inf	0.09165	0.996958	no
Znev_00455	scaffold456:146280-147360	pGPp	pGPw	0.63023	1.10945	0.815893	1	1	no
Znev_00456	scaffold456:156432-157041	pGPp	pGPw	0.873438	1.53147	0.810141	1	1	no
Znev_00457	scaffold456:255624-280952	pGPp	pGPw	0	0	0	1	1	no
Znev_00458	scaffold456:345926-346457	pGPp	pGPw	5.37519	12.2497	1.18836	0.4834	0.996958	no
Znev_00459	scaffold456:347042-350098	pGPp	pGPw	124.864	130.565	0.0644133	0.8843	0.996958	no
Znev_00460	scaffold456:350158-357268	pGPp	pGPw	53.6028	63.4599	0.243537	0.5901	0.996958	no
Znev_00461	scaffold456:384989-395670	pGPp	pGPw	9.02806	7.32131	-0.302314	0.567	0.996958	no
Znev_00462	scaffold456:407356-411845	pGPp	pGPw	59.9099	50.4987	-0.246547	0.57955	0.996958	no
Znev_00463	scaffold456:420653-430174	pGPp	pGPw	34.1551	28.5494	-0.25864	0.56245	0.996958	no
Znev_00464	scaffold456:438234-443464	pGPp	pGPw	65.244	57.7339	-0.176425	0.68455	0.996958	no
Znev_00465	scaffold456:446684-457419	pGPp	pGPw	13.0354	14.2094	0.124414	0.78575	0.996958	no
Znev_00466	scaffold456:460206-461355	pGPp	pGPw	166.056	179.074	0.10889	0.81075	0.996958	no
Znev_00467	scaffold456:462332-464833	pGPp	pGPw	9.04391	11.608	0.360102	0.5162	0.996958	no
Znev_00468	scaffold456:466788-472387	pGPp	pGPw	39.937	46.6345	0.223669	0.67855	0.996958	no
Znev_00469	scaffold456:485609-486569	pGPp	pGPw	1.8646	0.253472	-2.87897	1	1	no
Znev_00470	scaffold456:499334-500570	pGPp	pGPw	0.587323	0	NaN	1	1	no
Znev_00472	scaffold456:613908-615327	pGPp	pGPw	0	0	0	1	1	no
Znev_00473	scaffold456:636758-683987	pGPp	pGPw	34.4005	44.2011	0.36165	0.44525	0.996958	no
Znev_00474	scaffold456:636758-683987	pGPp	pGPw	0	0	0	1	1	no
Znev_00475	scaffold456:697058-711296	pGPp	pGPw	52.5735	36.1965	-0.538486	0.25325	0.996958	no
Znev_00476	scaffold456:711723-715860	pGPp	pGPw	39.4172	39.2933	-0.00454144	0.98885	0.996958	no
Znev_00477	scaffold456:719658-724131	pGPp	pGPw	99.3687	78.1024	-0.347423	0.43345	0.996958	no
Znev_00479	scaffold456:749396-751379	pGPp	pGPw	22.54	15.9618	-0.497865	0.4416	0.996958	no
Znev_00480	scaffold456:751527-765016	pGPp	pGPw	9.40071	9.88301	0.0721817	0.8913	0.996958	no
Znev_00481	scaffold456:766249-768838	pGPp	pGPw	58.9598	47.2627	-0.319029	0.487	0.996958	no
Znev_00482	scaffold456:770000-770881	pGPp	pGPw	0	37.2365	inf	0.09165	0.996958	no
Znev_00483	scaffold456:771791-776591	pGPp	pGPw	47.638	52.5908	0.142698	0.7555	0.996958	no
Znev_00484	scaffold456:779697-793109	pGPp	pGPw	761.71	641.6	-0.247568	0.63895	0.996958	no
Znev_00485	scaffold456:802984-809361	pGPp	pGPw	7.79108	6.8333	-0.189242	0.7189	0.996958	no
Znev_00486	scaffold456:817772-821690	pGPp	pGPw	20.0842	26.6779	0.409582	0.46325	0.996958	no
Znev_00487	scaffold456:821726-825525	pGPp	pGPw	239.253	216.708	-0.142782	0.75515	0.996958	no
Znev_00488	scaffold456:832064-833801	pGPp	pGPw	13.8416	9.45903	-0.549246	0.4922	0.996958	no
Znev_00489	scaffold456:837922-839383	pGPp	pGPw	42.4269	60.6657	0.515901	0.3075	0.996958	no
Znev_00490	scaffold456:839385-842203	pGPp	pGPw	55.7617	17.3161	-1.68716	0.3074	0.996958	no
Znev_00491	scaffold456:843908-859937	pGPp	pGPw	55.7638	54.9524	-0.0211483	0.9715	0.996958	no
Znev_00492	scaffold456:843908-859937	pGPp	pGPw	29.8439	32.8768	0.139637	0.8282	0.996958	no
Znev_00493	scaffold456:860346-864188	pGPp	pGPw	28.3675	27.3656	-0.0518727	0.9083	0.996958	no
Znev_00494	scaffold456:866450-875781	pGPp	pGPw	6.37078	6.20403	-0.0382645	0.96495	0.996958	no
Znev_00495	scaffold456:905582-912997	pGPp	pGPw	0	4.22311	inf	0.21685	0.996958	no
Znev_00496	scaffold456:905582-912997	pGPp	pGPw	369.137	364.786	-0.0171032	0.9669	0.996958	no
Znev_00497	scaffold456:913239-914784	pGPp	pGPw	45.6986	48.9266	0.0984667	0.83285	0.996958	no
Znev_00498	scaffold456:919015-922295	pGPp	pGPw	24.3985	25.342	0.054735	0.9183	0.996958	no
Znev_00499	scaffold456:923213-923609	pGPp	pGPw	139.476	120.296	-0.213429	0.7545	0.996958	no
Znev_00500	scaffold456:923690-924692	pGPp	pGPw	75.2904	67.9341	-0.14833	0.74665	0.996958	no
Znev_00501	scaffold456:926602-931107	pGPp	pGPw	48.3197	58.2404	0.26941	0.54615	0.996958	no
Znev_00502	scaffold456:931492-932952	pGPp	pGPw	148.343	177.931	0.262385	0.57095	0.996958	no
Znev_00503	scaffold456:940334-954649	pGPp	pGPw	120.238	121.679	0.0171927	0.96845	0.996958	no
Znev_00504	scaffold456:972299-981066	pGPp	pGPw	93.1995	112.389	0.270105	0.5599	0.996958	no
Znev_00505	scaffold456:972299-981066	pGPp	pGPw	66.0654	57.8456	-0.191688	0.6813	0.996958	no
Znev_00506	scaffold456:983148-983830	pGPp	pGPw	148.915	147.022	-0.0184615	0.96845	0.996958	no
Znev_00507	scaffold456:985216-997872	pGPp	pGPw	26.5872	20.8466	-0.350917	0.4252	0.996958	no
Znev_00508	scaffold456:1001395-1009929	pGPp	pGPw	92.438	74.7872	-0.305694	0.5212	0.996958	no
Znev_00509	scaffold456:1016880-1019212	pGPp	pGPw	1345.63	840.125	-0.679609	0.17665	0.996958	no
Znev_00510	scaffold456:1019600-1020647	pGPp	pGPw	366.495	502.637	0.455726	0.37925	0.996958	no
Znev_00511	scaffold456:1022492-1033021	pGPp	pGPw	50.9656	69.1876	0.440991	0.3292	0.996958	no
Znev_00512	scaffold456:1035207-1041407	pGPp	pGPw	19.7733	20.5263	0.0539233	0.92715	0.996958	no
Znev_00513	scaffold456:1047630-1049238	pGPp	pGPw	288.287	310.048	0.104989	0.8191	0.996958	no
Znev_00514	scaffold456:1050094-1055200	pGPp	pGPw	43.0617	46.9593	0.125004	0.77495	0.996958	no
Znev_00515	scaffold456:1064629-1082744	pGPp	pGPw	32.4487	30.2215	-0.102584	0.8221	0.996958	no
Znev_00516	scaffold456:1085134-1088061	pGPp	pGPw	22.8824	23.6118	0.0452742	0.9306	0.996958	no
Znev_00517	scaffold456:1092512-1096086	pGPp	pGPw	80.1362	63.0122	-0.346823	0.5184	0.996958	no
Znev_00518	scaffold456:1101414-1111134	pGPp	pGPw	30.6763	33.9774	0.147451	0.7792	0.996958	no
Znev_00519	scaffold456:1113633-1119731	pGPp	pGPw	49.1679	49.7199	0.0161083	0.9697	0.996958	no
Znev_00520	scaffold456:1121411-1127070	pGPp	pGPw	60.1235	61.9768	0.0438014	0.9293	0.996958	no
Znev_00521	scaffold456:1130032-1130393	pGPp	pGPw	170.995	189.973	0.151846	0.8715	0.996958	no
Znev_00522	scaffold456:1135144-1143039	pGPp	pGPw	99.6378	95.5273	-0.0607808	0.894	0.996958	no
Znev_00523	scaffold456:1144881-1147947	pGPp	pGPw	74.0722	82.5417	0.156192	0.7318	0.996958	no
Znev_00525	scaffold456:1207130-1208973	pGPp	pGPw	41.6269	33.8849	-0.296872	0.52915	0.996958	no
Znev_00526	scaffold456:1239132-1239859	pGPp	pGPw	0	1.04304	inf	1	1	no
Znev_00527	scaffold456:1239132-1239859	pGPp	pGPw	6.94728	0.587817	-3.56301	0.1358	0.996958	no
Znev_00528	scaffold456:1241591-1248177	pGPp	pGPw	526.374	278.574	-0.918026	0.05845	0.996958	no
Znev_00530	scaffold456:1311409-1314815	pGPp	pGPw	18.8617	14.6086	-0.368643	0.5186	0.996958	no
Znev_00531	scaffold456:1319022-1330634	pGPp	pGPw	27.978	31.8669	0.187767	0.67775	0.996958	no
Znev_00532	scaffold456:1334136-1342778	pGPp	pGPw	25.6348	29.0352	0.179699	0.69765	0.996958	no
Znev_00533	scaffold456:1346754-1349333	pGPp	pGPw	16.1845	19.8069	0.291394	0.6167	0.996958	no
Znev_00534	scaffold456:1360132-1360503	pGPp	pGPw	0	6.8971	inf	0.0679	0.996958	no
Znev_00535	scaffold456:1369104-1378989	pGPp	pGPw	43.9085	28.5336	-0.621839	0.1805	0.996958	no
Znev_00536	scaffold456:1382093-1383931	pGPp	pGPw	176.441	210.833	0.256914	0.56885	0.996958	no
Znev_00537	scaffold456:1384511-1387097	pGPp	pGPw	34.5776	37.6515	0.12287	0.7803	0.996958	no
Znev_00538	scaffold456:1395628-1403796	pGPp	pGPw	45.5879	40.3846	-0.174847	0.7	0.996958	no
Znev_00539	scaffold456:1405169-1407355	pGPp	pGPw	4359.66	4112.38	-0.0842417	0.88515	0.996958	no
Znev_00542	scaffold4:346142-385181	pGPp	pGPw	4.32754	5.50892	0.348223	0.6782	0.996958	no
Znev_00543	scaffold4:403219-405191	pGPp	pGPw	0	0	0	1	1	no
Znev_00544	scaffold4:419141-424365	pGPp	pGPw	0	0	0	1	1	no
Znev_00545	scaffold4:427512-434091	pGPp	pGPw	274.963	554.257	1.01132	0.0275	0.796307	no
Znev_00546	scaffold4:453861-455948	pGPp	pGPw	44.1467	27.6671	-0.674134	0.4094	0.996958	no
Znev_00547	scaffold4:456503-460548	pGPp	pGPw	58.1845	44.431	-0.389068	0.3918	0.996958	no
Znev_00548	scaffold4:463556-479232	pGPp	pGPw	8.11307	11.6227	0.51863	0.35945	0.996958	no
Znev_00549	scaffold4:489341-489818	pGPp	pGPw	0	0	0	1	1	no
Znev_00550	scaffold4:490309-490633	pGPp	pGPw	4.26767	4.5548	0.0939398	0.8405	0.996958	no
Znev_00551	scaffold4:496583-500841	pGPp	pGPw	0	2.65595	inf	0.05885	0.996958	no
Znev_00552	scaffold4:503203-507874	pGPp	pGPw	0	0	0	1	1	no
Znev_00553	scaffold4:514457-517387	pGPp	pGPw	0	0.761246	inf	1	1	no
Znev_00554	scaffold4:520359-522369	pGPp	pGPw	5.66094	7.66896	0.437989	0.6302	0.996958	no
Znev_00555	scaffold4:525925-527476	pGPp	pGPw	0	0	0	1	1	no
Znev_00556	scaffold4:530447-534045	pGPp	pGPw	0	0	0	1	1	no
Znev_00558	scaffold4:556015-557974	pGPp	pGPw	0	0	0	1	1	no
Znev_00559	scaffold4:562030-564469	pGPp	pGPw	4.29228	0	NaN	0.00695	0.383111	no
Znev_00560	scaffold4:579926-582933	pGPp	pGPw	2.97284	1.60672	-0.887729	0.5404	0.996958	no
Znev_00561	scaffold4:609500-615101	pGPp	pGPw	0.738037	0.424994	-0.796249	1	1	no
Znev_00562	scaffold4:621032-664845	pGPp	pGPw	8.2818	11.8064	0.511555	0.37615	0.996958	no
Znev_00564	scaffold4:862385-906724	pGPp	pGPw	5.73523	7.37455	0.362704	0.63405	0.996958	no
Znev_00565	scaffold4:862385-906724	pGPp	pGPw	1.83801	2.10577	0.196202	1	1	no
Znev_00566	scaffold4:910859-913269	pGPp	pGPw	31.5453	3.11333	-3.34089	0.07015	0.996958	no
Znev_00567	scaffold4:921779-927879	pGPp	pGPw	72.3139	53.9792	-0.421869	0.34215	0.996958	no
Znev_00568	scaffold4:930952-948312	pGPp	pGPw	42.5845	44.8859	0.075934	0.866	0.996958	no
Znev_00569	scaffold4:949728-999318	pGPp	pGPw	20.2503	21.8195	0.107675	0.81985	0.996958	no
Znev_00570	scaffold4:1000886-1015480	pGPp	pGPw	22.3097	21.0484	-0.0839659	0.85165	0.996958	no
Znev_00571	scaffold4:1020317-1025422	pGPp	pGPw	72.8027	59.5215	-0.290582	0.5098	0.996958	no
Znev_00572	scaffold4:1201815-1202189	pGPp	pGPw	109.191	94.2774	-0.211869	0.67475	0.996958	no
Znev_00573	scaffold4:1499264-1499567	pGPp	pGPw	0	3.00685	inf	0.0679	0.996958	no
Znev_00574	scaffold4:1566850-1583663	pGPp	pGPw	75.9707	118.403	0.640186	0.15525	0.996958	no
Znev_00575	scaffold4:1586606-1591948	pGPp	pGPw	134.199	123.848	-0.115801	0.80885	0.996958	no
Znev_00576	scaffold4:1592997-1594491	pGPp	pGPw	3.12676	3.82582	0.291104	0.7293	0.996958	no
Znev_00577	scaffold4:1596650-1597499	pGPp	pGPw	21.2684	16.2714	-0.386373	0.56	0.996958	no
Znev_00578	scaffold4:1603979-1609702	pGPp	pGPw	42.8131	38.5116	-0.152759	0.7586	0.996958	no
Znev_00579	scaffold4:1610482-1618462	pGPp	pGPw	24.5941	25.2485	0.0378807	0.9294	0.996958	no
Znev_00580	scaffold4:1622425-1688651	pGPp	pGPw	15.1186	16.9003	0.160724	0.73155	0.996958	no
Znev_00581	scaffold4:1739620-1760243	pGPp	pGPw	21.9719	27.451	0.321195	0.49525	0.996958	no
Znev_00582	scaffold4:1765122-1766706	pGPp	pGPw	16.3473	18.5006	0.178519	0.74725	0.996958	no
Znev_00583	scaffold4:1770035-1779776	pGPp	pGPw	49.4621	58.823	0.250059	0.6189	0.996958	no
Znev_00584	scaffold4:1784154-1785147	pGPp	pGPw	1278.92	1182.31	-0.113319	0.8163	0.996958	no
Znev_00585	scaffold4:1788452-1799969	pGPp	pGPw	33.1956	36.9435	0.154328	0.72665	0.996958	no
Znev_00586	scaffold4:1800381-1811962	pGPp	pGPw	8.68993	9.17278	0.0780153	0.8832	0.996958	no
Znev_00587	scaffold4:1815760-1826404	pGPp	pGPw	48.428	50.2255	0.0525786	0.9117	0.996958	no
Znev_00588	scaffold4:1829413-1835984	pGPp	pGPw	58.2851	58.518	0.00575457	0.98925	0.996958	no
Znev_00589	scaffold4:1839949-1841775	pGPp	pGPw	92.7106	70.0457	-0.404439	0.3989	0.996958	no
Znev_00590	scaffold4:1843847-1854644	pGPp	pGPw	66.2514	46.6194	-0.50702	0.28495	0.996958	no
Znev_00591	scaffold4:1856582-1858235	pGPp	pGPw	26.1327	24.6295	-0.085468	0.8703	0.996958	no
Znev_00592	scaffold4:1859554-1901285	pGPp	pGPw	6.64599	7.89792	0.248989	0.6233	0.996958	no
Znev_00593	scaffold4:1859554-1901285	pGPp	pGPw	0	0	0	1	1	no
Znev_00594	scaffold4:1905677-1933147	pGPp	pGPw	26.389	27.1529	0.041169	0.92695	0.996958	no
Znev_00595	scaffold4:1936707-1969007	pGPp	pGPw	118.336	98.3216	-0.26731	0.60285	0.996958	no
Znev_00597	scaffold4:2011603-2020405	pGPp	pGPw	57.4142	43.575	-0.397907	0.38505	0.996958	no
Znev_00598	scaffold4:2218352-2219547	pGPp	pGPw	26.057	0	NaN	0.10305	0.996958	no
Znev_00599	scaffold4:2315034-2315779	pGPp	pGPw	0	0	0	1	1	no
Znev_00600	scaffold4:2377541-2494251	pGPp	pGPw	10.029	6.80823	-0.558824	0.43515	0.996958	no
Znev_00601	scaffold4:2582754-2583099	pGPp	pGPw	0	0	0	1	1	no
Znev_00602	scaffold4:2650369-2651165	pGPp	pGPw	0	0	0	1	1	no
Znev_00603	scaffold4:2693318-2740002	pGPp	pGPw	18.1116	11.3286	-0.676943	0.13845	0.996958	no
Znev_00604	scaffold4:2742665-2752119	pGPp	pGPw	23.5913	17.9619	-0.393314	0.38775	0.996958	no
Znev_00606	scaffold4:2756005-2759762	pGPp	pGPw	169.073	190.174	0.169673	0.7003	0.996958	no
Znev_00607	scaffold4:2771568-2774038	pGPp	pGPw	71.0006	66.6484	-0.0912625	0.8745	0.996958	no
Znev_00608	scaffold4:2780413-2787406	pGPp	pGPw	148.033	162.423	0.133843	0.7664	0.996958	no
Znev_00609	scaffold4:2904155-2911443	pGPp	pGPw	128.848	104.023	-0.30877	0.4864	0.996958	no
Znev_00611	scaffold4:2936725-2943303	pGPp	pGPw	1727.24	845.222	-1.03107	0.0961	0.996958	no
Znev_00612	scaffold4:2947085-2948973	pGPp	pGPw	49.8273	81.2569	0.705555	0.1679	0.996958	no
Znev_00613	scaffold4:2954945-2990225	pGPp	pGPw	15.8758	18.4083	0.213531	0.64055	0.996958	no
Znev_00614	scaffold4:2995547-3013157	pGPp	pGPw	61.995	74.1117	0.257548	0.59045	0.996958	no
Znev_00615	scaffold4:3013335-3019107	pGPp	pGPw	151.08	309.492	1.03459	0.27355	0.996958	no
Znev_00616	scaffold4:3025115-3039803	pGPp	pGPw	20.1637	29.3821	0.543179	0.2772	0.996958	no
Znev_00617	scaffold4:3025115-3039803	pGPp	pGPw	0	0	0	1	1	no
Znev_00618	scaffold4:3043996-3049365	pGPp	pGPw	310.504	312.848	0.0108505	0.9797	0.996958	no
Znev_00619	scaffold4:3055025-3064376	pGPp	pGPw	173.42	98.0251	-0.823051	0.08815	0.996958	no
Znev_00620	scaffold4:3065916-3076024	pGPp	pGPw	102.74	85.5073	-0.264875	0.55145	0.996958	no
Znev_00621	scaffold4:3083723-3105469	pGPp	pGPw	24.3205	22.661	-0.101961	0.82365	0.996958	no
Znev_00622	scaffold4:3107115-3122412	pGPp	pGPw	59.099	57.1506	-0.0483645	0.91475	0.996958	no
Znev_00624	scaffold4:3311812-3312373	pGPp	pGPw	20.5673	35.4201	0.784214	0.67475	0.996958	no
Znev_00625	scaffold4:3312764-3316895	pGPp	pGPw	13.1284	14.003	0.0930442	0.8801	0.996958	no
Znev_00627	scaffold4:3390930-3392028	pGPp	pGPw	111.462	91.1974	-0.289491	0.6129	0.996958	no
Znev_00628	scaffold4:3392574-3398331	pGPp	pGPw	2153.22	2443.75	0.182601	0.74305	0.996958	no
Znev_00629	scaffold4:3401940-3424922	pGPp	pGPw	72.6425	66.9941	-0.11678	0.7985	0.996958	no
Znev_00630	scaffold4:3424959-3442155	pGPp	pGPw	8.42155	7.29657	-0.206868	0.7538	0.996958	no
Znev_00631	scaffold4:3424959-3442155	pGPp	pGPw	0	0	0	1	1	no
Znev_00632	scaffold310:96479-114725	pGPp	pGPw	18.7801	20.1962	0.104876	0.81505	0.996958	no
Znev_00633	scaffold310:288657-294175	pGPp	pGPw	0	0	0	1	1	no
Znev_00634	scaffold310:288657-294175	pGPp	pGPw	11.1842	11.5504	0.0464771	0.9354	0.996958	no
Znev_00635	scaffold310:347190-398086	pGPp	pGPw	20.5923	27.3214	0.407928	0.3946	0.996958	no
Znev_00637	scaffold310:347190-398086	pGPp	pGPw	0	0	0	1	1	no
Znev_00638	scaffold310:402915-408177	pGPp	pGPw	67.3742	67.6302	0.00547078	0.98715	0.996958	no
Znev_00639	scaffold310:414275-416630	pGPp	pGPw	3.13186	1.11003	-1.49642	0.18545	0.996958	no
Znev_00640	scaffold310:423000-423905	pGPp	pGPw	304.065	310.385	0.0296771	0.94915	0.996958	no
Znev_00641	scaffold310:428405-430184	pGPp	pGPw	183.858	185.094	0.00966139	0.98215	0.996958	no
Znev_00642	scaffold310:432918-439487	pGPp	pGPw	116.387	161.325	0.471039	0.33375	0.996958	no
Znev_00643	scaffold310:441698-443451	pGPp	pGPw	4.41807	9.74834	1.14174	0.3344	0.996958	no
Znev_00644	scaffold310:448140-454170	pGPp	pGPw	69.0829	69.9086	0.0171431	0.9725	0.996958	no
Znev_00645	scaffold310:463151-465973	pGPp	pGPw	0	0	0	1	1	no
Znev_00646	scaffold310:492387-492947	pGPp	pGPw	136.233	119.829	-0.185106	0.73305	0.996958	no
Znev_00647	scaffold310:498547-498859	pGPp	pGPw	0	3.2655	inf	0.09165	0.996958	no
Znev_00649	scaffold310:532424-541602	pGPp	pGPw	73.6812	72.5436	-0.0224497	0.96185	0.996958	no
Znev_00650	scaffold310:552319-564456	pGPp	pGPw	29.4341	21.3958	-0.46016	0.3765	0.996958	no
Znev_00653	scaffold310:758482-794241	pGPp	pGPw	36.3277	32.7193	-0.150929	0.8709	0.996958	no
Znev_00654	scaffold310:758482-794241	pGPp	pGPw	152.249	162.15	0.090894	0.8806	0.996958	no
Znev_00656	scaffold310:796652-802184	pGPp	pGPw	2322.89	2243.98	-0.0498595	0.9268	0.996958	no
Znev_00657	scaffold310:804016-808532	pGPp	pGPw	3.78002	3.66922	-0.0429174	0.92965	0.996958	no
Znev_00658	scaffold310:809276-811371	pGPp	pGPw	323.958	297.482	-0.123003	0.7965	0.996958	no
Znev_00659	scaffold310:818362-818821	pGPp	pGPw	114.039	115.082	0.0131384	0.9864	0.996958	no
Znev_00660	scaffold310:820799-834462	pGPp	pGPw	33.973	42.2592	0.314877	0.5375	0.996958	no
Znev_00661	scaffold310:838492-839638	pGPp	pGPw	842.096	1099.37	0.384615	0.5122	0.996958	no
Znev_00662	scaffold310:851698-862294	pGPp	pGPw	4.86435	6.37944	0.391182	0.55905	0.996958	no
Znev_00663	scaffold310:864805-865650	pGPp	pGPw	110.475	84.8295	-0.381076	0.45835	0.996958	no
Znev_00664	scaffold310:871119-880678	pGPp	pGPw	66.0728	38.172	-0.791542	0.11515	0.996958	no
Znev_00665	scaffold310:899644-904124	pGPp	pGPw	14.9828	16.0529	0.0995269	0.84285	0.996958	no
Znev_00666	scaffold310:918424-926084	pGPp	pGPw	2.28707	2.57006	0.168299	1	1	no
Znev_00667	scaffold310:927771-929682	pGPp	pGPw	958.032	802.055	-0.256373	0.5687	0.996958	no
Znev_00668	scaffold310:951647-959039	pGPp	pGPw	16.0484	17.6641	0.138389	0.77535	0.996958	no
Znev_00669	scaffold310:965468-965780	pGPp	pGPw	136.296	91.6069	-0.573214	0.4119	0.996958	no
Znev_00670	scaffold310:988313-988697	pGPp	pGPw	0	0	0	1	1	no
Znev_00671	scaffold310:989893-990307	pGPp	pGPw	1.08532	0	NaN	1	1	no
Znev_00672	scaffold310:993234-1000545	pGPp	pGPw	54.0463	46.005	-0.232405	0.6553	0.996958	no
Znev_00673	scaffold310:1023064-1027089	pGPp	pGPw	14.8552	20.5601	0.468879	0.4071	0.996958	no
Znev_00674	scaffold310:1039635-1055197	pGPp	pGPw	19.5013	12.3327	-0.661081	0.24125	0.996958	no
Znev_00675	scaffold310:1056864-1062367	pGPp	pGPw	43.5663	44.4303	0.0283327	0.94715	0.996958	no
Znev_00676	scaffold310:1063934-1069993	pGPp	pGPw	9.45541	11.4222	0.272627	0.60935	0.996958	no
Znev_00677	scaffold310:1079832-1083617	pGPp	pGPw	0	0	0	1	1	no
Znev_00678	scaffold310:1087971-1104338	pGPp	pGPw	0	0	0	1	1	no
Znev_00679	scaffold310:1087971-1104338	pGPp	pGPw	4.34346	0.659071	-2.72034	0.22745	0.996958	no
Znev_00680	scaffold310:1087971-1104338	pGPp	pGPw	40.5075	3.51376	-3.5271	0.0001	0.0187766	yes
Znev_00681	scaffold310:1109713-1114315	pGPp	pGPw	3790.1	2594.75	-0.546645	0.3624	0.996958	no
Znev_00682	scaffold310:1115567-1120196	pGPp	pGPw	123.815	122.533	-0.0150086	0.97315	0.996958	no
Znev_00683	scaffold310:1121113-1133001	pGPp	pGPw	14.0263	15.7741	0.169422	0.71945	0.996958	no
Znev_00684	scaffold310:1139610-1140975	pGPp	pGPw	109.102	82.0192	-0.411647	0.35705	0.996958	no
Znev_00685	scaffold310:1144332-1150344	pGPp	pGPw	103.284	99.7954	-0.0495735	0.9163	0.996958	no
Znev_00686	scaffold310:1144332-1150344	pGPp	pGPw	73.9677	69.3949	-0.0920658	0.95815	0.996958	no
Znev_00687	scaffold310:1155758-1159324	pGPp	pGPw	2.79326	2.09534	-0.414764	0.79915	0.996958	no
Znev_00688	scaffold310:1169644-1192337	pGPp	pGPw	7.28335	7.36749	0.0165708	0.97115	0.996958	no
Znev_00689	scaffold310:1169644-1192337	pGPp	pGPw	0	27.0626	inf	0.22095	0.996958	no
Znev_00690	scaffold310:1200985-1213262	pGPp	pGPw	92.6927	97.5443	0.0736007	0.86985	0.996958	no
Znev_00691	scaffold310:1214638-1218714	pGPp	pGPw	88.2243	76.4601	-0.206469	0.6489	0.996958	no
Znev_00692	scaffold310:1221618-1222478	pGPp	pGPw	0	0	0	1	1	no
Znev_00693	scaffold310:1229760-1230498	pGPp	pGPw	0	0	0	1	1	no
Znev_00694	scaffold310:1379426-1392174	pGPp	pGPw	4.23619	7.85822	0.891434	0.1762	0.996958	no
Znev_00696	scaffold310:1420506-1435819	pGPp	pGPw	73.1804	71.8236	-0.027	0.9525	0.996958	no
Znev_00697	scaffold310:1437126-1443012	pGPp	pGPw	31.5002	41.0875	0.383337	0.3996	0.996958	no
Znev_00698	scaffold310:1447777-1451503	pGPp	pGPw	2.80091	4.87868	0.800597	0.3799	0.996958	no
Znev_00699	scaffold310:1457211-1481887	pGPp	pGPw	0.994278	1.01562	0.0306405	1	1	no
Znev_00701	scaffold310:1492257-1497149	pGPp	pGPw	3.06601	1.47839	-1.05234	0.36055	0.996958	no
Znev_00704	scaffold310:1718954-1727463	pGPp	pGPw	3.30679	2.71242	-0.285849	0.70355	0.996958	no
Znev_00705	scaffold310:1812305-1816936	pGPp	pGPw	87.0151	134.67	0.630088	0.1603	0.996958	no
Znev_00706	scaffold310:1817705-1820744	pGPp	pGPw	342.54	387.505	0.177946	0.78315	0.996958	no
Znev_00707	scaffold310:1817705-1820744	pGPp	pGPw	7.71339	4.69414	-0.716502	0.6771	0.996958	no
Znev_00708	scaffold310:1820767-1821682	pGPp	pGPw	334.422	288.628	-0.212456	0.6332	0.996958	no
Znev_00709	scaffold310:1835644-1840545	pGPp	pGPw	22.9234	25.0018	0.125213	0.8149	0.996958	no
Znev_00710	scaffold310:1843274-1847306	pGPp	pGPw	30.8983	38.3401	0.311325	0.4839	0.996958	no
Znev_00712	scaffold310:2078000-2103692	pGPp	pGPw	55.9765	121.905	1.12286	0.0239	0.730805	no
Znev_00713	scaffold310:2109546-2118775	pGPp	pGPw	20.7922	28.9452	0.477282	0.3201	0.996958	no
Znev_00714	scaffold310:2121202-2132914	pGPp	pGPw	131.105	224.366	0.775138	0.10625	0.996958	no
Znev_00715	scaffold310:2138087-2147392	pGPp	pGPw	14.563	8.56293	-0.766136	0.1908	0.996958	no
Znev_00718	scaffold310:2184871-2185605	pGPp	pGPw	13.773	10.0638	-0.452671	0.53215	0.996958	no
Znev_00720	scaffold310:2207719-2208102	pGPp	pGPw	0	0	0	1	1	no
Znev_00721	scaffold310:2209001-2209384	pGPp	pGPw	0	0	0	1	1	no
Znev_00722	scaffold32:1989-9204	pGPp	pGPw	93.9634	116.999	0.316329	0.47805	0.996958	no
Znev_00723	scaffold32:10742-34156	pGPp	pGPw	24.8924	27.1767	0.126665	0.77465	0.996958	no
Znev_00725	scaffold32:56574-65290	pGPp	pGPw	13.1405	9.85114	-0.415656	0.45885	0.996958	no
Znev_00726	scaffold32:76539-98945	pGPp	pGPw	2.4162	4.12024	0.769991	0.31115	0.996958	no
Znev_00727	scaffold32:116620-116947	pGPp	pGPw	0	1.10814	inf	1	1	no
Znev_00728	scaffold32:132735-134327	pGPp	pGPw	0	0	0	1	1	no
Znev_00730	scaffold32:145645-152439	pGPp	pGPw	115.47	122.4	0.0840812	0.85215	0.996958	no
Znev_00731	scaffold32:169312-219412	pGPp	pGPw	22.4895	14.9257	-0.591454	0.2069	0.996958	no
Znev_00733	scaffold32:231180-238864	pGPp	pGPw	38.8244	38.1045	-0.027001	0.9543	0.996958	no
Znev_00734	scaffold32:261164-314173	pGPp	pGPw	11.3633	10.0163	-0.182035	0.68335	0.996958	no
Znev_00735	scaffold32:261164-314173	pGPp	pGPw	5.54196	4.91273	-0.173872	0.6362	0.996958	no
Znev_00736	scaffold32:344084-349873	pGPp	pGPw	10.3317	10.2101	-0.0170758	0.97955	0.996958	no
Znev_00737	scaffold32:354828-363960	pGPp	pGPw	67.8086	72.6604	0.0997011	0.8328	0.996958	no
Znev_00738	scaffold32:366922-390822	pGPp	pGPw	109.108	105.725	-0.0454311	0.92205	0.996958	no
Znev_00739	scaffold32:391259-392995	pGPp	pGPw	58.4594	69.2947	0.245309	0.62165	0.996958	no
Znev_00740	scaffold32:393589-398790	pGPp	pGPw	101.248	110.989	0.132511	0.78045	0.996958	no
Znev_00741	scaffold32:400881-409734	pGPp	pGPw	120.082	108.679	-0.143951	0.75435	0.996958	no
Znev_00742	scaffold32:410140-411016	pGPp	pGPw	127.73	126.992	-0.00836327	0.99075	0.996958	no
Znev_00743	scaffold32:425876-470705	pGPp	pGPw	49.2028	33.6127	-0.549732	0.22965	0.996958	no
Znev_00744	scaffold32:425876-470705	pGPp	pGPw	0	0	0	1	1	no
Znev_00745	scaffold32:471525-471645	pGPp	pGPw	0	0	0	1	1	no
Znev_00746	scaffold32:473647-473950	pGPp	pGPw	5.67645	1.8266	-1.63583	0.33065	0.996958	no
Znev_00747	scaffold32:474899-494256	pGPp	pGPw	13.3805	12.8688	-0.0562572	0.9177	0.996958	no
Znev_00749	scaffold32:512297-520899	pGPp	pGPw	24.2422	33.429	0.463581	0.3587	0.996958	no
Znev_00750	scaffold32:524143-536516	pGPp	pGPw	32.684	32.1945	-0.0217678	0.96085	0.996958	no
Znev_00751	scaffold32:538391-538694	pGPp	pGPw	35.45	4.68984	-2.91818	0.1879	0.996958	no
Znev_00752	scaffold32:542588-545489	pGPp	pGPw	0	0	0	1	1	no
Znev_00753	scaffold32:550156-573515	pGPp	pGPw	79.9342	86.435	0.112802	0.8071	0.996958	no
Znev_00755	scaffold32:579405-598112	pGPp	pGPw	19.1566	17.1047	-0.16345	0.78895	0.996958	no
Znev_00756	scaffold32:603149-610145	pGPp	pGPw	69.9659	50.3173	-0.475598	0.2939	0.996958	no
Znev_00757	scaffold32:611264-617398	pGPp	pGPw	7.95957	8.62855	0.116428	0.87925	0.996958	no
Znev_00758	scaffold32:625674-628039	pGPp	pGPw	129.418	144.446	0.158493	0.7367	0.996958	no
Znev_00759	scaffold32:629136-629370	pGPp	pGPw	463.997	494.243	0.0911038	0.86525	0.996958	no
Znev_00760	scaffold32:629702-632900	pGPp	pGPw	250.435	226.291	-0.146259	0.74455	0.996958	no
Znev_00762	scaffold32:639920-665221	pGPp	pGPw	20.8194	28.4582	0.450918	0.31715	0.996958	no
Znev_00763	scaffold32:668963-747186	pGPp	pGPw	16.116	15.9658	-0.0135086	0.9753	0.996958	no
Znev_00764	scaffold32:752678-759913	pGPp	pGPw	0.759022	2.17034	1.51571	1	1	no
Znev_00765	scaffold32:761985-765162	pGPp	pGPw	5903.18	5823.17	-0.0196874	0.9675	0.996958	no
Znev_00766	scaffold32:765413-773328	pGPp	pGPw	13.597	17.244	0.342803	0.5589	0.996958	no
Znev_00767	scaffold32:778974-785368	pGPp	pGPw	39.068	50.6981	0.375945	0.4126	0.996958	no
Znev_00768	scaffold32:786253-786731	pGPp	pGPw	7878.57	6213.04	-0.342634	0.48255	0.996958	no
Znev_00769	scaffold32:789317-792107	pGPp	pGPw	96.3831	57.9271	-0.734543	0.11245	0.996958	no
Znev_00770	scaffold32:792696-796149	pGPp	pGPw	54.6021	40.9343	-0.415647	0.4114	0.996958	no
Znev_00771	scaffold32:799527-802984	pGPp	pGPw	2341.5	2511.39	0.101048	0.8496	0.996958	no
Znev_00772	scaffold32:804319-811104	pGPp	pGPw	12.5471	20.2591	0.691213	0.32065	0.996958	no
Znev_00773	scaffold32:811476-830278	pGPp	pGPw	148.423	142.041	-0.0634079	0.88915	0.996958	no
Znev_00774	scaffold32:841051-855068	pGPp	pGPw	157.196	173.417	0.141682	0.77295	0.996958	no
Znev_00775	scaffold32:855711-858398	pGPp	pGPw	61.1662	51.286	-0.25417	0.5682	0.996958	no
Znev_00776	scaffold32:862500-863900	pGPp	pGPw	109.302	100.533	-0.120648	0.7884	0.996958	no
Znev_00777	scaffold32:865652-881698	pGPp	pGPw	6.94368	3.64307	-0.930548	0.1928	0.996958	no
Znev_00778	scaffold32:908080-908504	pGPp	pGPw	0	0	0	1	1	no
Znev_00779	scaffold32:917167-921089	pGPp	pGPw	10.1535	19.5007	0.94155	0.1875	0.996958	no
Znev_00780	scaffold32:927955-947645	pGPp	pGPw	151.895	173.114	0.188647	0.68505	0.996958	no
Znev_00782	scaffold32:949657-950074	pGPp	pGPw	11.9642	9.33506	-0.35799	0.74845	0.996958	no
Znev_00783	scaffold32:959393-996666	pGPp	pGPw	4.17762	5.67494	0.441924	0.43555	0.996958	no
Znev_00784	scaffold32:1001193-1001580	pGPp	pGPw	32.0195	28.8419	-0.150788	0.8426	0.996958	no
Znev_00785	scaffold32:1006221-1026030	pGPp	pGPw	52.3214	36.5731	-0.516618	0.2574	0.996958	no
Znev_00786	scaffold32:1034048-1034372	pGPp	pGPw	2.6772	1.56147	-0.777819	0.48265	0.996958	no
Znev_00789	scaffold32:1134826-1135231	pGPp	pGPw	0	1.76511	inf	1	1	no
Znev_00790	scaffold32:1143992-1149670	pGPp	pGPw	1.67802	2.5317	0.59335	1	1	no
Znev_00792	scaffold32:1177183-1189803	pGPp	pGPw	312.842	292.375	-0.0976177	0.8377	0.996958	no
Znev_00793	scaffold32:1195098-1196545	pGPp	pGPw	890.815	587.457	-0.600642	0.19805	0.996958	no
Znev_00794	scaffold32:1197707-1229087	pGPp	pGPw	142.23	129.205	-0.138564	0.7715	0.996958	no
Znev_00795	scaffold32:1254316-1254646	pGPp	pGPw	0	0.782403	inf	1	1	no
Znev_00796	scaffold32:1280322-1299720	pGPp	pGPw	81.3102	118.187	0.53956	0.2454	0.996958	no
Znev_00798	scaffold32:1395932-1401043	pGPp	pGPw	6.55182	2.88416	-1.18375	0.35825	0.996958	no
Znev_00799	scaffold32:1403082-1408708	pGPp	pGPw	58.9393	63.5791	0.109323	0.80715	0.996958	no
Znev_00800	scaffold32:1410778-1412848	pGPp	pGPw	3.98122	3.49906	-0.186243	0.8273	0.996958	no
Znev_00801	scaffold32:1419667-1421333	pGPp	pGPw	810.534	1383.91	0.771807	0.15185	0.996958	no
Znev_00802	scaffold32:1423622-1439844	pGPp	pGPw	78.1866	95.6806	0.291306	0.5327	0.996958	no
Znev_00804	scaffold32:1504600-1511260	pGPp	pGPw	86.9909	69.1531	-0.33107	0.4731	0.996958	no
Znev_00805	scaffold32:1521872-1527070	pGPp	pGPw	53.1353	52.7058	-0.0117089	0.97775	0.996958	no
Znev_00806	scaffold32:1529736-1533265	pGPp	pGPw	68.407	59.5506	-0.200027	0.66715	0.996958	no
Znev_00807	scaffold32:1547624-1548106	pGPp	pGPw	0	0	0	1	1	no
Znev_00808	scaffold32:1547624-1548106	pGPp	pGPw	0	0	0	1	1	no
Znev_00809	scaffold32:1564613-1583704	pGPp	pGPw	79.6235	68.0496	-0.226608	0.63165	0.996958	no
Znev_00810	scaffold87:24130-60348	pGPp	pGPw	12.9982	12.0852	-0.105074	0.82245	0.996958	no
Znev_00811	scaffold87:66012-72677	pGPp	pGPw	21.4168	19.2528	-0.153677	0.78435	0.996958	no
Znev_00812	scaffold87:75654-87928	pGPp	pGPw	2.40299	1.53595	-0.6457	1	1	no
Znev_00813	scaffold87:103162-106421	pGPp	pGPw	27.702	36.202	0.386078	0.41305	0.996958	no
Znev_00814	scaffold87:109406-139726	pGPp	pGPw	108.019	116.672	0.11118	0.88735	0.996958	no
Znev_00815	scaffold87:109406-139726	pGPp	pGPw	158.542	166.535	0.0709645	0.94445	0.996958	no
Znev_00816	scaffold87:109406-139726	pGPp	pGPw	77.7442	103.771	0.416601	0.64665	0.996958	no
Znev_00817	scaffold87:141904-148209	pGPp	pGPw	205.968	255.297	0.309757	0.49675	0.996958	no
Znev_00818	scaffold87:151500-159645	pGPp	pGPw	105.063	125.334	0.254518	0.56645	0.996958	no
Znev_00819	scaffold87:161135-167501	pGPp	pGPw	0.275072	0.460757	0.744197	1	1	no
Znev_00821	scaffold87:183804-188868	pGPp	pGPw	0	0.203104	inf	1	1	no
Znev_00822	scaffold87:193281-211744	pGPp	pGPw	88.898	91.1491	0.0360773	0.93645	0.996958	no
Znev_00823	scaffold87:218168-224849	pGPp	pGPw	20.2795	47.2847	1.22135	0.285	0.996958	no
Znev_00824	scaffold87:218168-224849	pGPp	pGPw	14.3072	6.55641	-1.12576	0.20895	0.996958	no
Znev_00825	scaffold87:228890-256461	pGPp	pGPw	20.6637	26.7352	0.371638	0.42145	0.996958	no
Znev_00826	scaffold87:260748-262953	pGPp	pGPw	124.975	166.445	0.413405	0.36825	0.996958	no
Znev_00827	scaffold87:264741-275582	pGPp	pGPw	102.695	149.081	0.537726	0.2585	0.996958	no
Znev_00828	scaffold87:276738-278266	pGPp	pGPw	226.201	236.729	0.065627	0.8851	0.996958	no
Znev_00829	scaffold87:399684-409970	pGPp	pGPw	3.5936	2.71317	-0.40545	0.77885	0.996958	no
Znev_00832	scaffold87:566334-566640	pGPp	pGPw	4.3572	1.18677	-1.87636	0.283	0.996958	no
Znev_00833	scaffold87:576724-580081	pGPp	pGPw	118.78	161.23	0.440828	0.3416	0.996958	no
Znev_00834	scaffold87:583021-586463	pGPp	pGPw	1.30378	5.86315	2.16898	0.13465	0.996958	no
Znev_00835	scaffold87:588180-589268	pGPp	pGPw	98.6341	97.3881	-0.0183411	0.91195	0.996958	no
Znev_00836	scaffold87:592023-614106	pGPp	pGPw	88.5633	102.811	0.215212	0.65815	0.996958	no
Znev_00838	scaffold87:741890-743093	pGPp	pGPw	0	3.5626	inf	0.0679	0.996958	no
Znev_00839	scaffold87:762535-765176	pGPp	pGPw	141.415	132.699	-0.0917758	0.83775	0.996958	no
Znev_00840	scaffold87:766661-793693	pGPp	pGPw	18.6756	22.6389	0.277645	0.52995	0.996958	no
Znev_00841	scaffold87:865727-891468	pGPp	pGPw	19.4055	31.748	0.710199	0.12775	0.996958	no
Znev_00844	scaffold87:917906-919793	pGPp	pGPw	14.8634	27.9532	0.911251	0.0678	0.996958	no
Znev_00845	scaffold87:923664-929706	pGPp	pGPw	16.827	24.4069	0.536514	0.3795	0.996958	no
Znev_00846	scaffold87:933188-946758	pGPp	pGPw	8.74043	8.65775	-0.0137122	0.98475	0.996958	no
Znev_00847	scaffold87:952155-960172	pGPp	pGPw	975.55	1215.52	0.31728	0.5131	0.996958	no
Znev_00848	scaffold87:971036-980825	pGPp	pGPw	495.068	805.235	0.701784	0.1576	0.996958	no
Znev_00849	scaffold87:990109-999102	pGPp	pGPw	19.2152	15.7368	-0.288109	0.60195	0.996958	no
Znev_00850	scaffold87:1000505-1001616	pGPp	pGPw	333.482	427.863	0.359538	0.5143	0.996958	no
Znev_00851	scaffold87:1003963-1004208	pGPp	pGPw	31.0944	34.9451	0.168436	0.89325	0.996958	no
Znev_00852	scaffold87:1007033-1014592	pGPp	pGPw	4.80345	6.07411	0.338602	0.64185	0.996958	no
Znev_00853	scaffold87:1042418-1121613	pGPp	pGPw	0.736943	2.7719	1.91125	0.2814	0.996958	no
Znev_00854	scaffold87:1042418-1121613	pGPp	pGPw	3.28148	2.84708	-0.204863	0.8085	0.996958	no
Znev_00855	scaffold87:1147792-1148808	pGPp	pGPw	299.713	325.716	0.120033	0.78825	0.996958	no
Znev_00856	scaffold87:1155884-1194951	pGPp	pGPw	17.4259	14.2536	-0.28991	0.51445	0.996958	no
Znev_00857	scaffold87:1219707-1221252	pGPp	pGPw	18.5984	14.2262	-0.386632	0.5263	0.996958	no
Znev_00859	scaffold87:1258854-1266706	pGPp	pGPw	19.0014	18.1094	-0.0693609	0.88995	0.996958	no
Znev_00864	scaffold87:1306249-1308270	pGPp	pGPw	64.9995	64.9295	-0.00155548	0.98575	0.996958	no
Znev_00865	scaffold87:1308544-1315373	pGPp	pGPw	441.325	463.602	0.0710449	0.88605	0.996958	no
Znev_00866	scaffold87:1317464-1317677	pGPp	pGPw	1459.36	1110.81	-0.393726	0.4196	0.996958	no
Znev_00867	scaffold87:1331572-1353498	pGPp	pGPw	14.9065	12.4628	-0.258313	0.616	0.996958	no
Znev_00868	scaffold87:1331572-1353498	pGPp	pGPw	0	0	0	1	1	no
Znev_00869	scaffold87:1357994-1360803	pGPp	pGPw	463.265	707.978	0.611869	0.1926	0.996958	no
Znev_00870	scaffold87:1362383-1368301	pGPp	pGPw	263.818	329.248	0.319631	0.49875	0.996958	no
Znev_00871	scaffold87:1369628-1382562	pGPp	pGPw	2.80308	3.31666	0.242723	0.76815	0.996958	no
Znev_00872	scaffold87:1388069-1395008	pGPp	pGPw	100.547	80.2491	-0.325321	0.46085	0.996958	no
Znev_00873	scaffold87:1396091-1397676	pGPp	pGPw	352.418	252.81	-0.479234	0.2811	0.996958	no
Znev_00874	scaffold87:1399522-1403278	pGPp	pGPw	664.483	591.844	-0.167013	0.71965	0.996958	no
Znev_00875	scaffold87:1404858-1422624	pGPp	pGPw	31.5016	46.3274	0.55644	0.2109	0.996958	no
Znev_00876	scaffold87:1428945-1433765	pGPp	pGPw	45.3955	51.3524	0.177883	0.7454	0.996958	no
Znev_00877	scaffold87:1434763-1436911	pGPp	pGPw	363.277	336.945	-0.108555	0.8043	0.996958	no
Znev_00878	scaffold87:1442600-1449589	pGPp	pGPw	35.2028	22.1261	-0.66994	0.19465	0.996958	no
Znev_00879	scaffold87:1442600-1449589	pGPp	pGPw	51.1585	54.7585	0.0981102	0.94875	0.996958	no
Znev_00880	scaffold87:1451186-1452699	pGPp	pGPw	583.017	596.225	0.0323181	0.9405	0.996958	no
Znev_00881	scaffold87:1456897-1467267	pGPp	pGPw	39.8911	26.765	-0.575721	0.19505	0.996958	no
Znev_00882	scaffold87:1469601-1475642	pGPp	pGPw	1.57802	1.04578	-0.593536	1	1	no
Znev_00883	scaffold87:1477505-1477832	pGPp	pGPw	0	0	0	1	1	no
Znev_00884	scaffold87:1480214-1537657	pGPp	pGPw	44.21	33.5179	-0.399441	0.3723	0.996958	no
Znev_00885	scaffold87:1540885-1551283	pGPp	pGPw	7.49526	6.48484	-0.208907	0.7513	0.996958	no
Znev_00888	scaffold87:1767881-1771808	pGPp	pGPw	31.8407	63.8351	1.00348	0.03645	0.928586	no
Znev_00889	scaffold87:1952193-1969076	pGPp	pGPw	8.61461	9.6158	0.158622	0.8296	0.996958	no
Znev_00890	scaffold87:1991236-1993452	pGPp	pGPw	0	0	0	1	1	no
Znev_00891	scaffold87:2000350-2002571	pGPp	pGPw	0	0	0	1	1	no
Znev_00892	scaffold87:2008904-2011030	pGPp	pGPw	9.78796	6.69459	-0.548013	0.51915	0.996958	no
Znev_00893	scaffold87:2016546-2017798	pGPp	pGPw	0.862717	2.00561	1.21708	1	1	no
Znev_00894	scaffold87:2339904-2341008	pGPp	pGPw	0	0	0	1	1	no
Znev_00895	scaffold104:55-930	pGPp	pGPw	1.03228	2.36808	1.19788	1	1	no
Znev_00896	scaffold104:18002-29911	pGPp	pGPw	341.087	303.27	-0.16954	0.70805	0.996958	no
Znev_00897	scaffold104:30278-33628	pGPp	pGPw	66.6053	47.0732	-0.500731	0.27175	0.996958	no
Znev_00899	scaffold104:57600-114649	pGPp	pGPw	21.4219	16.9995	-0.333592	0.6973	0.996958	no
Znev_00900	scaffold104:57600-114649	pGPp	pGPw	18.9628	30.2263	0.672634	0.2741	0.996958	no
Znev_00906	scaffold104:168848-169422	pGPp	pGPw	0	0	0	1	1	no
Znev_00916	scaffold104:596532-597025	pGPp	pGPw	0	0	0	1	1	no
Znev_00918	scaffold104:753036-753859	pGPp	pGPw	0	0	0	1	1	no
Znev_00919	scaffold104:778074-778959	pGPp	pGPw	6.43565	9.5555	0.570245	0.50195	0.996958	no
Znev_00921	scaffold104:847729-848041	pGPp	pGPw	0	0	0	1	1	no
Znev_00923	scaffold104:1017324-1315083	pGPp	pGPw	27.229	29.3922	0.110289	0.842	0.996958	no
Znev_00924	scaffold104:1017324-1315083	pGPp	pGPw	12.3618	0	NaN	0.12885	0.996958	no
Znev_00925	scaffold104:1017324-1315083	pGPp	pGPw	0	0	0	1	1	no
Znev_00926	scaffold104:1017324-1315083	pGPp	pGPw	0	0.807336	inf	1	1	no
Znev_00927	scaffold104:1017324-1315083	pGPp	pGPw	36.2408	44.792	0.305626	0.9022	0.996958	no
Znev_00928	scaffold104:1017324-1315083	pGPp	pGPw	0	0	0	1	1	no
Znev_00929	scaffold104:1326859-1442430	pGPp	pGPw	41.1948	71.6896	0.799303	0.07505	0.996958	no
Znev_00930	scaffold104:1326859-1442430	pGPp	pGPw	0	0	0	1	1	no
Znev_00932	scaffold104:1451341-1462550	pGPp	pGPw	0.345018	8.27986	4.58486	0.2104	0.996958	no
Znev_00933	scaffold104:1480174-1496941	pGPp	pGPw	11.6015	3.19738	-1.85935	0.04375	0.988425	no
Znev_00934	scaffold104:1533952-1534475	pGPp	pGPw	10.6843	1.28056	-3.06065	0.1179	0.996958	no
Znev_00935	scaffold104:1535967-1550072	pGPp	pGPw	107.268	102.862	-0.0605154	0.89545	0.996958	no
Znev_00936	scaffold104:1555318-1559538	pGPp	pGPw	239.049	205.081	-0.221114	0.63155	0.996958	no
Znev_00938	scaffold104:1595533-1595998	pGPp	pGPw	0	0	0	1	1	no
Znev_00939	scaffold104:1601480-1601721	pGPp	pGPw	0	0	0	1	1	no
Znev_00942	scaffold104:1662384-1663006	pGPp	pGPw	273.377	194.505	-0.491081	0.3249	0.996958	no
Znev_00943	scaffold104:1663229-1773279	pGPp	pGPw	14.2813	7.7173	-0.887961	0.1976	0.996958	no
Znev_00945	scaffold104:1796267-1803844	pGPp	pGPw	55.2531	61.8706	0.163199	0.73025	0.996958	no
Znev_00946	scaffold104:1922226-1922532	pGPp	pGPw	8.99297	19.1434	1.08998	0.4152	0.996958	no
Znev_00947	scaffold104:1928642-1939404	pGPp	pGPw	4.1146	5.61593	0.448774	0.59425	0.996958	no
Znev_00950	scaffold104:2012869-2014283	pGPp	pGPw	0	0	0	1	1	no
Znev_00951	scaffold104:2094607-2103259	pGPp	pGPw	2.6875	1.78237	-0.592469	0.62815	0.996958	no
Znev_00952	scaffold104:2119463-2129321	pGPp	pGPw	43.421	48.7099	0.165823	0.71685	0.996958	no
Znev_00953	scaffold104:2131002-2144511	pGPp	pGPw	13.9012	13.1447	-0.0807292	0.87625	0.996958	no
Znev_00954	scaffold104:2149055-2150415	pGPp	pGPw	15.3248	19.0154	0.311294	0.6912	0.996958	no
Znev_00955	scaffold104:2151124-2161689	pGPp	pGPw	35.8988	45.2161	0.332902	0.5625	0.996958	no
Znev_00956	scaffold104:2181064-2181409	pGPp	pGPw	51.6226	46.357	-0.155214	0.83295	0.996958	no
Znev_00957	scaffold104:2273133-2309592	pGPp	pGPw	6.6959	6.18196	-0.115214	0.8633	0.996958	no
Znev_00958	scaffold104:2318861-2328288	pGPp	pGPw	21.5683	7.24958	-1.57294	0.0115	0.498901	no
Znev_00959	scaffold104:2445193-2451235	pGPp	pGPw	0	0	0	1	1	no
Znev_00960	scaffold104:2454487-2460788	pGPp	pGPw	16.1507	25.0658	0.634128	0.2269	0.996958	no
Znev_00961	scaffold104:2464015-2470536	pGPp	pGPw	58.5704	47.1441	-0.313095	0.5576	0.996958	no
Znev_00962	scaffold104:2477695-2482045	pGPp	pGPw	57.4398	54.8515	-0.066519	0.91695	0.996958	no
Znev_00963	scaffold104:2482455-2506082	pGPp	pGPw	231.206	196.638	-0.233637	0.5969	0.996958	no
Znev_00964	scaffold104:2482455-2506082	pGPp	pGPw	0	0	0	1	1	no
Znev_00965	scaffold104:2482455-2506082	pGPp	pGPw	0	0	0	1	1	no
Znev_00966	scaffold104:2512555-2512926	pGPp	pGPw	0	0	0	1	1	no
Znev_00967	scaffold104:2531852-2640141	pGPp	pGPw	17.1926	20.4412	0.249691	0.5782	0.996958	no
Znev_00969	scaffold104:2832708-2847898	pGPp	pGPw	0	0	0	1	1	no
Znev_00970	scaffold104:2894247-2899975	pGPp	pGPw	51.9158	40.9603	-0.341948	0.4548	0.996958	no
Znev_00971	scaffold104:2903300-2925925	pGPp	pGPw	61.5704	49.9865	-0.300698	0.5013	0.996958	no
Znev_00972	scaffold104:2926219-2929015	pGPp	pGPw	52.7136	43.4668	-0.278262	0.52915	0.996958	no
Znev_00974	scaffold104:2935887-2942614	pGPp	pGPw	90.2669	96.6736	0.0989241	0.82795	0.996958	no
Znev_00975	scaffold104:2949631-2953044	pGPp	pGPw	0	0	0	1	1	no
Znev_00976	scaffold104:2957600-2957930	pGPp	pGPw	3.38001	0	NaN	0.10305	0.996958	no
Znev_00977	scaffold104:2964539-3041881	pGPp	pGPw	0.9663	1.97105	1.02842	1	1	no
Znev_00981	scaffold827:137359-164075	pGPp	pGPw	8.12197	8.37486	0.0442349	0.9422	0.996958	no
Znev_00983	scaffold827:350055-353760	pGPp	pGPw	0	0	0	1	1	no
Znev_00984	scaffold827:378258-379688	pGPp	pGPw	0	0	0	1	1	no
Znev_00985	scaffold827:385402-390791	pGPp	pGPw	1.60959	3.04059	0.91766	0.40135	0.996958	no
Znev_00987	scaffold827:423124-444531	pGPp	pGPw	20.2377	28.5004	0.493934	0.2764	0.996958	no
Znev_00988	scaffold827:470362-471399	pGPp	pGPw	0	0	0	1	1	no
Znev_00989	scaffold827:477603-499245	pGPp	pGPw	61.5016	46.1733	-0.413563	0.3559	0.996958	no
Znev_00991	scaffold827:534769-539598	pGPp	pGPw	1.11436	0.660845	-0.753828	1	1	no
Znev_00992	scaffold827:551135-557305	pGPp	pGPw	12.217	13.3094	0.123557	0.81195	0.996958	no
Znev_00993	scaffold827:562533-563397	pGPp	pGPw	38.1323	30.4057	-0.326669	0.6636	0.996958	no
Znev_00994	scaffold827:564283-568089	pGPp	pGPw	102.98	66.6675	-0.627311	0.19045	0.996958	no
Znev_00995	scaffold827:564283-568089	pGPp	pGPw	70.182	50.0984	-0.486336	0.83045	0.996958	no
Znev_00996	scaffold827:573417-577506	pGPp	pGPw	6.76997	7.11144	0.0709928	0.94085	0.996958	no
Znev_00997	scaffold827:578437-612704	pGPp	pGPw	16.1527	17.2119	0.0916305	0.8392	0.996958	no
Znev_00998	scaffold827:615135-616803	pGPp	pGPw	99.0949	135.072	0.446846	0.49585	0.996958	no
Znev_00999	scaffold827:619150-624291	pGPp	pGPw	2.13843	5.89361	1.4626	0.17115	0.996958	no
Znev_01000	scaffold827:627732-645086	pGPp	pGPw	41.2393	47.8252	0.213751	0.6353	0.996958	no
Znev_01001	scaffold827:646437-653643	pGPp	pGPw	15.0062	10.2944	-0.543696	0.4478	0.996958	no
Znev_01002	scaffold827:646437-653643	pGPp	pGPw	53.0087	0	NaN	0.1903	0.996958	no
Znev_01003	scaffold827:655390-673700	pGPp	pGPw	18.1201	21.9501	0.276635	0.5984	0.996958	no
Znev_01004	scaffold827:681082-686561	pGPp	pGPw	48.3736	29.3696	-0.719893	0.11745	0.996958	no
Znev_01005	scaffold827:688569-693538	pGPp	pGPw	89.0519	74.5092	-0.257228	0.55525	0.996958	no
Znev_01006	scaffold827:697708-720872	pGPp	pGPw	19.9657	19.8907	-0.00543195	0.9881	0.996958	no
Znev_01007	scaffold827:725718-729996	pGPp	pGPw	27.78	33.0832	0.252051	0.69845	0.996958	no
Znev_01008	scaffold827:733264-743736	pGPp	pGPw	20.7442	17.3583	-0.257081	0.64795	0.996958	no
Znev_01009	scaffold827:746216-754809	pGPp	pGPw	110.378	35.4664	-1.63792	0.05335	0.996958	no
Znev_01010	scaffold827:766730-774549	pGPp	pGPw	2.05608	3.96567	0.947667	0.45955	0.996958	no
Znev_01011	scaffold827:775535-790558	pGPp	pGPw	203.834	213.834	0.0690925	0.8851	0.996958	no
Znev_01012	scaffold827:794278-803008	pGPp	pGPw	115.374	142.623	0.305879	0.4902	0.996958	no
Znev_01013	scaffold827:804721-810725	pGPp	pGPw	45.9888	43.9671	-0.064858	0.8891	0.996958	no
Znev_01014	scaffold827:811202-824330	pGPp	pGPw	998.45	1248.28	0.322183	0.5435	0.996958	no
Znev_01015	scaffold827:828667-834794	pGPp	pGPw	16.5893	18.4812	0.155809	0.77645	0.996958	no
Znev_01016	scaffold827:838775-845792	pGPp	pGPw	18.3046	24.2231	0.404182	0.44975	0.996958	no
Znev_01017	scaffold827:847658-848150	pGPp	pGPw	2.31782	1.23921	-0.90335	1	1	no
Znev_01018	scaffold827:851557-851848	pGPp	pGPw	652.02	632.793	-0.0431827	0.9218	0.996958	no
Znev_01019	scaffold827:856412-859418	pGPp	pGPw	19.1203	16.7704	-0.189186	0.723	0.996958	no
Znev_01020	scaffold827:856412-859418	pGPp	pGPw	40.1181	42.1894	0.0726286	0.9467	0.996958	no
Znev_01021	scaffold827:860770-867098	pGPp	pGPw	203.324	231.83	0.189285	0.67875	0.996958	no
Znev_01022	scaffold827:870687-875610	pGPp	pGPw	24.649	28.0051	0.184159	0.6794	0.996958	no
Znev_01023	scaffold827:884301-888958	pGPp	pGPw	82.1795	76.4772	-0.10375	0.8194	0.996958	no
Znev_01024	scaffold827:893792-911543	pGPp	pGPw	116.27	138.518	0.252595	0.5824	0.996958	no
Znev_01025	scaffold827:914501-929923	pGPp	pGPw	29.1267	31.2434	0.101209	0.8187	0.996958	no
Znev_01027	scaffold827:1001731-1022874	pGPp	pGPw	15.2745	14.2371	-0.101467	0.8243	0.996958	no
Znev_01029	scaffold827:1031150-1043805	pGPp	pGPw	55.2825	55.7557	0.0122983	0.9782	0.996958	no
Znev_01030	scaffold827:1044583-1051112	pGPp	pGPw	70.2579	54.3258	-0.371024	0.4044	0.996958	no
Znev_01031	scaffold827:1057186-1061835	pGPp	pGPw	43.0058	33.9241	-0.34222	0.49165	0.996958	no
Znev_01032	scaffold827:1063375-1075010	pGPp	pGPw	11.2801	6.62025	-0.768816	0.656	0.996958	no
Znev_01033	scaffold827:1063375-1075010	pGPp	pGPw	36.8915	33.0712	-0.157711	0.77565	0.996958	no
Znev_01034	scaffold827:1063375-1075010	pGPp	pGPw	57.5556	39.8006	-0.532164	0.5299	0.996958	no
Znev_01035	scaffold827:1076670-1089103	pGPp	pGPw	14.8365	19.3685	0.384566	0.44025	0.996958	no
Znev_01036	scaffold827:1092880-1097241	pGPp	pGPw	26.2406	49.2413	0.908067	0.05395	0.996958	no
Znev_01037	scaffold827:1103302-1114175	pGPp	pGPw	1.21189	1.35628	0.162393	1	1	no
Znev_01038	scaffold827:1116145-1120232	pGPp	pGPw	99.9108	99.3757	-0.00774737	0.9836	0.996958	no
Znev_01039	scaffold827:1125970-1127124	pGPp	pGPw	31.8	32.6944	0.0400133	0.95865	0.996958	no
Znev_01040	scaffold827:1129319-1129736	pGPp	pGPw	31.3762	22.8927	-0.454787	0.5628	0.996958	no
Znev_01043	scaffold827:1154666-1159529	pGPp	pGPw	49.8606	42.1821	-0.241268	0.5857	0.996958	no
Znev_01044	scaffold827:1168010-1184544	pGPp	pGPw	28.4783	44.4993	0.643921	0.1601	0.996958	no
Znev_01045	scaffold827:1198889-1206828	pGPp	pGPw	25.9535	30.0486	0.211368	0.68865	0.996958	no
Znev_01046	scaffold827:1210888-1222677	pGPp	pGPw	70.3654	73.9945	0.0725514	0.8726	0.996958	no
Znev_01047	scaffold827:1226101-1228996	pGPp	pGPw	49.2249	20.956	-1.23203	0.0194	0.651603	no
Znev_01048	scaffold827:1231610-1248697	pGPp	pGPw	121.783	146.949	0.271005	0.5551	0.996958	no
Znev_01051	scaffold827:1262788-1283395	pGPp	pGPw	10.2941	7.26681	-0.50242	0.41945	0.996958	no
Znev_01052	scaffold827:1288438-1288781	pGPp	pGPw	0	0	0	1	1	no
Znev_01053	scaffold827:1291445-1298507	pGPp	pGPw	389.052	351.736	-0.145469	0.7447	0.996958	no
Znev_01054	scaffold827:1304213-1324154	pGPp	pGPw	91.0501	72.7405	-0.323903	0.5083	0.996958	no
Znev_01055	scaffold827:1304213-1324154	pGPp	pGPw	71.7491	40.1828	-0.836382	0.67375	0.996958	no
Znev_01056	scaffold827:1324501-1350229	pGPp	pGPw	10.0924	22.7845	1.17479	0.6263	0.996958	no
Znev_01057	scaffold827:1324501-1350229	pGPp	pGPw	242.085	173.783	-0.478229	0.35295	0.996958	no
Znev_01058	scaffold827:1324501-1350229	pGPp	pGPw	15.8223	20.7569	0.391637	0.7531	0.996958	no
Znev_01059	scaffold827:1363349-1365007	pGPp	pGPw	0	0	0	1	1	no
Znev_01060	scaffold457:996-1332	pGPp	pGPw	0	0	0	1	1	no
Znev_01061	scaffold457:11111-11435	pGPp	pGPw	10.3142	12.0366	0.222797	0.8598	0.996958	no
Znev_01062	scaffold457:18413-79152	pGPp	pGPw	14.11	15.4556	0.131408	0.89165	0.996958	no
Znev_01063	scaffold457:18413-79152	pGPp	pGPw	7.91021	29.7107	1.9092	0.45805	0.996958	no
Znev_01064	scaffold457:18413-79152	pGPp	pGPw	142.476	69.1584	-1.04275	0.1211	0.996958	no
Znev_01065	scaffold457:90253-98990	pGPp	pGPw	0	0	0	1	1	no
Znev_01066	scaffold457:116294-116597	pGPp	pGPw	26.403	21.36	-0.305788	0.76025	0.996958	no
Znev_01067	scaffold457:118641-136334	pGPp	pGPw	5.24874	5.16833	-0.0222736	0.975	0.996958	no
Znev_01068	scaffold457:138857-143164	pGPp	pGPw	190.833	207.423	0.120264	0.78755	0.996958	no
Znev_01069	scaffold457:149108-173881	pGPp	pGPw	4.21271	7.39939	0.812658	0.44985	0.996958	no
Znev_01070	scaffold457:199466-201916	pGPp	pGPw	6.91663	11.817	0.772728	0.4857	0.996958	no
Znev_01071	scaffold457:211356-212459	pGPp	pGPw	3.94423	0.696909	-2.5007	0.19085	0.996958	no
Znev_01072	scaffold457:222029-222386	pGPp	pGPw	63.6585	19.5732	-1.70147	0.0594	0.996958	no
Znev_01073	scaffold457:239808-246530	pGPp	pGPw	81.8846	4.83305	-4.08258	5e-05	0.0103595	yes
Znev_01074	scaffold457:261197-263901	pGPp	pGPw	61.722	1.84652	-5.0629	0.0165	0.59723	no
Znev_01075	scaffold457:265175-267633	pGPp	pGPw	615.924	379.79	-0.69755	0.11775	0.996958	no
Znev_01076	scaffold457:277024-282331	pGPp	pGPw	3.1302	0.587316	-2.41405	0.2088	0.996958	no
Znev_01077	scaffold457:287851-288934	pGPp	pGPw	2.94584	6.70265	1.18605	0.16865	0.996958	no
Znev_01078	scaffold457:304294-305072	pGPp	pGPw	0	0	0	1	1	no
Znev_01079	scaffold457:361978-362509	pGPp	pGPw	56.4669	44.1863	-0.353807	0.80085	0.996958	no
Znev_01080	scaffold457:363163-365235	pGPp	pGPw	13.6518	13.4914	-0.0170483	0.8717	0.996958	no
Znev_01081	scaffold457:374364-377538	pGPp	pGPw	726.71	519.397	-0.484544	0.29415	0.996958	no
Znev_01082	scaffold457:380910-387894	pGPp	pGPw	67.0329	88.8893	0.407139	0.3567	0.996958	no
Znev_01083	scaffold457:392223-401184	pGPp	pGPw	9.41469	7.81142	-0.269329	0.6544	0.996958	no
Znev_01084	scaffold457:426373-439431	pGPp	pGPw	21.0834	32.7638	0.635997	0.46855	0.996958	no
Znev_01085	scaffold457:426373-439431	pGPp	pGPw	86.1337	56.6343	-0.604902	0.5997	0.996958	no
Znev_01086	scaffold457:442864-455790	pGPp	pGPw	33.0223	32.2801	-0.0327997	0.94285	0.996958	no
Znev_01087	scaffold457:458134-480965	pGPp	pGPw	5.03658	6.63028	0.396625	0.53055	0.996958	no
Znev_01088	scaffold457:507607-557341	pGPp	pGPw	41.1067	49.4838	0.267582	0.565	0.996958	no
Znev_01089	scaffold457:604674-605067	pGPp	pGPw	0	0	0	1	1	no
Znev_01090	scaffold457:690722-691046	pGPp	pGPw	22.8256	8.28341	-1.46235	0.1635	0.996958	no
Znev_01091	scaffold457:736864-747803	pGPp	pGPw	122.847	92.675	-0.406613	0.3841	0.996958	no
Znev_01092	scaffold457:754111-758430	pGPp	pGPw	227.008	245.49	0.112923	0.79665	0.996958	no
Znev_01093	scaffold457:760324-769817	pGPp	pGPw	206.89	185.182	-0.15992	0.7413	0.996958	no
Znev_01094	scaffold457:775354-783392	pGPp	pGPw	71.1073	51.2894	-0.471336	0.2926	0.996958	no
Znev_01095	scaffold457:786569-795806	pGPp	pGPw	1.31532	4.19797	1.67428	0.088	0.996958	no
Znev_01096	scaffold457:800494-806524	pGPp	pGPw	20.3558	14.5015	-0.48924	0.3471	0.996958	no
Znev_01097	scaffold457:809902-815019	pGPp	pGPw	43.0096	52.9829	0.300868	0.5667	0.996958	no
Znev_01098	scaffold457:822175-825662	pGPp	pGPw	95.982	86.2391	-0.154422	0.72895	0.996958	no
Znev_01099	scaffold457:826589-835121	pGPp	pGPw	30.5214	25.1535	-0.279065	0.55655	0.996958	no
Znev_01100	scaffold457:826589-835121	pGPp	pGPw	0	0	0	1	1	no
Znev_01101	scaffold457:838931-839739	pGPp	pGPw	2948.38	2647.62	-0.155226	0.74585	0.996958	no
Znev_01102	scaffold457:852574-886642	pGPp	pGPw	57.7012	54.8217	-0.0738533	0.87565	0.996958	no
Znev_01103	scaffold457:902719-919862	pGPp	pGPw	17.6295	18.5752	0.0753907	0.8694	0.996958	no
Znev_01104	scaffold457:924687-936548	pGPp	pGPw	47.5881	58.3488	0.294101	0.50465	0.996958	no
Znev_01105	scaffold457:940947-944366	pGPp	pGPw	66.1773	47.4834	-0.478913	0.3329	0.996958	no
Znev_01106	scaffold457:945016-948753	pGPp	pGPw	13.0082	13.164	0.0171701	0.98225	0.996958	no
Znev_01107	scaffold457:956564-957611	pGPp	pGPw	1.0207	0.296981	-1.78112	1	1	no
Znev_01108	scaffold457:959553-968358	pGPp	pGPw	84.5814	92.2264	0.12484	0.777	0.996958	no
Znev_01109	scaffold457:986458-1013915	pGPp	pGPw	0.632753	0.183842	-1.78318	1	1	no
Znev_01110	scaffold457:1036796-1042090	pGPp	pGPw	10.9376	11.0589	0.0159142	0.98175	0.996958	no
Znev_01111	scaffold457:1042825-1046313	pGPp	pGPw	568.983	396.832	-0.519857	0.35245	0.996958	no
Znev_01112	scaffold457:1046431-1048469	pGPp	pGPw	9.90257	7.64918	-0.372498	0.54965	0.996958	no
Znev_01114	scaffold457:1065358-1071802	pGPp	pGPw	33.6936	35.4099	0.0716775	0.86805	0.996958	no
Znev_01115	scaffold457:1079004-1079875	pGPp	pGPw	281.144	405.043	0.526763	0.3843	0.996958	no
Znev_01118	scaffold457:1120633-1126434	pGPp	pGPw	49.6141	42.703	-0.216412	0.64955	0.996958	no
Znev_01120	scaffold457:1128256-1132422	pGPp	pGPw	111.955	114.221	0.0289047	0.94765	0.996958	no
Znev_01121	scaffold457:1132755-1134398	pGPp	pGPw	533.982	512.353	-0.0596533	0.89665	0.996958	no
Znev_01122	scaffold457:1136804-1137356	pGPp	pGPw	81.1037	62.7075	-0.371129	0.4899	0.996958	no
Znev_01123	scaffold457:1139442-1193164	pGPp	pGPw	0	3.82809	inf	0.00235	0.18953	no
Znev_01124	scaffold457:1220288-1222383	pGPp	pGPw	25.7371	57.1136	1.14998	0.10225	0.996958	no
Znev_01125	scaffold457:1234670-1235120	pGPp	pGPw	1.15148	0.657388	-0.808669	1	1	no
Znev_01126	scaffold457:1239150-1243820	pGPp	pGPw	4.52662	4.32673	-0.065157	0.8717	0.996958	no
Znev_01127	scaffold457:1246736-1270309	pGPp	pGPw	2.89792	2.06768	-0.487006	0.45485	0.996958	no
Znev_01128	scaffold457:1270950-1274297	pGPp	pGPw	117.903	161.332	0.452427	0.3094	0.996958	no
Znev_01129	scaffold457:1275037-1298590	pGPp	pGPw	89.8036	104.364	0.216783	0.6558	0.996958	no
Znev_01130	scaffold457:1301044-1304446	pGPp	pGPw	93.7599	87.6917	-0.0965309	0.82755	0.996958	no
Znev_01131	scaffold457:1323475-1326540	pGPp	pGPw	9.81964	12.5087	0.349192	0.59745	0.996958	no
Znev_01132	scaffold457:1347536-1348404	pGPp	pGPw	185.461	461.537	1.31533	0.0438	0.988425	no
Znev_01133	scaffold457:1359219-1376259	pGPp	pGPw	16.3065	22.0476	0.43518	0.33625	0.996958	no
Znev_01134	scaffold457:1382656-1383078	pGPp	pGPw	0	0	0	1	1	no
Znev_01135	scaffold457:1386205-1386541	pGPp	pGPw	0	0	0	1	1	no
Znev_01136	scaffold457:1390716-1402612	pGPp	pGPw	0.0825404	0.181507	1.13686	1	1	no
Znev_01137	scaffold457:1403011-1410039	pGPp	pGPw	87.645	65.9241	-0.410866	0.3619	0.996958	no
Znev_01139	scaffold457:1443324-1443984	pGPp	pGPw	6.02065	6.48635	0.107487	0.8807	0.996958	no
Znev_01140	scaffold495:18082-20419	pGPp	pGPw	0.155397	0	NaN	1	1	no
Znev_01141	scaffold495:21665-24107	pGPp	pGPw	33.0956	45.174	0.448853	0.36875	0.996958	no
Znev_01142	scaffold495:33317-33856	pGPp	pGPw	113.544	140.701	0.309383	0.82935	0.996958	no
Znev_01143	scaffold495:224506-224851	pGPp	pGPw	5.08401	1.39123	-1.86961	0.28305	0.996958	no
Znev_01144	scaffold495:227447-227783	pGPp	pGPw	0	0	0	1	1	no
Znev_01145	scaffold495:231640-317057	pGPp	pGPw	5.17707	1.64854	-1.65094	0.12095	0.996958	no
Znev_01146	scaffold495:348169-360877	pGPp	pGPw	2.33062	2.79925	0.264328	0.7651	0.996958	no
Znev_01147	scaffold495:348169-360877	pGPp	pGPw	0	0	0	1	1	no
Znev_01148	scaffold495:363282-371194	pGPp	pGPw	1.61793	7.54602	2.22157	0.03	0.848259	no
Znev_01149	scaffold495:371269-383465	pGPp	pGPw	35.807	64.9599	0.859307	0.0612	0.996958	no
Znev_01150	scaffold495:399828-443024	pGPp	pGPw	0	3.88867	inf	0.2142	0.996958	no
Znev_01151	scaffold495:399828-443024	pGPp	pGPw	21.0078	24.1762	0.202663	0.6902	0.996958	no
Znev_01152	scaffold495:443974-445048	pGPp	pGPw	28.849	40.0473	0.473184	0.36675	0.996958	no
Znev_01153	scaffold495:451094-455082	pGPp	pGPw	84.4657	65.2957	-0.371376	0.4465	0.996958	no
Znev_01154	scaffold495:456340-465372	pGPp	pGPw	60.4153	49.6531	-0.283029	0.5244	0.996958	no
Znev_01155	scaffold495:466546-472109	pGPp	pGPw	666.814	491.63	-0.439711	0.33045	0.996958	no
Znev_01156	scaffold495:474011-475133	pGPp	pGPw	117.034	84.5114	-0.469708	0.348	0.996958	no
Znev_01157	scaffold495:476767-483888	pGPp	pGPw	102.743	35.3168	-1.54062	0.0013	0.133522	no
Znev_01158	scaffold495:485828-504459	pGPp	pGPw	0.92705	0.768156	-0.271248	1	1	no
Znev_01159	scaffold495:512322-515022	pGPp	pGPw	23.3412	18.3068	-0.350499	0.44915	0.996958	no
Znev_01160	scaffold495:525676-528436	pGPp	pGPw	7.06411	6.06577	-0.219817	0.7235	0.996958	no
Znev_01161	scaffold495:531274-535930	pGPp	pGPw	93.0013	100.465	0.111366	0.805	0.996958	no
Znev_01162	scaffold495:544736-547792	pGPp	pGPw	50.3473	45.5967	-0.142986	0.7566	0.996958	no
Znev_01163	scaffold495:554534-576132	pGPp	pGPw	6.22606	7.8443	0.333324	0.59095	0.996958	no
Znev_01164	scaffold495:576627-578078	pGPp	pGPw	2438.72	2575.91	0.0789563	0.8815	0.996958	no
Znev_01165	scaffold495:579212-589201	pGPp	pGPw	61.0709	78.9795	0.370993	0.40975	0.996958	no
Znev_01166	scaffold495:579212-589201	pGPp	pGPw	415.27	335.164	-0.309184	0.67045	0.996958	no
Znev_01167	scaffold495:594142-595147	pGPp	pGPw	2.39994	4.31053	0.844869	0.3902	0.996958	no
Znev_01168	scaffold495:597993-610197	pGPp	pGPw	24.619	18.4642	-0.415037	0.3792	0.996958	no
Znev_01169	scaffold495:618837-696641	pGPp	pGPw	4.90806	6.04911	0.30157	0.6292	0.996958	no
Znev_01171	scaffold495:701707-714462	pGPp	pGPw	33.2307	36.2712	0.12631	0.7772	0.996958	no
Znev_01173	scaffold495:744281-760445	pGPp	pGPw	6.06604	5.75182	-0.0767353	0.89055	0.996958	no
Znev_01174	scaffold495:769263-785710	pGPp	pGPw	19.7982	21.7813	0.137726	0.76365	0.996958	no
Znev_01175	scaffold495:794330-805835	pGPp	pGPw	4.52647	10.026	1.14729	0.067	0.996958	no
Znev_01176	scaffold495:872396-872723	pGPp	pGPw	0	0	0	1	1	no
Znev_01177	scaffold495:962721-963983	pGPp	pGPw	1.90698	6.70673	1.81432	0.1941	0.996958	no
Znev_01178	scaffold495:970016-971588	pGPp	pGPw	0.932035	13.0956	3.81256	0.03125	0.865279	no
Znev_01179	scaffold495:980206-984364	pGPp	pGPw	4.90486	22.6458	2.20696	0.03	0.848259	no
Znev_01180	scaffold495:1177523-1198685	pGPp	pGPw	14.4735	20.4011	0.495237	0.3828	0.996958	no
Znev_01181	scaffold495:1200005-1201828	pGPp	pGPw	0	0	0	1	1	no
Znev_01182	scaffold495:1208181-1216373	pGPp	pGPw	28.6207	32.4431	0.18085	0.7328	0.996958	no
Znev_01183	scaffold495:1217805-1222543	pGPp	pGPw	37.0269	43.2369	0.223691	0.64105	0.996958	no
Znev_01184	scaffold495:1223688-1260580	pGPp	pGPw	34.3273	35.5742	0.0514748	0.91135	0.996958	no
Znev_01185	scaffold495:1262000-1263788	pGPp	pGPw	57.7939	62.2381	0.106882	0.81555	0.996958	no
Znev_01186	scaffold495:1268725-1280343	pGPp	pGPw	93.0332	85.0246	-0.129865	0.7868	0.996958	no
Znev_01187	scaffold495:1306578-1308609	pGPp	pGPw	295.986	276.756	-0.0969144	0.83245	0.996958	no
Znev_01188	scaffold495:1317712-1322421	pGPp	pGPw	76.0834	55.0925	-0.465724	0.37675	0.996958	no
Znev_01190	scaffold495:1354745-1366704	pGPp	pGPw	183.136	153.687	-0.252925	0.59705	0.996958	no
Znev_01191	scaffold495:1371306-1375341	pGPp	pGPw	58.7708	71.0836	0.274416	0.60895	0.996958	no
Znev_01192	scaffold495:1376765-1395938	pGPp	pGPw	19.0279	24.5614	0.368273	0.4072	0.996958	no
Znev_01193	scaffold495:1376765-1395938	pGPp	pGPw	0	15.3311	inf	0.2113	0.996958	no
Znev_01195	scaffold495:1532231-1535041	pGPp	pGPw	96.4259	97.0725	0.00964214	0.9845	0.996958	no
Znev_01196	scaffold495:1537213-1544177	pGPp	pGPw	484.462	463.036	-0.065259	0.8824	0.996958	no
Znev_01197	scaffold495:1551662-1552339	pGPp	pGPw	68.8423	74.6655	0.117147	0.86505	0.996958	no
Znev_01198	scaffold495:1554437-1557445	pGPp	pGPw	35.1673	47.1883	0.424197	0.42645	0.996958	no
Znev_01199	scaffold495:1560305-1568430	pGPp	pGPw	19.0082	37.8691	0.9944	0.0642	0.996958	no
Znev_01200	scaffold495:1573799-1579876	pGPp	pGPw	92.3627	89.1425	-0.0511977	0.9119	0.996958	no
Znev_01201	scaffold495:1586797-1587569	pGPp	pGPw	354.636	302.296	-0.230377	0.76185	0.996958	no
Znev_01202	scaffold495:1591701-1600097	pGPp	pGPw	16.3079	15.6893	-0.0557893	0.9307	0.996958	no
Znev_01204	scaffold495:1691668-1692916	pGPp	pGPw	4.73916	6.71248	0.502216	0.4746	0.996958	no
Znev_01206	scaffold495:1793010-1807607	pGPp	pGPw	23.8453	22.2622	-0.0991093	0.8379	0.996958	no
Znev_01207	scaffold495:1793010-1807607	pGPp	pGPw	4.79355	7.61497	0.667744	0.61255	0.996958	no
Znev_01208	scaffold495:1834080-1845166	pGPp	pGPw	9.49609	12.895	0.441401	0.37625	0.996958	no
Znev_01209	scaffold495:1847257-1850760	pGPp	pGPw	155.409	165.417	0.0900347	0.8422	0.996958	no
Znev_01210	scaffold495:1859046-1878356	pGPp	pGPw	883.387	938.276	0.0869665	0.86555	0.996958	no
Znev_01211	scaffold495:1886189-1913840	pGPp	pGPw	21.2115	21.8233	0.041017	0.92645	0.996958	no
Znev_01212	scaffold495:1921645-1958129	pGPp	pGPw	11.3674	11.8572	0.0608656	0.9159	0.996958	no
Znev_01213	scaffold495:1964474-1967165	pGPp	pGPw	40.7402	58.4206	0.520024	0.30375	0.996958	no
Znev_01214	scaffold495:1968902-1972242	pGPp	pGPw	30.2882	24.8592	-0.284975	0.65245	0.996958	no
Znev_01215	scaffold495:2074000-2083755	pGPp	pGPw	8.73651	7.64265	-0.192984	0.78105	0.996958	no
Znev_01216	scaffold495:2091464-2091812	pGPp	pGPw	0	0	0	1	1	no
Znev_01218	scaffold293:125921-126974	pGPp	pGPw	2.75904	0.350836	-2.97529	0.18765	0.996958	no
Znev_01219	scaffold293:148112-148457	pGPp	pGPw	0	0	0	1	1	no
Znev_01220	scaffold293:157379-159032	pGPp	pGPw	3.88791	10.8483	1.48041	0.4269	0.996958	no
Znev_01221	scaffold293:163352-174404	pGPp	pGPw	5.33445	3.69042	-0.531557	0.49405	0.996958	no
Znev_01222	scaffold293:320445-320697	pGPp	pGPw	0	0	0	1	1	no
Znev_01223	scaffold293:321047-321503	pGPp	pGPw	3.57336	2.9726	-0.265557	0.82165	0.996958	no
Znev_01224	scaffold293:326746-327211	pGPp	pGPw	16.1848	43.4643	1.42519	0.0704	0.996958	no
Znev_01225	scaffold293:327841-328342	pGPp	pGPw	58.4117	49.6965	-0.233112	0.6634	0.996958	no
Znev_01226	scaffold293:330328-338434	pGPp	pGPw	25.4814	25.0104	-0.0269202	0.95845	0.996958	no
Znev_01227	scaffold293:346336-351062	pGPp	pGPw	148.272	167.207	0.173391	0.70545	0.996958	no
Znev_01228	scaffold293:359281-359965	pGPp	pGPw	55.4826	47.7349	-0.216992	0.67745	0.996958	no
Znev_01229	scaffold293:371628-371850	pGPp	pGPw	8.41173	8.99669	0.0969917	0.75125	0.996958	no
Znev_01230	scaffold293:381117-381393	pGPp	pGPw	45.9557	35.1746	-0.385713	0.67635	0.996958	no
Znev_01231	scaffold293:382369-382648	pGPp	pGPw	26.889	31.063	0.208181	0.8357	0.996958	no
Znev_01232	scaffold293:385944-386184	pGPp	pGPw	6.50404	14.4344	1.1501	0.48445	0.996958	no
Znev_01233	scaffold293:387745-388120	pGPp	pGPw	1.80327	0	NaN	1	1	no
Znev_01234	scaffold293:404902-414147	pGPp	pGPw	0	1.94418	inf	1	1	no
Znev_01235	scaffold293:434934-445305	pGPp	pGPw	40.2239	33.7022	-0.255207	0.67695	0.996958	no
Znev_01236	scaffold293:450452-466348	pGPp	pGPw	80.6268	98.9175	0.294966	0.5104	0.996958	no
Znev_01237	scaffold293:478018-482235	pGPp	pGPw	147.864	12.0755	-3.61411	5e-05	0.0103595	yes
Znev_01238	scaffold293:489496-507963	pGPp	pGPw	173.324	122.221	-0.503985	0.30725	0.996958	no
Znev_01239	scaffold293:509795-513918	pGPp	pGPw	32.5448	43.572	0.420974	0.42715	0.996958	no
Znev_01240	scaffold293:516820-525997	pGPp	pGPw	35.4105	48.7787	0.462072	0.33875	0.996958	no
Znev_01241	scaffold293:528791-531781	pGPp	pGPw	450.696	321.621	-0.486792	0.2991	0.996958	no
Znev_01242	scaffold293:533777-542656	pGPp	pGPw	1087.95	661.704	-0.717351	0.18095	0.996958	no
Znev_01243	scaffold293:550675-551687	pGPp	pGPw	920.303	499.353	-0.88205	0.0562	0.996958	no
Znev_01244	scaffold293:573057-577670	pGPp	pGPw	12.6992	4.85249	-1.38794	0.0793	0.996958	no
Znev_01245	scaffold293:578963-585448	pGPp	pGPw	119.959	100.919	-0.249347	0.5742	0.996958	no
Znev_01246	scaffold293:587312-591933	pGPp	pGPw	32.7069	20.08	-0.703841	0.16785	0.996958	no
Znev_01248	scaffold293:597155-636164	pGPp	pGPw	0	0	0	1	1	no
Znev_01249	scaffold293:639178-650447	pGPp	pGPw	16.8886	11.5662	-0.546134	0.39265	0.996958	no
Znev_01250	scaffold293:654475-661282	pGPp	pGPw	107.047	93.5491	-0.19445	0.65935	0.996958	no
Znev_01251	scaffold293:683294-914829	pGPp	pGPw	2.55666	1.67382	-0.611119	1	1	no
Znev_01253	scaffold293:976525-988564	pGPp	pGPw	17.2944	22.048	0.350344	0.50805	0.996958	no
Znev_01254	scaffold293:1005718-1018270	pGPp	pGPw	18.3083	56.7324	1.63168	0.00215	0.181948	no
Znev_01255	scaffold293:1028667-1048499	pGPp	pGPw	25.7463	25.4987	-0.013941	0.97785	0.996958	no
Znev_01256	scaffold293:1050682-1070762	pGPp	pGPw	62.9862	69.3567	0.138998	0.75725	0.996958	no
Znev_01257	scaffold293:1071054-1076315	pGPp	pGPw	41.1179	42.8951	0.0610441	0.9083	0.996958	no
Znev_01258	scaffold293:1082513-1084117	pGPp	pGPw	4.13738	4.87716	0.237323	0.75125	0.996958	no
Znev_01259	scaffold293:1087752-1094363	pGPp	pGPw	181.286	162.867	-0.154574	0.7359	0.996958	no
Znev_01260	scaffold293:1096238-1099045	pGPp	pGPw	132.734	129.185	-0.0390945	0.93265	0.996958	no
Znev_01261	scaffold293:1107701-1125307	pGPp	pGPw	9.89796	9.86481	-0.0048404	0.9836	0.996958	no
Znev_01262	scaffold293:1132961-1139160	pGPp	pGPw	29.193	25.6258	-0.188025	0.69425	0.996958	no
Znev_01263	scaffold293:1144980-1152933	pGPp	pGPw	10.6042	9.76976	-0.118236	0.83695	0.996958	no
Znev_01264	scaffold293:1157031-1172300	pGPp	pGPw	272.541	290.125	0.0902017	0.85345	0.996958	no
Znev_01265	scaffold293:1187726-1193024	pGPp	pGPw	0	0	0	1	1	no
Znev_01266	scaffold293:1207266-1207767	pGPp	pGPw	1126.99	839.568	-0.424751	0.3808	0.996958	no
Znev_01267	scaffold293:1218815-1221649	pGPp	pGPw	7.07387	6.64422	-0.090398	0.88635	0.996958	no
Znev_01268	scaffold293:1224864-1242125	pGPp	pGPw	115.545	133.175	0.204871	0.65275	0.996958	no
Znev_01269	scaffold293:1224864-1242125	pGPp	pGPw	17.5818	19.535	0.151973	0.9313	0.996958	no
Znev_01270	scaffold293:1249939-1255004	pGPp	pGPw	6.29259	8.4808	0.430545	0.497	0.996958	no
Znev_01271	scaffold293:1259210-1263018	pGPp	pGPw	114.152	131.169	0.200464	0.6604	0.996958	no
Znev_01272	scaffold293:1269701-1286600	pGPp	pGPw	33.8384	43.3579	0.357634	0.43755	0.996958	no
Znev_01273	scaffold293:1292880-1311535	pGPp	pGPw	137.324	89.8692	-0.611684	0.22535	0.996958	no
Znev_01274	scaffold293:1315649-1331127	pGPp	pGPw	126.08	129.948	0.0435945	0.93015	0.996958	no
Znev_01275	scaffold293:1335243-1341445	pGPp	pGPw	19.1721	33.2131	0.792748	0.12455	0.996958	no
Znev_01276	scaffold293:1344132-1348034	pGPp	pGPw	263.039	236.826	-0.151449	0.74695	0.996958	no
Znev_01277	scaffold293:1353734-1366024	pGPp	pGPw	27.5544	35.8432	0.379416	0.42225	0.996958	no
Znev_01278	scaffold293:1353734-1366024	pGPp	pGPw	0	0	0	1	1	no
Znev_01279	scaffold293:1371388-1382959	pGPp	pGPw	43.683	39.1082	-0.1596	0.7136	0.996958	no
Znev_01280	scaffold293:1385565-1395589	pGPp	pGPw	250.786	275.666	0.136465	0.77435	0.996958	no
Znev_01281	scaffold293:1398438-1414678	pGPp	pGPw	14.3661	15.1976	0.0811728	0.85625	0.996958	no
Znev_01283	scaffold293:1438076-1443298	pGPp	pGPw	39.0791	34.916	-0.16251	0.7709	0.996958	no
Znev_01284	scaffold293:1444184-1446763	pGPp	pGPw	12.6749	4.77736	-1.40769	0.41585	0.996958	no
Znev_01285	scaffold293:1447503-1450383	pGPp	pGPw	0	0	0	1	1	no
Znev_01286	scaffold293:1461235-1471269	pGPp	pGPw	55.2034	67.3566	0.287062	0.5262	0.996958	no
Znev_01288	scaffold293:1483150-1519253	pGPp	pGPw	0	0	0	1	1	no
Znev_01289	scaffold293:1528400-1533613	pGPp	pGPw	143.178	107.466	-0.413927	0.3445	0.996958	no
Znev_01293	scaffold279:46294-53146	pGPp	pGPw	0	0	0	1	1	no
Znev_01295	scaffold279:56629-66722	pGPp	pGPw	22.9044	25.123	0.133384	0.76715	0.996958	no
Znev_01296	scaffold279:69498-70314	pGPp	pGPw	1.87931	4.42533	1.23559	0.37915	0.996958	no
Znev_01297	scaffold279:83223-90268	pGPp	pGPw	8.18102	2.07792	-1.97714	0.00725	0.388943	no
Znev_01298	scaffold279:99822-134659	pGPp	pGPw	23.8838	18.7744	-0.347266	0.4593	0.996958	no
Znev_01304	scaffold279:270086-270519	pGPp	pGPw	1.82845	3.7928	1.05265	0.41325	0.996958	no
Znev_01305	scaffold279:271116-272893	pGPp	pGPw	0	172.349	inf	5e-05	0.0103595	yes
Znev_01307	scaffold279:301849-307749	pGPp	pGPw	6.50212	9.30226	0.51667	0.4118	0.996958	no
Znev_01308	scaffold279:313606-326194	pGPp	pGPw	52.415	64.3582	0.296146	0.51525	0.996958	no
Znev_01309	scaffold279:334021-334771	pGPp	pGPw	0.769984	0	NaN	1	1	no
Znev_01310	scaffold279:334812-342861	pGPp	pGPw	0.197365	0	NaN	1	1	no
Znev_01311	scaffold279:551940-553253	pGPp	pGPw	15.0163	5.35969	-1.48631	0.11425	0.996958	no
Znev_01312	scaffold279:565320-566362	pGPp	pGPw	0	6.64641	inf	0.0007	0.087624	no
Znev_01313	scaffold279:568278-569129	pGPp	pGPw	0	4.83692	inf	0.00365	0.256503	no
Znev_01314	scaffold279:579016-581049	pGPp	pGPw	2.09262	11.5401	2.46327	0.0393	0.956008	no
Znev_01315	scaffold279:593283-595483	pGPp	pGPw	49.1409	184.301	1.90706	0.00155	0.146664	no
Znev_01316	scaffold279:596847-598057	pGPp	pGPw	28.4662	156.809	2.46169	0.00085	0.100142	no
Znev_01317	scaffold279:677700-678036	pGPp	pGPw	32.1831	4.80723	-2.74303	0.122	0.996958	no
Znev_01318	scaffold279:689526-690677	pGPp	pGPw	325.272	316.232	-0.0406628	0.93815	0.996958	no
Znev_01319	scaffold279:690680-715019	pGPp	pGPw	63.0296	59.822	-0.0753531	0.88225	0.996958	no
Znev_01320	scaffold279:749892-756795	pGPp	pGPw	174.651	132.961	-0.393471	0.40035	0.996958	no
Znev_01321	scaffold279:757321-758721	pGPp	pGPw	172.326	174.07	0.0145197	0.9713	0.996958	no
Znev_01322	scaffold279:759395-763245	pGPp	pGPw	38.2872	31.3452	-0.288619	0.5413	0.996958	no
Znev_01323	scaffold279:764244-765157	pGPp	pGPw	635.153	628.851	-0.0143855	0.9743	0.996958	no
Znev_01324	scaffold279:769888-777965	pGPp	pGPw	30.6081	22.6668	-0.433333	0.3434	0.996958	no
Znev_01325	scaffold279:798020-798215	pGPp	pGPw	4099.76	2998.23	-0.451425	0.32645	0.996958	no
Znev_01326	scaffold279:801397-803940	pGPp	pGPw	27.8649	25.8041	-0.110851	0.8267	0.996958	no
Znev_01327	scaffold279:808047-811153	pGPp	pGPw	167.161	114.408	-0.547055	0.23545	0.996958	no
Znev_01328	scaffold279:831307-841648	pGPp	pGPw	23.3443	6.34868	-1.87854	0.00065	0.0858357	no
Znev_01329	scaffold279:843686-846127	pGPp	pGPw	44.7393	50.0643	0.16224	0.73475	0.996958	no
Znev_01331	scaffold279:852108-857718	pGPp	pGPw	29.131	41.3543	0.505482	0.2548	0.996958	no
Znev_01332	scaffold279:858018-859208	pGPp	pGPw	8216.14	6128.24	-0.422989	0.39365	0.996958	no
Znev_01334	scaffold279:872861-880462	pGPp	pGPw	9.00106	8.03244	-0.164257	0.7348	0.996958	no
Znev_01335	scaffold279:880924-881475	pGPp	pGPw	21.1357	46.9675	1.15198	0.0997	0.996958	no
Znev_01336	scaffold279:884685-890311	pGPp	pGPw	117.889	129.579	0.136405	0.7589	0.996958	no
Znev_01337	scaffold279:891779-902010	pGPp	pGPw	27.9714	16.7317	-0.741367	0.3472	0.996958	no
Znev_01338	scaffold279:918139-928879	pGPp	pGPw	18.003	14.5643	-0.305805	0.49855	0.996958	no
Znev_01339	scaffold279:935474-939761	pGPp	pGPw	18.5522	21.3243	0.200906	0.6845	0.996958	no
Znev_01340	scaffold279:981095-981773	pGPp	pGPw	214.25	73.8112	-1.53739	0.01875	0.65121	no
Znev_01341	scaffold279:987678-988877	pGPp	pGPw	160.308	149.373	-0.101929	0.83055	0.996958	no
Znev_01342	scaffold279:989712-991186	pGPp	pGPw	0	0	0	1	1	no
Znev_01343	scaffold279:1003847-1019255	pGPp	pGPw	10.3907	6.78007	-0.615927	0.2152	0.996958	no
Znev_01345	scaffold279:1023999-1032837	pGPp	pGPw	41.3407	49.3779	0.2563	0.5617	0.996958	no
Znev_01346	scaffold279:1033305-1051082	pGPp	pGPw	45.5747	48.9213	0.102229	0.81915	0.996958	no
Znev_01347	scaffold279:1082534-1088332	pGPp	pGPw	6.20525	11.1094	0.840226	0.38295	0.996958	no
Znev_01348	scaffold279:1092639-1106851	pGPp	pGPw	18.4027	17.2881	-0.0901396	0.8463	0.996958	no
Znev_01349	scaffold279:1112216-1113416	pGPp	pGPw	43.5044	28.0525	-0.633029	0.22085	0.996958	no
Znev_01350	scaffold279:1117333-1120335	pGPp	pGPw	62.848	49.6569	-0.339873	0.5583	0.996958	no
Znev_01351	scaffold279:1121505-1127776	pGPp	pGPw	21.8955	23.5843	0.107195	0.83335	0.996958	no
Znev_01352	scaffold279:1129249-1130788	pGPp	pGPw	22.2994	25.8048	0.210634	0.68905	0.996958	no
Znev_01353	scaffold279:1134311-1136962	pGPp	pGPw	84.9127	81.3054	-0.0626306	0.88785	0.996958	no
Znev_01355	scaffold279:1145277-1145580	pGPp	pGPw	21.7411	5.42169	-2.00361	0.2343	0.996958	no
Znev_01356	scaffold279:1197329-1207678	pGPp	pGPw	1.46299	1.31359	-0.155414	1	1	no
Znev_01358	scaffold279:1266013-1266781	pGPp	pGPw	3.2103	8.47134	1.39988	0.12175	0.996958	no
Znev_01359	scaffold279:1271923-1272388	pGPp	pGPw	2.64083	1.00084	-1.39978	0.41585	0.996958	no
Znev_01360	scaffold279:1313337-1342602	pGPp	pGPw	31.09	30.855	-0.0109461	0.98095	0.996958	no
Znev_01361	scaffold279:1386513-1390250	pGPp	pGPw	27.6349	26.7965	-0.0444452	0.9307	0.996958	no
Znev_01364	scaffold204:17418-24911	pGPp	pGPw	100.689	100.166	-0.00751391	0.9872	0.996958	no
Znev_01365	scaffold204:39556-60580	pGPp	pGPw	26.8465	31.4811	0.229753	0.6135	0.996958	no
Znev_01366	scaffold204:67375-100276	pGPp	pGPw	29.7031	29.4041	-0.0145952	0.97455	0.996958	no
Znev_01367	scaffold204:120313-121078	pGPp	pGPw	182.035	167.566	-0.119486	0.7816	0.996958	no
Znev_01368	scaffold204:126229-138305	pGPp	pGPw	5.89192	7.90037	0.423183	0.58415	0.996958	no
Znev_01369	scaffold204:223040-227524	pGPp	pGPw	6.7547	11.5093	0.768834	0.33515	0.996958	no
Znev_01370	scaffold204:256564-262931	pGPp	pGPw	2.94386	2.87244	-0.0354294	0.95955	0.996958	no
Znev_01371	scaffold204:283871-286367	pGPp	pGPw	8.41607	12.0792	0.521302	0.4226	0.996958	no
Znev_01372	scaffold204:290033-292888	pGPp	pGPw	48.528	22.8154	-1.08881	0.3593	0.996958	no
Znev_01374	scaffold204:303616-307252	pGPp	pGPw	0.288334	15.4027	5.73929	0.2104	0.996958	no
Znev_01375	scaffold204:309963-313391	pGPp	pGPw	1137.56	1086.22	-0.0666312	0.89715	0.996958	no
Znev_01376	scaffold204:345736-355450	pGPp	pGPw	74.9126	62.9385	-0.251266	0.69845	0.996958	no
Znev_01377	scaffold204:367480-376843	pGPp	pGPw	4.85164	2.6138	-0.892326	0.2158	0.996958	no
Znev_01378	scaffold204:379482-388287	pGPp	pGPw	3.26456	0.756046	-2.11034	0.06695	0.996958	no
Znev_01379	scaffold204:392918-393239	pGPp	pGPw	0	0	0	1	1	no
Znev_01380	scaffold204:454077-473044	pGPp	pGPw	9.05858	6.68791	-0.437729	0.4046	0.996958	no
Znev_01381	scaffold204:487223-511116	pGPp	pGPw	27.9091	28.2791	0.0190007	0.96685	0.996958	no
Znev_01382	scaffold204:538886-542196	pGPp	pGPw	0	0	0	1	1	no
Znev_01383	scaffold204:544705-546214	pGPp	pGPw	0	0	0	1	1	no
Znev_01384	scaffold204:550085-569885	pGPp	pGPw	5.11718	9.29164	0.860586	0.1216	0.996958	no
Znev_01385	scaffold204:579361-581697	pGPp	pGPw	1471.16	1402.66	-0.068781	0.8788	0.996958	no
Znev_01386	scaffold204:587835-589168	pGPp	pGPw	34.065	46.5733	0.451211	0.64955	0.996958	no
Znev_01387	scaffold204:597265-602460	pGPp	pGPw	25.9807	23.9017	-0.120325	0.80615	0.996958	no
Znev_01388	scaffold204:635437-639523	pGPp	pGPw	7.17124	7.35545	0.0365901	0.94055	0.996958	no
Znev_01389	scaffold204:652936-668660	pGPp	pGPw	47.6369	48.1182	0.0145044	0.98575	0.996958	no
Znev_01390	scaffold204:652936-668660	pGPp	pGPw	295.773	251.418	-0.234402	0.6549	0.996958	no
Znev_01391	scaffold204:680614-682827	pGPp	pGPw	79.0212	68.2717	-0.210951	0.65985	0.996958	no
Znev_01392	scaffold204:689639-693576	pGPp	pGPw	46.6699	50.1785	0.104578	0.824	0.996958	no
Znev_01393	scaffold204:693799-699531	pGPp	pGPw	293.257	269.211	-0.123433	0.7974	0.996958	no
Znev_01394	scaffold204:704744-714231	pGPp	pGPw	23.0269	23.8703	0.0518968	0.9236	0.996958	no
Znev_01395	scaffold204:717478-730192	pGPp	pGPw	12.7751	10.1308	-0.334593	0.44975	0.996958	no
Znev_01396	scaffold204:822156-831507	pGPp	pGPw	1.53099	0.762049	-1.00651	1	1	no
Znev_01397	scaffold204:832686-838652	pGPp	pGPw	25.7891	22.5281	-0.195039	0.66285	0.996958	no
Znev_01398	scaffold204:857325-858043	pGPp	pGPw	3.3784	0	NaN	0.10305	0.996958	no
Znev_01399	scaffold204:882634-889716	pGPp	pGPw	70.761	75.8384	0.0999735	0.8211	0.996958	no
Znev_01400	scaffold204:890318-907265	pGPp	pGPw	21.0916	17.15	-0.298463	0.50555	0.996958	no
Znev_01401	scaffold204:928841-943534	pGPp	pGPw	178.057	123.373	-0.529317	0.2612	0.996958	no
Znev_01402	scaffold204:981591-983755	pGPp	pGPw	45.0981	77.6629	0.78416	0.22715	0.996958	no
Znev_01403	scaffold204:987807-1004107	pGPp	pGPw	348.283	541.061	0.635533	0.25175	0.996958	no
Znev_01404	scaffold204:1044446-1045840	pGPp	pGPw	1120.17	535.763	-1.06405	0.02415	0.732855	no
Znev_01405	scaffold204:1049328-1066373	pGPp	pGPw	25.0853	24.7404	-0.019971	0.96335	0.996958	no
Znev_01406	scaffold204:1066575-1068461	pGPp	pGPw	15.019	11.7773	-0.350782	0.56545	0.996958	no
Znev_01407	scaffold204:1070745-1072461	pGPp	pGPw	30.9	31.1066	0.00961412	0.98125	0.996958	no
Znev_01408	scaffold204:1077199-1081845	pGPp	pGPw	0	0	0	1	1	no
Znev_01409	scaffold204:1112433-1120286	pGPp	pGPw	1.4312	2.03602	0.508527	1	1	no
Znev_01410	scaffold204:1187514-1188064	pGPp	pGPw	17.6777	17.2372	-0.0364079	0.9217	0.996958	no
Znev_01411	scaffold204:1189648-1192007	pGPp	pGPw	0.233251	0.904846	1.95579	1	1	no
Znev_01413	scaffold204:1215028-1217372	pGPp	pGPw	27.0499	36.2845	0.423732	0.4362	0.996958	no
Znev_01415	scaffold204:1237683-1239925	pGPp	pGPw	146.377	108.265	-0.435115	0.3327	0.996958	no
Znev_01416	scaffold204:1243185-1254432	pGPp	pGPw	14.165	25.0731	0.823807	0.1585	0.996958	no
Znev_01417	scaffold204:1273425-1275846	pGPp	pGPw	1.38462	2.2781	0.718338	1	1	no
Znev_01418	scaffold204:1280639-1285940	pGPp	pGPw	3.35543	2.56123	-0.389657	0.68935	0.996958	no
Znev_01419	scaffold204:1287383-1297303	pGPp	pGPw	10.6892	4.13795	-1.36916	0.08865	0.996958	no
Znev_01421	scaffold204:1313944-1316620	pGPp	pGPw	0	0	0	1	1	no
Znev_01422	scaffold204:1313944-1316620	pGPp	pGPw	0.360949	0.808859	1.16409	1	1	no
Znev_01423	scaffold204:1317511-1324337	pGPp	pGPw	4.78624	0	NaN	0.0154	0.565938	no
Znev_01425	scaffold204:1328125-1332702	pGPp	pGPw	39.0493	37.906	-0.0428696	0.9266	0.996958	no
Znev_01426	scaffold204:1333119-1334087	pGPp	pGPw	768.946	578.431	-0.410737	0.36305	0.996958	no
Znev_01427	scaffold204:1337783-1342822	pGPp	pGPw	55.3513	58.6869	0.0844201	0.8592	0.996958	no
Znev_01428	scaffold204:1337783-1342822	pGPp	pGPw	205.074	152.362	-0.428638	0.81015	0.996958	no
Znev_01429	scaffold204:1352498-1353284	pGPp	pGPw	31.8199	38.7867	0.285633	0.6324	0.996958	no
Znev_01430	scaffold204:1362441-1366217	pGPp	pGPw	124.125	199.527	0.684792	0.1643	0.996958	no
Znev_01431	scaffold204:1369438-1374787	pGPp	pGPw	3.69461	4.80346	0.378651	0.63035	0.996958	no
Znev_01433	scaffold123:46904-48044	pGPp	pGPw	1.07433	0.314852	-1.77069	1	1	no
Znev_01434	scaffold123:54153-82565	pGPp	pGPw	0.84352	6.53888	2.95455	0.0018	0.162636	no
Znev_01435	scaffold123:84560-91001	pGPp	pGPw	23.3548	24.4475	0.0659685	0.90015	0.996958	no
Znev_01436	scaffold123:96715-100216	pGPp	pGPw	22.2469	9.94875	-1.16102	0.1033	0.996958	no
Znev_01437	scaffold123:110412-126432	pGPp	pGPw	13.4777	14.2084	0.0761683	0.8634	0.996958	no
Znev_01438	scaffold123:295724-322548	pGPp	pGPw	0	0	0	1	1	no
Znev_01439	scaffold123:369855-370791	pGPp	pGPw	113.476	198.053	0.803495	0.07585	0.996958	no
Znev_01440	scaffold123:376963-378644	pGPp	pGPw	38.4635	22.0234	-0.804455	0.20725	0.996958	no
Znev_01441	scaffold123:389349-409754	pGPp	pGPw	12.9209	17.3432	0.424672	0.73385	0.996958	no
Znev_01442	scaffold123:389349-409754	pGPp	pGPw	233.342	281.107	0.268669	0.6063	0.996958	no
Znev_01443	scaffold123:389349-409754	pGPp	pGPw	259.513	315.664	0.28258	0.5306	0.996958	no
Znev_01444	scaffold123:414837-422363	pGPp	pGPw	6.43254	5.30971	-0.276755	0.6615	0.996958	no
Znev_01445	scaffold123:425084-425696	pGPp	pGPw	2.10048	9.40289	2.16239	0.137	0.996958	no
Znev_01446	scaffold123:429263-436733	pGPp	pGPw	1.59504	0.180723	-3.14175	1	1	no
Znev_01447	scaffold123:437969-448593	pGPp	pGPw	8.78781	8.43552	-0.0590264	0.94615	0.996958	no
Znev_01448	scaffold123:451260-452817	pGPp	pGPw	1.26592	1.26124	-0.00534305	1	1	no
Znev_01450	scaffold123:457352-462688	pGPp	pGPw	0	0	0	1	1	no
Znev_01451	scaffold123:463569-467542	pGPp	pGPw	114.877	108.739	-0.0792275	0.85665	0.996958	no
Znev_01452	scaffold123:479391-483079	pGPp	pGPw	2.08845	1.23353	-0.759644	1	1	no
Znev_01453	scaffold123:493052-516895	pGPp	pGPw	0.187468	0.269572	0.524025	1	1	no
Znev_01455	scaffold123:532746-541107	pGPp	pGPw	2.22864	1.99172	-0.162153	1	1	no
Znev_01456	scaffold123:548784-552525	pGPp	pGPw	42.7315	43.8344	0.0367642	0.94065	0.996958	no
Znev_01457	scaffold123:665516-685116	pGPp	pGPw	16.2697	18.6664	0.198254	0.7164	0.996958	no
Znev_01458	scaffold123:722818-724860	pGPp	pGPw	47.4212	337.778	2.83247	0.22035	0.996958	no
Znev_01459	scaffold123:747928-766334	pGPp	pGPw	14.9646	22.3504	0.578741	0.2308	0.996958	no
Znev_01460	scaffold123:768693-772802	pGPp	pGPw	147.782	172.892	0.226404	0.606	0.996958	no
Znev_01461	scaffold123:776789-781971	pGPp	pGPw	832.797	871.582	0.0656723	0.89165	0.996958	no
Znev_01462	scaffold123:833899-844359	pGPp	pGPw	12.672	13.7505	0.117832	0.82045	0.996958	no
Znev_01463	scaffold123:833899-844359	pGPp	pGPw	17.2056	47.4613	1.46387	0.4104	0.996958	no
Znev_01464	scaffold123:873231-883707	pGPp	pGPw	1.80191	6.9126	1.9397	0.0411	0.976084	no
Znev_01465	scaffold123:890205-913945	pGPp	pGPw	1.87775	1.17817	-0.67246	1	1	no
Znev_01466	scaffold123:918116-930983	pGPp	pGPw	7.23883	10.4043	0.523346	0.39435	0.996958	no
Znev_01467	scaffold123:936806-945723	pGPp	pGPw	7.90931	8.21988	0.0555646	0.91535	0.996958	no
Znev_01468	scaffold123:952541-965679	pGPp	pGPw	68.519	66.8881	-0.0347543	0.94205	0.996958	no
Znev_01469	scaffold123:952541-965679	pGPp	pGPw	419.003	401.043	-0.0632021	0.30555	0.996958	no
Znev_01470	scaffold123:966418-974513	pGPp	pGPw	30.5333	30.8932	0.0169043	0.96885	0.996958	no
Znev_01471	scaffold123:978962-980935	pGPp	pGPw	1236.7	999.721	-0.306901	0.52435	0.996958	no
Znev_01472	scaffold123:981764-990258	pGPp	pGPw	112.651	117.175	0.0568033	0.9003	0.996958	no
Znev_01473	scaffold123:1027203-1033587	pGPp	pGPw	151.336	152.653	0.0125	0.97895	0.996958	no
Znev_01474	scaffold123:1037929-1052660	pGPp	pGPw	18.4212	18.0839	-0.0266638	0.9547	0.996958	no
Znev_01475	scaffold123:1058092-1058524	pGPp	pGPw	0	3.08815	inf	0.0351	0.90709	no
Znev_01476	scaffold123:1060219-1061475	pGPp	pGPw	0	0	0	1	1	no
Znev_01477	scaffold123:1065593-1068110	pGPp	pGPw	0	0	0	1	1	no
Znev_01478	scaffold123:1074987-1076203	pGPp	pGPw	15.3033	15.2829	-0.00192775	0.9596	0.996958	no
Znev_01479	scaffold123:1085819-1090924	pGPp	pGPw	50.9616	91.4704	0.843894	0.0677	0.996958	no
Znev_01480	scaffold123:1112749-1114801	pGPp	pGPw	14.8334	11.2175	-0.403096	0.45535	0.996958	no
Znev_01481	scaffold123:1393994-1404064	pGPp	pGPw	1000.47	815.121	-0.295589	0.59605	0.996958	no
Znev_01483	scaffold123:1471230-1472419	pGPp	pGPw	93.5212	104.045	0.153843	0.7283	0.996958	no
Znev_01484	scaffold123:1479745-1486790	pGPp	pGPw	8.98238	9.31146	0.0519088	0.921	0.996958	no
Znev_01486	scaffold123:1496805-1506510	pGPp	pGPw	123.769	129.453	0.0647819	0.8899	0.996958	no
Znev_01487	scaffold123:1607836-1618473	pGPp	pGPw	2.29729	4.45347	0.955001	0.1396	0.996958	no
Znev_01488	scaffold123:1628348-1643866	pGPp	pGPw	21.4004	20.2563	-0.0792716	0.8634	0.996958	no
Znev_01489	scaffold123:1645376-1649144	pGPp	pGPw	24.6661	14.6426	-0.752357	0.3191	0.996958	no
Znev_01490	scaffold123:1666147-1667678	pGPp	pGPw	0	6.97967	inf	0.00235	0.18953	no
Znev_01491	scaffold123:1670108-1671415	pGPp	pGPw	0	5.53447	inf	0.0679	0.996958	no
Znev_01492	scaffold123:1694559-1695099	pGPp	pGPw	1.26514	5.16369	2.0291	0.27755	0.996958	no
Znev_01493	scaffold123:1695194-1716526	pGPp	pGPw	2.5889	1.42228	-0.864128	1	1	no
Znev_01494	scaffold123:1757586-1757907	pGPp	pGPw	3.65741	0	NaN	0.10305	0.996958	no
Znev_01495	scaffold123:1831639-1848389	pGPp	pGPw	3.16729	4.57608	0.530864	0.50565	0.996958	no
Znev_01496	scaffold123:1863086-1863419	pGPp	pGPw	0	0	0	1	1	no
Znev_01499	scaffold864:2095-12079	pGPp	pGPw	24.8928	27.5177	0.144633	0.7693	0.996958	no
Znev_01500	scaffold864:16328-18796	pGPp	pGPw	2066.92	1663.26	-0.313473	0.4843	0.996958	no
Znev_01501	scaffold864:37786-47024	pGPp	pGPw	11.2817	28.5441	1.3392	0.0211	0.675757	no
Znev_01503	scaffold864:190063-224567	pGPp	pGPw	50.9253	42.0945	-0.274751	0.5376	0.996958	no
Znev_01504	scaffold864:230012-231516	pGPp	pGPw	0	0	0	1	1	no
Znev_01506	scaffold864:260627-266619	pGPp	pGPw	28.6945	23.3146	-0.299544	0.5623	0.996958	no
Znev_01507	scaffold864:271137-292465	pGPp	pGPw	97.3064	81.9797	-0.247269	0.58585	0.996958	no
Znev_01508	scaffold864:299014-299323	pGPp	pGPw	66.9625	24.5615	-1.44696	0.11225	0.996958	no
Znev_01509	scaffold864:304610-322293	pGPp	pGPw	36.9617	16.9462	-1.12507	0.056	0.996958	no
Znev_01510	scaffold864:326099-327371	pGPp	pGPw	227.219	219.634	-0.0489862	0.91015	0.996958	no
Znev_01511	scaffold864:335910-347784	pGPp	pGPw	0	0	0	1	1	no
Znev_01512	scaffold864:335910-347784	pGPp	pGPw	7.59869	8.56752	0.173127	0.72385	0.996958	no
Znev_01513	scaffold864:349200-356386	pGPp	pGPw	29.6258	23.743	-0.319347	0.48245	0.996958	no
Znev_01514	scaffold864:363381-367292	pGPp	pGPw	48.3231	51.9525	0.104481	0.8253	0.996958	no
Znev_01515	scaffold864:367966-372541	pGPp	pGPw	118.264	118.935	0.00816762	0.9855	0.996958	no
Znev_01516	scaffold864:376966-398089	pGPp	pGPw	41.9446	38.5675	-0.1211	0.7904	0.996958	no
Znev_01517	scaffold864:398548-402830	pGPp	pGPw	236.178	210.658	-0.164968	0.72515	0.996958	no
Znev_01519	scaffold864:412263-412569	pGPp	pGPw	3.16951	1.76662	-0.843265	0.48265	0.996958	no
Znev_01520	scaffold864:431277-446846	pGPp	pGPw	18.1778	14.4994	-0.326186	0.5199	0.996958	no
Znev_01521	scaffold864:447583-454973	pGPp	pGPw	50.0726	51.2354	0.0331187	0.94355	0.996958	no
Znev_01522	scaffold864:455142-462601	pGPp	pGPw	51.6614	60.126	0.218903	0.625	0.996958	no
Znev_01523	scaffold864:471881-476335	pGPp	pGPw	1.99429	2.83526	0.507604	0.58065	0.996958	no
Znev_01524	scaffold864:494331-502956	pGPp	pGPw	34.475	51.2256	0.571315	0.2403	0.996958	no
Znev_01525	scaffold864:515865-524823	pGPp	pGPw	77.542	82.4766	0.0890081	0.84065	0.996958	no
Znev_01527	scaffold864:536688-553156	pGPp	pGPw	48.073	61.8107	0.362628	0.4182	0.996958	no
Znev_01528	scaffold864:555908-563830	pGPp	pGPw	3105.49	1872.97	-0.729491	0.26605	0.996958	no
Znev_01529	scaffold864:566077-576392	pGPp	pGPw	1.60631	4.34416	1.43533	0.1816	0.996958	no
Znev_01530	scaffold864:579308-593007	pGPp	pGPw	1.76836	0	NaN	1	1	no
Znev_01531	scaffold864:596504-609895	pGPp	pGPw	38.5629	33.7759	-0.191217	0.6894	0.996958	no
Znev_01532	scaffold864:618335-625532	pGPp	pGPw	82.1248	59.9908	-0.453076	0.30445	0.996958	no
Znev_01533	scaffold864:625977-626943	pGPp	pGPw	0	0	0	1	1	no
Znev_01534	scaffold864:632158-635095	pGPp	pGPw	101.855	113.857	0.160704	0.72485	0.996958	no
Znev_01535	scaffold864:644891-651633	pGPp	pGPw	0	2.09637	inf	1	1	no
Znev_01536	scaffold864:655570-671987	pGPp	pGPw	13.7244	12.5597	-0.127937	0.791	0.996958	no
Znev_01537	scaffold864:727227-727533	pGPp	pGPw	0	0	0	1	1	no
Znev_01538	scaffold864:752342-753008	pGPp	pGPw	0	0	0	1	1	no
Znev_01539	scaffold864:761602-770502	pGPp	pGPw	74.8301	216.281	1.53122	0.04555	0.988425	no
Znev_01541	scaffold864:799734-818436	pGPp	pGPw	21.5005	27.1262	0.335319	0.4901	0.996958	no
Znev_01542	scaffold864:1285287-1289909	pGPp	pGPw	0	0	0	1	1	no
Znev_01544	scaffold864:1302151-1312088	pGPp	pGPw	36.3851	47.902	0.396739	0.37485	0.996958	no
Znev_01545	scaffold864:1313406-1319329	pGPp	pGPw	20.0221	18.3345	-0.127031	0.82185	0.996958	no
Znev_01546	scaffold864:1323542-1326263	pGPp	pGPw	16.7217	8.37128	-0.998198	0.37455	0.996958	no
Znev_01547	scaffold864:1334670-1343275	pGPp	pGPw	11.7532	14.4578	0.298793	0.5814	0.996958	no
Znev_01548	scaffold864:1353253-1361875	pGPp	pGPw	125.582	12.3913	-3.34124	5e-05	0.0103595	yes
Znev_01549	scaffold864:1396829-1397423	pGPp	pGPw	142.408	9.40692	-3.92016	0.0005	0.0698663	no
Znev_01552	scaffold864:1544845-1564166	pGPp	pGPw	1.02402	1.95299	0.931435	1	1	no
Znev_01553	scaffold864:1565045-1570231	pGPp	pGPw	0	0	0	1	1	no
Znev_01554	scaffold864:1570299-1587377	pGPp	pGPw	18.29	16.0566	-0.187885	0.734	0.996958	no
Znev_01555	scaffold864:1597728-1610322	pGPp	pGPw	39.8601	20.106	-0.987319	0.0459	0.989572	no
Znev_01557	scaffold864:1616581-1621867	pGPp	pGPw	181.233	147.771	-0.294478	0.5456	0.996958	no
Znev_01558	scaffold864:1626039-1657948	pGPp	pGPw	10.7338	7.33571	-0.549156	0.29245	0.996958	no
Znev_01559	scaffold864:1668764-1700387	pGPp	pGPw	109.608	130.743	0.254379	0.6084	0.996958	no
Znev_01560	scaffold864:1710463-1711647	pGPp	pGPw	1135.92	873.115	-0.379618	0.44025	0.996958	no
Znev_01561	scaffold864:1713080-1730951	pGPp	pGPw	65.1306	75.2347	0.208064	0.6426	0.996958	no
Znev_01563	scaffold864:1740374-1747487	pGPp	pGPw	11.4878	13.3227	0.213788	0.74045	0.996958	no
Znev_01564	scaffold864:1756723-1771793	pGPp	pGPw	38.1996	39.1346	0.0348843	0.93615	0.996958	no
Znev_01565	scaffold324:1048-4718	pGPp	pGPw	192.058	194.546	0.0185687	0.96645	0.996958	no
Znev_01566	scaffold324:7627-16985	pGPp	pGPw	26.2825	23.2854	-0.174678	0.70025	0.996958	no
Znev_01567	scaffold324:18632-23888	pGPp	pGPw	66.7212	57.9138	-0.204237	0.64595	0.996958	no
Znev_01568	scaffold324:24327-25467	pGPp	pGPw	40.967	53.4728	0.384344	0.40625	0.996958	no
Znev_01569	scaffold324:27112-30351	pGPp	pGPw	26.8727	19.0494	-0.496396	0.37635	0.996958	no
Znev_01570	scaffold324:32487-46197	pGPp	pGPw	2.05103	0.927816	-1.14444	1	1	no
Znev_01571	scaffold324:47755-53509	pGPp	pGPw	34.2145	37.3079	0.124875	0.81565	0.996958	no
Znev_01572	scaffold324:56051-58214	pGPp	pGPw	27.5407	20.7175	-0.410714	0.4041	0.996958	no
Znev_01574	scaffold324:67931-81216	pGPp	pGPw	55.5354	57.0376	0.0385058	0.9359	0.996958	no
Znev_01575	scaffold324:83408-88966	pGPp	pGPw	23.3124	28.9632	0.313122	0.50785	0.996958	no
Znev_01576	scaffold324:89780-93990	pGPp	pGPw	12176.9	12709.9	0.061809	0.9027	0.996958	no
Znev_01577	scaffold324:103780-106003	pGPp	pGPw	30.2034	25.791	-0.227839	0.70795	0.996958	no
Znev_01578	scaffold324:106037-106781	pGPp	pGPw	30.4084	39.4421	0.375265	0.8077	0.996958	no
Znev_01580	scaffold324:114747-120442	pGPp	pGPw	72.4183	64.0639	-0.176844	0.70885	0.996958	no
Znev_01581	scaffold324:120767-122213	pGPp	pGPw	1325.86	877.57	-0.595338	0.19795	0.996958	no
Znev_01582	scaffold324:123970-132855	pGPp	pGPw	27.8876	36.6758	0.395206	0.37635	0.996958	no
Znev_01583	scaffold324:133762-136116	pGPp	pGPw	14.7206	13.9545	-0.0771041	0.8957	0.996958	no
Znev_01584	scaffold324:140168-150940	pGPp	pGPw	161.495	152.891	-0.0789896	0.87435	0.996958	no
Znev_01585	scaffold324:157017-165693	pGPp	pGPw	36.883	32.5486	-0.180363	0.6801	0.996958	no
Znev_01586	scaffold324:171462-175768	pGPp	pGPw	57.5645	59.2738	0.0422143	0.9284	0.996958	no
Znev_01587	scaffold324:178252-189749	pGPp	pGPw	49.9996	50.4804	0.0138079	0.975	0.996958	no
Znev_01588	scaffold324:256928-259021	pGPp	pGPw	9.53427	13.2241	0.471975	0.41895	0.996958	no
Znev_01589	scaffold324:266329-274155	pGPp	pGPw	92.427	83.6096	-0.144646	0.7568	0.996958	no
Znev_01590	scaffold324:276404-277357	pGPp	pGPw	32.321	19.789	-0.707774	0.34855	0.996958	no
Znev_01591	scaffold324:278082-280852	pGPp	pGPw	17.4065	20.2671	0.219513	0.71065	0.996958	no
Znev_01592	scaffold324:294114-297305	pGPp	pGPw	93.3166	20.9146	-2.15762	0.00015	0.0261239	yes
Znev_01593	scaffold324:302617-305565	pGPp	pGPw	1.07846	1.01213	-0.0915858	1	1	no
Znev_01594	scaffold324:331893-337487	pGPp	pGPw	137.975	121.921	-0.178464	0.6924	0.996958	no
Znev_01595	scaffold324:343999-483087	pGPp	pGPw	13.9495	13.9336	-0.00163621	0.99445	0.996958	no
Znev_01596	scaffold324:343999-483087	pGPp	pGPw	16.1901	20.0286	0.306946	0.3911	0.996958	no
Znev_01597	scaffold324:343999-483087	pGPp	pGPw	13.16	6.73783	-0.965798	0.62745	0.996958	no
Znev_01598	scaffold324:343999-483087	pGPp	pGPw	7.11882	4.37769	-0.701469	0.65185	0.996958	no
Znev_01599	scaffold324:343999-483087	pGPp	pGPw	4.34433	2.63169	-0.723148	0.61765	0.996958	no
Znev_01600	scaffold324:343999-483087	pGPp	pGPw	23.5669	25.1919	0.0962001	0.90725	0.996958	no
Znev_01601	scaffold324:343999-483087	pGPp	pGPw	15.057	19.1538	0.347199	0.8352	0.996958	no
Znev_01602	scaffold324:343999-483087	pGPp	pGPw	1.72473	2.01371	0.223481	1	1	no
Znev_01603	scaffold324:343999-483087	pGPp	pGPw	0	6.75924	inf	0.21235	0.996958	no
Znev_01604	scaffold324:483364-483933	pGPp	pGPw	0	0	0	1	1	no
Znev_01605	scaffold324:500820-503051	pGPp	pGPw	153.846	103.905	-0.566229	0.20695	0.996958	no
Znev_01606	scaffold324:508063-508402	pGPp	pGPw	74.1193	78.8478	0.0892214	0.8757	0.996958	no
Znev_01607	scaffold324:510328-518753	pGPp	pGPw	25.9813	26.1275	0.00809852	0.9847	0.996958	no
Znev_01608	scaffold324:520690-526759	pGPp	pGPw	28.3434	40.5715	0.517453	0.2451	0.996958	no
Znev_01609	scaffold324:531091-533309	pGPp	pGPw	531.039	500.338	-0.0859143	0.851	0.996958	no
Znev_01610	scaffold324:535425-549794	pGPp	pGPw	147.308	154.952	0.0729855	0.88405	0.996958	no
Znev_01611	scaffold324:551944-556026	pGPp	pGPw	138.592	105.994	-0.386853	0.3834	0.996958	no
Znev_01612	scaffold324:561046-562808	pGPp	pGPw	0	0	0	1	1	no
Znev_01613	scaffold324:565778-566954	pGPp	pGPw	36.5286	52.2042	0.515141	0.26255	0.996958	no
Znev_01614	scaffold324:570940-576870	pGPp	pGPw	26.3368	22.9462	-0.198822	0.6772	0.996958	no
Znev_01615	scaffold324:578850-579183	pGPp	pGPw	0	0	0	1	1	no
Znev_01616	scaffold324:584703-585072	pGPp	pGPw	2.15973	3.8675	0.84055	0.67325	0.996958	no
Znev_01617	scaffold324:585862-586180	pGPp	pGPw	0	1.64938	inf	1	1	no
Znev_01619	scaffold324:588717-603866	pGPp	pGPw	44.4301	31.7519	-0.484696	0.2787	0.996958	no
Znev_01620	scaffold324:607056-611259	pGPp	pGPw	79.9701	99.4953	0.315168	0.4837	0.996958	no
Znev_01621	scaffold324:613111-616549	pGPp	pGPw	29.2457	25.9179	-0.174272	0.731	0.996958	no
Znev_01622	scaffold324:617967-618339	pGPp	pGPw	197.486	203.195	0.0411154	0.93565	0.996958	no
Znev_01623	scaffold324:623130-631789	pGPp	pGPw	28.1447	37.4608	0.412517	0.35265	0.996958	no
Znev_01624	scaffold324:638054-646485	pGPp	pGPw	17.7714	18.3183	0.0437248	0.9226	0.996958	no
Znev_01625	scaffold324:652359-654651	pGPp	pGPw	21.8281	22.4609	0.0412264	0.9414	0.996958	no
Znev_01626	scaffold324:659660-677678	pGPp	pGPw	74.2171	80.6083	0.119177	0.8132	0.996958	no
Znev_01627	scaffold324:680747-683231	pGPp	pGPw	242.44	226.58	-0.0976057	0.8326	0.996958	no
Znev_01628	scaffold324:690442-692869	pGPp	pGPw	96.2012	101.091	0.0715219	0.8709	0.996958	no
Znev_01629	scaffold324:696303-707393	pGPp	pGPw	27.3044	28.3994	0.0567261	0.8978	0.996958	no
Znev_01630	scaffold699:116084-124773	pGPp	pGPw	0	0	0	1	1	no
Znev_01631	scaffold699:127183-136587	pGPp	pGPw	3.73049	0	NaN	0.00085	0.100142	no
Znev_01632	scaffold699:142226-145324	pGPp	pGPw	55.1679	51.5144	-0.0988517	0.82565	0.996958	no
Znev_01633	scaffold699:149873-153597	pGPp	pGPw	224.103	248.432	0.148693	0.75055	0.996958	no
Znev_01634	scaffold699:157695-158900	pGPp	pGPw	489.706	461.109	-0.0868101	0.8458	0.996958	no
Znev_01635	scaffold699:166057-167985	pGPp	pGPw	291.384	243.647	-0.258128	0.5794	0.996958	no
Znev_01636	scaffold699:168743-171186	pGPp	pGPw	132.944	140.25	0.0771817	0.8769	0.996958	no
Znev_01637	scaffold699:175008-179103	pGPp	pGPw	65.864	60.4525	-0.123689	0.7781	0.996958	no
Znev_01638	scaffold699:181167-181554	pGPp	pGPw	147.346	176.862	0.263419	0.61255	0.996958	no
Znev_01639	scaffold699:183773-186836	pGPp	pGPw	5.64269	6.27841	0.154017	0.8474	0.996958	no
Znev_01641	scaffold699:205685-207443	pGPp	pGPw	0	3.22907	inf	0.008	0.390797	no
Znev_01642	scaffold699:208191-209019	pGPp	pGPw	0	10.4041	inf	0.008	0.390797	no
Znev_01643	scaffold699:229154-229735	pGPp	pGPw	0	30.8384	inf	0.0679	0.996958	no
Znev_01644	scaffold699:244252-252395	pGPp	pGPw	49.3311	49.0954	-0.00691094	0.98795	0.996958	no
Znev_01645	scaffold699:253311-256486	pGPp	pGPw	15.5164	15.7308	0.0197932	0.9812	0.996958	no
Znev_01646	scaffold699:260004-266821	pGPp	pGPw	61.4335	69.8712	0.185672	0.67315	0.996958	no
Znev_01647	scaffold699:267941-270469	pGPp	pGPw	21.4568	15.2383	-0.493733	0.39815	0.996958	no
Znev_01649	scaffold699:287183-292566	pGPp	pGPw	28.2393	28.6678	0.0217267	0.96075	0.996958	no
Znev_01650	scaffold699:311085-325041	pGPp	pGPw	9.09687	8.38325	-0.117862	0.805	0.996958	no
Znev_01651	scaffold699:327724-328732	pGPp	pGPw	4.66592	5.02192	0.106077	0.8899	0.996958	no
Znev_01652	scaffold699:329364-331016	pGPp	pGPw	7.30206	6.12002	-0.254767	0.7666	0.996958	no
Znev_01653	scaffold699:338436-352896	pGPp	pGPw	109.645	121.247	0.145101	0.75405	0.996958	no
Znev_01654	scaffold699:355178-367862	pGPp	pGPw	140.117	137.66	-0.0255257	0.9579	0.996958	no
Znev_01656	scaffold699:375828-385689	pGPp	pGPw	14.6206	17.4597	0.256027	0.58395	0.996958	no
Znev_01657	scaffold699:387304-388069	pGPp	pGPw	31.8065	43.712	0.458706	0.3999	0.996958	no
Znev_01658	scaffold699:393769-410359	pGPp	pGPw	13.9146	15.405	0.146806	0.74855	0.996958	no
Znev_01659	scaffold699:429555-433188	pGPp	pGPw	29.9964	27.2203	-0.140108	0.75715	0.996958	no
Znev_01660	scaffold699:522678-528359	pGPp	pGPw	45.2796	36.166	-0.324225	0.487	0.996958	no
Znev_01661	scaffold699:522678-528359	pGPp	pGPw	24.9088	26.8639	0.109009	0.94735	0.996958	no
Znev_01662	scaffold699:528758-529142	pGPp	pGPw	0	18.4404	inf	0.0679	0.996958	no
Znev_01663	scaffold699:529250-529625	pGPp	pGPw	4.73936	12.6176	1.41267	0.31585	0.996958	no
Znev_01664	scaffold699:532559-532892	pGPp	pGPw	2.92659	9.02083	1.62404	0.3509	0.996958	no
Znev_01665	scaffold699:534760-535147	pGPp	pGPw	5.05505	7.2154	0.513354	0.69475	0.996958	no
Znev_01666	scaffold699:535485-535842	pGPp	pGPw	0	2.39153	inf	1	1	no
Znev_01667	scaffold699:537173-537803	pGPp	pGPw	3.47286	1.30248	-1.41486	0.32835	0.996958	no
Znev_01668	scaffold699:539614-544408	pGPp	pGPw	38.0663	36.6194	-0.0559035	0.89975	0.996958	no
Znev_01669	scaffold699:561545-565381	pGPp	pGPw	27.4463	33.8361	0.301954	0.533	0.996958	no
Znev_01670	scaffold699:566202-567218	pGPp	pGPw	0	0	0	1	1	no
Znev_01671	scaffold699:568252-571279	pGPp	pGPw	248.987	210.76	-0.240468	0.59045	0.996958	no
Znev_01673	scaffold699:639352-641894	pGPp	pGPw	125.491	103.426	-0.278981	0.533	0.996958	no
Znev_01674	scaffold699:658407-671918	pGPp	pGPw	21.9824	21.1735	-0.0540878	0.90385	0.996958	no
Znev_01675	scaffold699:674695-675750	pGPp	pGPw	181.36	193.011	0.0898214	0.85515	0.996958	no
Znev_01676	scaffold699:677117-680638	pGPp	pGPw	19.7903	19.0189	-0.0573548	0.92065	0.996958	no
Znev_01677	scaffold699:680721-682684	pGPp	pGPw	99.887	108.132	0.114432	0.7979	0.996958	no
Znev_01678	scaffold699:689118-706605	pGPp	pGPw	18.0141	18.5213	0.0400597	0.9272	0.996958	no
Znev_01680	scaffold699:754635-763741	pGPp	pGPw	16.759	12.8105	-0.387614	0.80255	0.996958	no
Znev_01681	scaffold699:772103-779727	pGPp	pGPw	20.6869	22.4918	0.120683	0.8029	0.996958	no
Znev_01682	scaffold699:783272-791363	pGPp	pGPw	55.1404	47.6186	-0.211584	0.63645	0.996958	no
Znev_01683	scaffold699:795389-796948	pGPp	pGPw	74.9624	41.8488	-0.840982	0.1311	0.996958	no
Znev_01684	scaffold699:799918-804827	pGPp	pGPw	12.9351	12.2551	-0.0779153	0.8856	0.996958	no
Znev_01685	scaffold699:814995-820784	pGPp	pGPw	15.0092	21.1575	0.495321	0.3853	0.996958	no
Znev_01687	scaffold699:838377-843143	pGPp	pGPw	60.6884	70.4311	0.214793	0.63595	0.996958	no
Znev_01688	scaffold699:847960-849540	pGPp	pGPw	89.7057	84.3541	-0.088742	0.84775	0.996958	no
Znev_01689	scaffold699:856049-866855	pGPp	pGPw	14.2624	16.4284	0.203982	0.6966	0.996958	no
Znev_01690	scaffold699:867876-875935	pGPp	pGPw	42.0652	46.4673	0.14359	0.74205	0.996958	no
Znev_01691	scaffold699:877838-880931	pGPp	pGPw	0	44.5257	inf	0.09165	0.996958	no
Znev_01692	scaffold699:881935-890231	pGPp	pGPw	7.29321	5.03089	-0.535739	0.49685	0.996958	no
Znev_01695	scaffold263:14425-24311	pGPp	pGPw	6.26224	7.19428	0.200173	0.7168	0.996958	no
Znev_01697	scaffold263:126402-126854	pGPp	pGPw	0	0	0	1	1	no
Znev_01701	scaffold263:325312-325627	pGPp	pGPw	0	0	0	1	1	no
Znev_01702	scaffold263:477968-485823	pGPp	pGPw	5.3757	6.01416	0.161909	0.8011	0.996958	no
Znev_01703	scaffold263:487120-493219	pGPp	pGPw	56.7799	59.7936	0.0746116	0.86735	0.996958	no
Znev_01704	scaffold263:493854-498754	pGPp	pGPw	53.7404	36.0854	-0.574592	0.2116	0.996958	no
Znev_01705	scaffold263:499415-501743	pGPp	pGPw	58.7831	57.8452	-0.0232042	0.9645	0.996958	no
Znev_01706	scaffold263:511805-516867	pGPp	pGPw	0.356725	0.589077	0.723643	1	1	no
Znev_01707	scaffold263:528278-529464	pGPp	pGPw	39.1321	29.6299	-0.401299	0.41305	0.996958	no
Znev_01708	scaffold263:528278-529464	pGPp	pGPw	162.635	137.255	-0.24477	0.8692	0.996958	no
Znev_01709	scaffold263:532748-534088	pGPp	pGPw	160.907	176.617	0.134398	0.76105	0.996958	no
Znev_01710	scaffold263:536662-541906	pGPp	pGPw	48.7852	61.5531	0.335389	0.4531	0.996958	no
Znev_01711	scaffold263:542491-544519	pGPp	pGPw	125.647	134.34	0.0965035	0.8385	0.996958	no
Znev_01712	scaffold263:544904-551179	pGPp	pGPw	44.6288	42.9029	-0.0568996	0.89445	0.996958	no
Znev_01713	scaffold263:555126-556138	pGPp	pGPw	0	0	0	1	1	no
Znev_01714	scaffold263:562585-563976	pGPp	pGPw	227.457	236.458	0.0559911	0.90215	0.996958	no
Znev_01715	scaffold263:565674-566004	pGPp	pGPw	13.0644	40.5755	1.63497	0.1292	0.996958	no
Znev_01716	scaffold263:567489-572786	pGPp	pGPw	55.9326	62.3292	0.15622	0.73335	0.996958	no
Znev_01717	scaffold263:580724-582263	pGPp	pGPw	1.75815	0.202766	-3.11616	1	1	no
Znev_01718	scaffold263:586150-587260	pGPp	pGPw	5.04281	5.65888	0.166288	0.84295	0.996958	no
Znev_01719	scaffold263:589560-592359	pGPp	pGPw	29.743	28.0382	-0.0851544	0.84765	0.996958	no
Znev_01720	scaffold263:600267-605631	pGPp	pGPw	44.4201	16.7899	-1.40362	0.0039	0.264781	no
Znev_01721	scaffold263:607761-610305	pGPp	pGPw	58.2817	43.2051	-0.431843	0.36445	0.996958	no
Znev_01722	scaffold263:622867-625533	pGPp	pGPw	6.92341	8.45195	0.287801	0.6911	0.996958	no
Znev_01724	scaffold263:668339-669752	pGPp	pGPw	14.9556	24.3289	0.701988	0.1688	0.996958	no
Znev_01725	scaffold263:675735-680973	pGPp	pGPw	8.36584	19.9164	1.25137	0.29575	0.996958	no
Znev_01726	scaffold263:694515-694950	pGPp	pGPw	0	0	0	1	1	no
Znev_01727	scaffold263:707229-736684	pGPp	pGPw	10.4692	8.76715	-0.255965	0.6337	0.996958	no
Znev_01728	scaffold263:707229-736684	pGPp	pGPw	9.58335	2.97795	-1.68621	0.45775	0.996958	no
Znev_01729	scaffold263:743600-771315	pGPp	pGPw	2.98696	4.23165	0.502542	0.48595	0.996958	no
Znev_01730	scaffold263:772671-784249	pGPp	pGPw	26.5222	11.9216	-1.15362	0.0398	0.960395	no
Znev_01731	scaffold263:789724-806275	pGPp	pGPw	8.64177	19.9265	1.20529	0.08615	0.996958	no
Znev_01732	scaffold263:812553-823763	pGPp	pGPw	74.6011	58.8785	-0.341456	0.44965	0.996958	no
Znev_01733	scaffold263:824534-827201	pGPp	pGPw	56.9205	58.7987	0.0468359	0.91945	0.996958	no
Znev_01734	scaffold263:828698-829241	pGPp	pGPw	0	0	0	1	1	no
Znev_01735	scaffold263:830095-833706	pGPp	pGPw	3.77455	2.73297	-0.465837	0.57775	0.996958	no
Znev_01736	scaffold263:884504-899115	pGPp	pGPw	20.131	18.3503	-0.133618	0.7633	0.996958	no
Znev_01737	scaffold263:900741-901125	pGPp	pGPw	178.074	154.119	-0.208436	0.66325	0.996958	no
Znev_01738	scaffold263:906246-909735	pGPp	pGPw	3.74677	3.12643	-0.261129	0.7666	0.996958	no
Znev_01739	scaffold263:925005-925368	pGPp	pGPw	0	0	0	1	1	no
Znev_01741	scaffold263:1033076-1039445	pGPp	pGPw	19.2657	15.0712	-0.354239	0.50265	0.996958	no
Znev_01742	scaffold263:1033076-1039445	pGPp	pGPw	28.9318	40.4291	0.482738	0.55605	0.996958	no
Znev_01743	scaffold263:1043507-1056985	pGPp	pGPw	23.4801	21.3776	-0.135338	0.7606	0.996958	no
Znev_01744	scaffold263:1059241-1089606	pGPp	pGPw	43.3598	49.1662	0.181309	0.7045	0.996958	no
Znev_01745	scaffold263:1113825-1114962	pGPp	pGPw	92.8681	110.178	0.24658	0.8375	0.996958	no
Znev_01746	scaffold263:1132344-1147847	pGPp	pGPw	32.0544	32.0682	0.000621705	0.99755	0.997799	no
Znev_01747	scaffold263:1200316-1203637	pGPp	pGPw	0.557212	0.544836	-0.0324038	1	1	no
Znev_01748	scaffold263:1200316-1203637	pGPp	pGPw	2.38957	2.63183	0.13932	0.7541	0.996958	no
Znev_01749	scaffold263:1245666-1253808	pGPp	pGPw	28.1895	30.5374	0.115419	0.80025	0.996958	no
Znev_01750	scaffold263:1256801-1258928	pGPp	pGPw	146.057	110.853	-0.397884	0.37235	0.996958	no
Znev_01751	scaffold263:1259399-1262625	pGPp	pGPw	34.5295	25.514	-0.436537	0.4015	0.996958	no
Znev_01752	scaffold263:1268198-1271064	pGPp	pGPw	49.9091	34.6803	-0.525187	0.23645	0.996958	no
Znev_01753	scaffold263:1272994-1280060	pGPp	pGPw	43.9454	45.2574	0.0424422	0.93125	0.996958	no
Znev_01754	scaffold263:1284873-1288071	pGPp	pGPw	116.966	136.476	0.222563	0.82395	0.996958	no
Znev_01755	scaffold263:1288096-1294007	pGPp	pGPw	51.5969	42.8657	-0.267461	0.54255	0.996958	no
Znev_01756	scaffold263:1299391-1312388	pGPp	pGPw	41.7759	51.0185	0.288352	0.5437	0.996958	no
Znev_01759	scaffold429:62847-63363	pGPp	pGPw	3.43492	0.517149	-2.73162	0.1617	0.996958	no
Znev_01760	scaffold429:106986-107335	pGPp	pGPw	0	0	0	1	1	no
Znev_01761	scaffold429:116596-119364	pGPp	pGPw	28.314	35.9746	0.345466	0.7054	0.996958	no
Znev_01762	scaffold429:135441-149117	pGPp	pGPw	34.6812	41.2955	0.251829	0.67385	0.996958	no
Znev_01763	scaffold429:192989-235953	pGPp	pGPw	10.8976	11.0794	0.0238675	0.9653	0.996958	no
Znev_01764	scaffold429:337262-337619	pGPp	pGPw	0	0	0	1	1	no
Znev_01765	scaffold429:704689-708829	pGPp	pGPw	44.8137	53.2859	0.249813	0.57595	0.996958	no
Znev_01766	scaffold429:710248-712381	pGPp	pGPw	204.62	178.223	-0.199259	0.6574	0.996958	no
Znev_01767	scaffold429:718499-720113	pGPp	pGPw	18.6352	31.8421	0.772902	0.41995	0.996958	no
Znev_01768	scaffold429:720713-723184	pGPp	pGPw	45.1151	43.9047	-0.0392343	0.93615	0.996958	no
Znev_01769	scaffold429:725494-728012	pGPp	pGPw	40.704	45.8067	0.170389	0.7332	0.996958	no
Znev_01770	scaffold429:729913-743548	pGPp	pGPw	32.4041	42.465	0.390096	0.3904	0.996958	no
Znev_01771	scaffold429:744279-752405	pGPp	pGPw	11.4576	12.3883	0.112676	0.81075	0.996958	no
Znev_01772	scaffold429:778101-812040	pGPp	pGPw	23.0728	32.248	0.483016	0.30305	0.996958	no
Znev_01773	scaffold429:822832-823761	pGPp	pGPw	3.10841	8.70633	1.48589	0.42685	0.996958	no
Znev_01775	scaffold429:870515-878831	pGPp	pGPw	0	0	0	1	1	no
Znev_01776	scaffold429:888832-891636	pGPp	pGPw	1.92654	2.79799	0.538376	0.4963	0.996958	no
Znev_01777	scaffold429:965849-971361	pGPp	pGPw	17.0053	16.6809	-0.0277898	0.9511	0.996958	no
Znev_01778	scaffold429:980475-987185	pGPp	pGPw	5.20417	1.7364	-1.58357	0.10615	0.996958	no
Znev_01779	scaffold429:993423-1000260	pGPp	pGPw	21.835	98.2697	2.1701	5e-05	0.0103595	yes
Znev_01780	scaffold429:1004902-1011964	pGPp	pGPw	17.7571	17.7576	3.87e-05	0.98625	0.996958	no
Znev_01781	scaffold429:1024575-1030404	pGPp	pGPw	5.45135	3.89187	-0.486148	0.5777	0.996958	no
Znev_01782	scaffold429:1033162-1034554	pGPp	pGPw	681.794	625.52	-0.124279	0.7824	0.996958	no
Znev_01783	scaffold429:1036782-1040284	pGPp	pGPw	202.015	178.649	-0.177336	0.69125	0.996958	no
Znev_01784	scaffold429:1066660-1096536	pGPp	pGPw	22.7312	25.3777	0.158886	0.7872	0.996958	no
Znev_01785	scaffold429:1103965-1105485	pGPp	pGPw	1177.47	1034.89	-0.18621	0.70895	0.996958	no
Znev_01786	scaffold429:1108302-1114275	pGPp	pGPw	209.249	132.351	-0.660844	0.15465	0.996958	no
Znev_01787	scaffold429:1128274-1138295	pGPp	pGPw	213.128	222.545	0.0623729	0.9079	0.996958	no
Znev_01788	scaffold429:1128274-1138295	pGPp	pGPw	220.826	253.961	0.201698	0.85815	0.996958	no
Znev_01789	scaffold429:1144205-1147718	pGPp	pGPw	33.6845	22.1035	-0.607814	0.19175	0.996958	no
Znev_01790	scaffold429:1150469-1153946	pGPp	pGPw	10.1476	12.4536	0.295421	0.57815	0.996958	no
Znev_01791	scaffold429:1165690-1168188	pGPp	pGPw	812.958	535.699	-0.601758	0.20585	0.996958	no
Znev_01792	scaffold429:1170266-1175267	pGPp	pGPw	32.1631	32.4039	0.0107652	0.9793	0.996958	no
Znev_01793	scaffold429:1175498-1175984	pGPp	pGPw	0	0	0	1	1	no
Znev_01794	scaffold429:1186217-1190820	pGPp	pGPw	1.4275	1.82479	0.354238	1	1	no
Znev_01795	scaffold429:1192763-1198510	pGPp	pGPw	238.155	100.388	-1.2463	0.01015	0.469125	no
Znev_01796	scaffold429:1202222-1203529	pGPp	pGPw	283.789	222.057	-0.353887	0.45455	0.996958	no
Znev_01797	scaffold429:1204930-1223582	pGPp	pGPw	22.3081	20.183	-0.144427	0.7561	0.996958	no
Znev_01798	scaffold429:1230205-1232540	pGPp	pGPw	191.144	191.982	0.00631158	0.98715	0.996958	no
Znev_01799	scaffold429:1234644-1238045	pGPp	pGPw	191.775	214.149	0.1592	0.72815	0.996958	no
Znev_01800	scaffold429:1246989-1251964	pGPp	pGPw	77.7426	81.3847	0.0660528	0.88295	0.996958	no
Znev_01803	scaffold429:1536986-1540790	pGPp	pGPw	2.74469	1.5773	-0.799189	0.47445	0.996958	no
Znev_01804	scaffold429:1542529-1547969	pGPp	pGPw	17.8445	23.037	0.368472	0.4237	0.996958	no
Znev_01805	scaffold429:1619810-1653206	pGPp	pGPw	2.71796	3.13216	0.20463	0.76865	0.996958	no
Znev_01806	scaffold429:1658094-1668733	pGPp	pGPw	0	0	0	1	1	no
Znev_01807	scaffold429:1687367-1687877	pGPp	pGPw	160.511	109.093	-0.557115	0.3681	0.996958	no
Znev_01808	scaffold429:1690304-1691221	pGPp	pGPw	294.642	221.333	-0.412748	0.40455	0.996958	no
Znev_01810	scaffold429:1708566-1708977	pGPp	pGPw	0	4.5889	inf	0.0351	0.90709	no
Znev_01811	scaffold429:1823883-1828311	pGPp	pGPw	8.11664	7.77228	-0.0625454	0.92335	0.996958	no
Znev_01812	scaffold429:1846563-1850626	pGPp	pGPw	0	0	0	1	1	no
Znev_01814	scaffold429:1909600-1915335	pGPp	pGPw	49.8349	55.2506	0.148833	0.7438	0.996958	no
Znev_01815	scaffold429:1917766-1919230	pGPp	pGPw	91.2492	106.698	0.225653	0.69315	0.996958	no
Znev_01816	scaffold429:1920405-1923615	pGPp	pGPw	90.4525	113.683	0.329785	0.46345	0.996958	no
Znev_01817	scaffold429:1925461-1932270	pGPp	pGPw	85.2858	98.3381	0.205444	0.6426	0.996958	no
Znev_01818	scaffold429:1935302-1945909	pGPp	pGPw	51.17	63.355	0.308162	0.49865	0.996958	no
Znev_01819	scaffold429:1947815-1949731	pGPp	pGPw	4045.12	3968.44	-0.0276114	0.95675	0.996958	no
Znev_01820	scaffold836:9785-23646	pGPp	pGPw	9.52481	7.57282	-0.330859	0.5746	0.996958	no
Znev_01821	scaffold836:27227-30436	pGPp	pGPw	110.376	117.264	0.0873389	0.8512	0.996958	no
Znev_01824	scaffold836:81932-87020	pGPp	pGPw	35.5587	48.8031	0.456772	0.35305	0.996958	no
Znev_01825	scaffold836:88302-89299	pGPp	pGPw	343.887	387.127	0.170874	0.702	0.996958	no
Znev_01827	scaffold836:95989-99505	pGPp	pGPw	23.4539	27.7736	0.243886	0.70105	0.996958	no
Znev_01828	scaffold836:103995-107809	pGPp	pGPw	17.7984	35.5439	0.997853	0.2097	0.996958	no
Znev_01829	scaffold836:109263-118889	pGPp	pGPw	21.5637	23.0498	0.0961498	0.62845	0.996958	no
Znev_01830	scaffold836:109263-118889	pGPp	pGPw	25.8845	26.7278	0.0462544	0.9245	0.996958	no
Znev_01831	scaffold836:131789-176482	pGPp	pGPw	24.5195	27.2766	0.15373	0.7319	0.996958	no
Znev_01832	scaffold836:177857-181933	pGPp	pGPw	24.6632	26.6279	0.110579	0.83585	0.996958	no
Znev_01833	scaffold836:194523-195849	pGPp	pGPw	34.4995	31.8095	-0.117115	0.8439	0.996958	no
Znev_01834	scaffold836:199166-201381	pGPp	pGPw	23.6761	21.8793	-0.113864	0.8716	0.996958	no
Znev_01835	scaffold836:203270-204676	pGPp	pGPw	3044.93	3115.06	0.0328478	0.9478	0.996958	no
Znev_01836	scaffold836:220278-221456	pGPp	pGPw	0	0	0	1	1	no
Znev_01837	scaffold836:221724-222099	pGPp	pGPw	0	1.09562	inf	1	1	no
Znev_01838	scaffold836:231296-236446	pGPp	pGPw	11.9763	17.8378	0.574758	0.3121	0.996958	no
Znev_01839	scaffold836:259910-261006	pGPp	pGPw	0	0	0	1	1	no
Znev_01840	scaffold836:270487-274206	pGPp	pGPw	0.1708	0	NaN	1	1	no
Znev_01841	scaffold836:315606-316091	pGPp	pGPw	29.3291	0	NaN	0.10305	0.996958	no
Znev_01842	scaffold836:317912-318505	pGPp	pGPw	0	9.76608	inf	0.0679	0.996958	no
Znev_01843	scaffold836:698153-707130	pGPp	pGPw	31.8699	33.0688	0.0532786	0.9041	0.996958	no
Znev_01844	scaffold836:709494-724129	pGPp	pGPw	9.65038	9.33658	-0.0476911	0.9371	0.996958	no
Znev_01845	scaffold836:725547-729197	pGPp	pGPw	2050.21	2345.1	0.193882	0.7225	0.996958	no
Znev_01846	scaffold836:737974-762818	pGPp	pGPw	24.8485	25.2894	0.0253711	0.95365	0.996958	no
Znev_01847	scaffold836:772611-800592	pGPp	pGPw	6.38382	6.87955	0.107895	0.8128	0.996958	no
Znev_01848	scaffold836:772611-800592	pGPp	pGPw	23.0123	26.6356	0.210952	0.62905	0.996958	no
Znev_01849	scaffold836:811508-811945	pGPp	pGPw	7984.95	5608.1	-0.509771	0.27485	0.996958	no
Znev_01850	scaffold836:813425-820997	pGPp	pGPw	69.9427	84.4771	0.272386	0.53965	0.996958	no
Znev_01851	scaffold836:824988-839874	pGPp	pGPw	51.4992	50.0095	-0.0423468	0.9228	0.996958	no
Znev_01852	scaffold836:850448-868179	pGPp	pGPw	45.0289	41.615	-0.113747	0.80415	0.996958	no
Znev_01854	scaffold836:879552-893730	pGPp	pGPw	21.1783	21.9085	0.0489025	0.9095	0.996958	no
Znev_01856	scaffold836:899260-899608	pGPp	pGPw	15.339	7.58577	-1.01584	0.36055	0.996958	no
Znev_01857	scaffold836:900019-904230	pGPp	pGPw	367.063	339.536	-0.112467	0.81245	0.996958	no
Znev_01858	scaffold836:905337-912689	pGPp	pGPw	3.33129	4.85047	0.542046	0.4913	0.996958	no
Znev_01859	scaffold836:915892-929820	pGPp	pGPw	82.4127	67.4485	-0.289081	0.51645	0.996958	no
Znev_01860	scaffold836:933090-937261	pGPp	pGPw	2.73854	0	NaN	0.10305	0.996958	no
Znev_01861	scaffold836:946864-959181	pGPp	pGPw	3.97552	3.36926	-0.23871	0.7964	0.996958	no
Znev_01862	scaffold836:995093-995396	pGPp	pGPw	0	0	0	1	1	no
Znev_01864	scaffold836:1041928-1042108	pGPp	pGPw	0	0	0	1	1	no
Znev_01865	scaffold836:1078226-1088678	pGPp	pGPw	0.706253	0.827102	0.227881	1	1	no
Znev_01866	scaffold836:1125458-1129674	pGPp	pGPw	3.42204	1.93003	-0.826234	0.48265	0.996958	no
Znev_01867	scaffold836:1147689-1153838	pGPp	pGPw	7.88391	9.73965	0.304958	0.64315	0.996958	no
Znev_01868	scaffold836:1173257-1187577	pGPp	pGPw	12.6833	42.27	1.73671	0.0015	0.145367	no
Znev_01869	scaffold836:1188184-1188614	pGPp	pGPw	1.33807	0	NaN	1	1	no
Znev_01870	scaffold836:1194382-1196436	pGPp	pGPw	0	0	0	1	1	no
Znev_01871	scaffold836:1213670-1216770	pGPp	pGPw	1.40445	1.41994	0.0158261	1	1	no
Znev_01872	scaffold836:1217106-1221150	pGPp	pGPw	0.614863	0.70785	0.203178	1	1	no
Znev_01873	scaffold836:1240870-1242290	pGPp	pGPw	0	0	0	1	1	no
Znev_01874	scaffold836:1243323-1244627	pGPp	pGPw	0	0	0	1	1	no
Znev_01875	scaffold836:1252612-1260691	pGPp	pGPw	0.969457	0.370606	-1.38729	1	1	no
Znev_01876	scaffold836:1262573-1267858	pGPp	pGPw	137.781	104.915	-0.393159	0.37565	0.996958	no
Znev_01877	scaffold836:1268227-1286672	pGPp	pGPw	3.08809	2.10928	-0.549961	0.38005	0.996958	no
Znev_01878	scaffold836:1296572-1318564	pGPp	pGPw	890.602	470.987	-0.919093	0.10805	0.996958	no
Znev_01879	scaffold836:1345996-1351403	pGPp	pGPw	62.0202	68.1934	0.136893	0.7624	0.996958	no
Znev_01880	scaffold836:1353037-1370102	pGPp	pGPw	19.096	11.0894	-0.784093	0.0956	0.996958	no
Znev_01881	scaffold836:1425188-1431163	pGPp	pGPw	126.092	156.447	0.311192	0.50535	0.996958	no
Znev_01882	scaffold34:23958-24588	pGPp	pGPw	6.50346	8.33585	0.358121	0.69305	0.996958	no
Znev_01883	scaffold34:140214-144324	pGPp	pGPw	32.3678	32.3152	-0.00234609	0.9939	0.996958	no
Znev_01884	scaffold34:151052-187722	pGPp	pGPw	6.4782	6.1175	-0.0826495	0.8522	0.996958	no
Znev_01885	scaffold34:197474-217653	pGPp	pGPw	9.51547	8.36704	-0.185558	0.72805	0.996958	no
Znev_01886	scaffold34:221018-223938	pGPp	pGPw	6.86815	1.86176	-1.88325	0.0489	0.996958	no
Znev_01888	scaffold34:233629-242533	pGPp	pGPw	31.856	29.2486	-0.123193	0.79165	0.996958	no
Znev_01890	scaffold34:250620-254176	pGPp	pGPw	1.41647	2.49557	0.817071	1	1	no
Znev_01891	scaffold34:267158-285361	pGPp	pGPw	6.9822	6.09993	-0.194888	0.6747	0.996958	no
Znev_01892	scaffold34:307073-313294	pGPp	pGPw	157.02	143.504	-0.129859	0.7793	0.996958	no
Znev_01893	scaffold34:338904-360020	pGPp	pGPw	35.4531	42.5993	0.264919	0.5574	0.996958	no
Znev_01894	scaffold34:362286-367856	pGPp	pGPw	45.2044	42.7792	-0.0795557	0.85995	0.996958	no
Znev_01895	scaffold34:380128-385754	pGPp	pGPw	115.16	99.2727	-0.214174	0.6289	0.996958	no
Znev_01896	scaffold34:390072-392920	pGPp	pGPw	113.298	120.716	0.0914934	0.87005	0.996958	no
Znev_01898	scaffold34:423867-431284	pGPp	pGPw	148.96	137.501	-0.115481	0.8046	0.996958	no
Znev_01899	scaffold34:435276-438129	pGPp	pGPw	116.042	113.959	-0.0261395	0.95425	0.996958	no
Znev_01900	scaffold34:439604-450150	pGPp	pGPw	0.743185	4.32126	2.53966	0.03855	0.953072	no
Znev_01901	scaffold34:452871-455562	pGPp	pGPw	91.1419	94.8324	0.0572652	0.90685	0.996958	no
Znev_01902	scaffold34:458028-459917	pGPp	pGPw	83.0541	118.999	0.518831	0.2763	0.996958	no
Znev_01903	scaffold34:460658-467347	pGPp	pGPw	20.8373	24.7496	0.248235	0.57345	0.996958	no
Znev_01905	scaffold34:471008-487605	pGPp	pGPw	33.999	35.2725	0.0530531	0.9055	0.996958	no
Znev_01906	scaffold34:488744-505316	pGPp	pGPw	44.2928	46.525	0.070933	0.8898	0.996958	no
Znev_01907	scaffold34:506017-539833	pGPp	pGPw	19.9739	26.0532	0.383346	0.39005	0.996958	no
Znev_01908	scaffold34:554643-560264	pGPp	pGPw	10.1002	0	NaN	0.16455	0.996958	no
Znev_01909	scaffold34:554643-560264	pGPp	pGPw	1.34086	1.61933	0.272243	1	1	no
Znev_01910	scaffold34:663240-720948	pGPp	pGPw	6.6503	9.72117	0.547711	0.2218	0.996958	no
Znev_01911	scaffold34:725720-729524	pGPp	pGPw	65.3496	69.8607	0.0963024	0.9266	0.996958	no
Znev_01913	scaffold34:753484-754626	pGPp	pGPw	12.665	18.9483	0.581227	0.41415	0.996958	no
Znev_01914	scaffold34:793051-795018	pGPp	pGPw	72.6652	107.636	0.566819	0.20935	0.996958	no
Znev_01915	scaffold34:796449-797255	pGPp	pGPw	32.0756	28.2524	-0.183103	0.7694	0.996958	no
Znev_01916	scaffold34:804854-813781	pGPp	pGPw	116.373	115.666	-0.00879404	0.984	0.996958	no
Znev_01917	scaffold34:815863-817002	pGPp	pGPw	622.245	521.82	-0.25393	0.5772	0.996958	no
Znev_01918	scaffold34:817391-825203	pGPp	pGPw	53.2294	58.8128	0.143906	0.74955	0.996958	no
Znev_01919	scaffold34:827953-829582	pGPp	pGPw	69.0206	81.1921	0.234313	0.63795	0.996958	no
Znev_01920	scaffold34:831460-836425	pGPp	pGPw	62.6786	62.3692	-0.0071389	0.98915	0.996958	no
Znev_01921	scaffold34:836789-845204	pGPp	pGPw	27.7207	31.8554	0.200571	0.6514	0.996958	no
Znev_01922	scaffold34:845613-848701	pGPp	pGPw	39.6626	37.3502	-0.0866645	0.8799	0.996958	no
Znev_01923	scaffold34:850852-855046	pGPp	pGPw	80.9116	74.9676	-0.110079	0.82315	0.996958	no
Znev_01924	scaffold34:850852-855046	pGPp	pGPw	569.469	435.411	-0.387241	0.73265	0.996958	no
Znev_01925	scaffold34:861104-872341	pGPp	pGPw	25.4808	29.3588	0.204384	0.64245	0.996958	no
Znev_01926	scaffold34:891643-939132	pGPp	pGPw	17.0995	14.8532	-0.203177	0.6994	0.996958	no
Znev_01927	scaffold34:945768-954173	pGPp	pGPw	13.2147	14.4476	0.128684	0.80445	0.996958	no
Znev_01928	scaffold34:945768-954173	pGPp	pGPw	1.02334	2.35351	1.20154	1	1	no
Znev_01929	scaffold34:969531-974050	pGPp	pGPw	31.5784	33.8934	0.102066	0.8225	0.996958	no
Znev_01931	scaffold34:995130-998534	pGPp	pGPw	32.4883	28.9493	-0.166392	0.7305	0.996958	no
Znev_01932	scaffold34:1063856-1064195	pGPp	pGPw	0	0	0	1	1	no
Znev_01933	scaffold34:1079819-1082821	pGPp	pGPw	33.1528	20.2459	-0.711498	0.27465	0.996958	no
Znev_01934	scaffold34:1085331-1092497	pGPp	pGPw	35.0759	28.1497	-0.317358	0.4809	0.996958	no
Znev_01935	scaffold34:1085331-1092497	pGPp	pGPw	9.05419	3.53179	-1.35819	0.59865	0.996958	no
Znev_01936	scaffold34:1114713-1117649	pGPp	pGPw	5.16611	6.80365	0.39723	0.57275	0.996958	no
Znev_01937	scaffold34:1166410-1166857	pGPp	pGPw	0	0	0	1	1	no
Znev_01938	scaffold34:1171099-1173286	pGPp	pGPw	1.43916	1.17818	-0.288672	1	1	no
Znev_01939	scaffold34:1174031-1174648	pGPp	pGPw	0	0	0	1	1	no
Znev_01940	scaffold34:1175546-1182817	pGPp	pGPw	49.3564	51.2058	0.0530698	0.9046	0.996958	no
Znev_01941	scaffold34:1184296-1189099	pGPp	pGPw	13.2327	14.6569	0.147475	0.8009	0.996958	no
Znev_01942	scaffold34:1189710-1200813	pGPp	pGPw	48.4812	58.9011	0.28087	0.66335	0.996958	no
Znev_01943	scaffold34:1189710-1200813	pGPp	pGPw	32.1075	37.6977	0.231566	0.70975	0.996958	no
Znev_01944	scaffold722:4596-9576	pGPp	pGPw	4.24386	3.02715	-0.487419	0.61555	0.996958	no
Znev_01945	scaffold722:15594-16050	pGPp	pGPw	0	0	0	1	1	no
Znev_01946	scaffold722:19236-24362	pGPp	pGPw	90.0852	88.2536	-0.0296349	0.94615	0.996958	no
Znev_01947	scaffold722:36212-39437	pGPp	pGPw	6.66766	4.22377	-0.65865	0.47795	0.996958	no
Znev_01948	scaffold722:41912-90917	pGPp	pGPw	7.6645	9.85551	0.362738	0.42235	0.996958	no
Znev_01949	scaffold722:96306-98877	pGPp	pGPw	3.59229	3.39108	-0.0831578	0.93165	0.996958	no
Znev_01950	scaffold722:119373-123794	pGPp	pGPw	13.6612	17.6219	0.367282	0.44565	0.996958	no
Znev_01951	scaffold722:142170-148028	pGPp	pGPw	6.91006	5.69033	-0.280185	0.67015	0.996958	no
Znev_01952	scaffold722:152648-153566	pGPp	pGPw	0	0	0	1	1	no
Znev_01953	scaffold722:154534-155947	pGPp	pGPw	1.86599	1.52308	-0.292952	1	1	no
Znev_01954	scaffold722:160262-165733	pGPp	pGPw	19.5979	15.4818	-0.340124	0.55835	0.996958	no
Znev_01958	scaffold722:332208-351047	pGPp	pGPw	7.29783	5.87355	-0.313234	0.61815	0.996958	no
Znev_01959	scaffold722:332208-351047	pGPp	pGPw	0	15.7406	inf	0.18565	0.996958	no
Znev_01960	scaffold722:332208-351047	pGPp	pGPw	0.970581	2.22024	1.1938	1	1	no
Znev_01961	scaffold722:351269-353372	pGPp	pGPw	0	0.337717	inf	1	1	no
Znev_01962	scaffold722:353930-355807	pGPp	pGPw	3.89852	2.96633	-0.394247	0.68885	0.996958	no
Znev_01963	scaffold722:359488-362269	pGPp	pGPw	11.9922	7.19279	-0.73747	0.40595	0.996958	no
Znev_01964	scaffold722:375516-378491	pGPp	pGPw	48.1662	34.6754	-0.47411	0.31015	0.996958	no
Znev_01965	scaffold722:379544-382946	pGPp	pGPw	21.0984	21.4814	0.0259516	0.97295	0.996958	no
Znev_01966	scaffold722:383095-383974	pGPp	pGPw	53.7037	47.3391	-0.181991	0.8198	0.996958	no
Znev_01967	scaffold722:396012-397282	pGPp	pGPw	127.58	115.426	-0.144436	0.75855	0.996958	no
Znev_01968	scaffold722:399759-404421	pGPp	pGPw	271.422	241.547	-0.168239	0.7235	0.996958	no
Znev_01969	scaffold722:404843-409501	pGPp	pGPw	27.6997	37.8265	0.449525	0.3764	0.996958	no
Znev_01970	scaffold722:410365-422317	pGPp	pGPw	47.9639	50.4256	0.0722084	0.8754	0.996958	no
Znev_01971	scaffold722:426467-431984	pGPp	pGPw	298.894	256.365	-0.221435	0.6424	0.996958	no
Znev_01972	scaffold722:432504-433770	pGPp	pGPw	417.393	432.693	0.0519368	0.91175	0.996958	no
Znev_01973	scaffold722:435705-449100	pGPp	pGPw	37.2963	38.9724	0.0634193	0.8897	0.996958	no
Znev_01974	scaffold722:451940-456049	pGPp	pGPw	21.1578	16.8571	-0.327831	0.51475	0.996958	no
Znev_01975	scaffold722:458835-542875	pGPp	pGPw	10.8711	11.4885	0.0796918	0.85695	0.996958	no
Znev_01977	scaffold722:458835-542875	pGPp	pGPw	0	0	0	1	1	no
Znev_01978	scaffold722:763395-783408	pGPp	pGPw	0	0	0	1	1	no
Znev_01979	scaffold722:853697-855230	pGPp	pGPw	420.334	287.97	-0.545616	0.2329	0.996958	no
Znev_01980	scaffold722:858081-882230	pGPp	pGPw	6.78873	5.17927	-0.390395	0.44995	0.996958	no
Znev_01981	scaffold722:890234-907315	pGPp	pGPw	16.3679	15.9509	-0.0372282	0.92925	0.996958	no
Znev_01982	scaffold722:890234-907315	pGPp	pGPw	7.17231	7.06385	-0.021983	0.81145	0.996958	no
Znev_01983	scaffold722:908629-916163	pGPp	pGPw	48.2904	33.9677	-0.507573	0.2709	0.996958	no
Znev_01984	scaffold722:919421-928207	pGPp	pGPw	22.0582	15.7296	-0.487834	0.298	0.996958	no
Znev_01985	scaffold722:950039-957427	pGPp	pGPw	25.9915	24.7932	-0.0680951	0.87855	0.996958	no
Znev_01986	scaffold722:958023-959556	pGPp	pGPw	8.81471	11.0721	0.328941	0.6017	0.996958	no
Znev_01987	scaffold722:966040-1036690	pGPp	pGPw	41.9045	30.7467	-0.446675	0.33615	0.996958	no
Znev_01988	scaffold722:1041969-1043647	pGPp	pGPw	165.658	180.45	0.123395	0.79875	0.996958	no
Znev_01989	scaffold722:1043895-1049611	pGPp	pGPw	68.5819	79.133	0.206451	0.64925	0.996958	no
Znev_01990	scaffold722:1051395-1053658	pGPp	pGPw	343.797	359.775	0.0655388	0.8813	0.996958	no
Znev_01991	scaffold722:1054638-1061102	pGPp	pGPw	43.4843	50.7686	0.223442	0.6319	0.996958	no
Znev_01992	scaffold722:1063012-1068557	pGPp	pGPw	76.257	58.6625	-0.378431	0.38995	0.996958	no
Znev_01993	scaffold722:1107532-1133188	pGPp	pGPw	0.924808	1.30354	0.495214	1	1	no
Znev_01994	scaffold722:1107532-1133188	pGPp	pGPw	0.0200032	0	NaN	1	1	no
Znev_01995	scaffold722:1144454-1145124	pGPp	pGPw	2.21551	2.39649	0.113279	1	1	no
Znev_01996	scaffold722:1151457-1156155	pGPp	pGPw	0	0	0	1	1	no
Znev_01997	scaffold722:1158894-1162890	pGPp	pGPw	0	0	0	1	1	no
Znev_01998	scaffold722:1163737-1167724	pGPp	pGPw	0.666948	2.79875	2.06914	0.27755	0.996958	no
Znev_01999	scaffold722:1194009-1196132	pGPp	pGPw	1309.15	1188.75	-0.139174	0.76645	0.996958	no
Znev_02000	scaffold722:1198033-1202787	pGPp	pGPw	21.1658	20.4062	-0.0527264	0.9186	0.996958	no
Znev_02002	scaffold722:1204937-1214227	pGPp	pGPw	5.23374	10.7459	1.03787	0.13225	0.996958	no
Znev_02003	scaffold722:1218657-1230432	pGPp	pGPw	7.18792	7.32012	0.0262916	0.90165	0.996958	no
Znev_02004	scaffold722:1240342-1244390	pGPp	pGPw	0.226027	0.496807	1.13619	1	1	no
Znev_02005	scaffold722:1275920-1276223	pGPp	pGPw	0	0	0	1	1	no
Znev_02006	scaffold129:6559-7129	pGPp	pGPw	15.7451	15.8946	0.0136351	0.96675	0.996958	no
Znev_02007	scaffold129:33758-33993	pGPp	pGPw	0	0	0	1	1	no
Znev_02008	scaffold129:46975-58265	pGPp	pGPw	3.40717	1.55254	-1.13394	0.10515	0.996958	no
Znev_02009	scaffold129:76097-79922	pGPp	pGPw	19.1217	19.7522	0.0468017	0.92475	0.996958	no
Znev_02010	scaffold129:97843-100978	pGPp	pGPw	126.252	74.0491	-0.769757	0.0832	0.996958	no
Znev_02011	scaffold129:104575-105546	pGPp	pGPw	3.8772	2.06127	-0.91148	0.48265	0.996958	no
Znev_02012	scaffold129:109434-114219	pGPp	pGPw	16.957	22.2918	0.394627	0.4255	0.996958	no
Znev_02013	scaffold129:116371-124006	pGPp	pGPw	7.91789	2.30802	-1.77846	0.52475	0.996958	no
Znev_02014	scaffold129:116371-124006	pGPp	pGPw	13.7089	14.0734	0.0378584	0.934	0.996958	no
Znev_02015	scaffold129:134525-136163	pGPp	pGPw	10.2568	12.396	0.273292	0.6502	0.996958	no
Znev_02016	scaffold129:138088-143826	pGPp	pGPw	103.765	83.9223	-0.306198	0.49375	0.996958	no
Znev_02017	scaffold129:163026-166896	pGPp	pGPw	13.4906	2.02812	-2.73374	0.0391	0.953072	no
Znev_02018	scaffold129:170458-172249	pGPp	pGPw	30.9846	8.74339	-1.82529	0.1015	0.996958	no
Znev_02019	scaffold129:174543-177669	pGPp	pGPw	19.6006	7.79907	-1.32952	0.29765	0.996958	no
Znev_02020	scaffold129:184215-189096	pGPp	pGPw	0	0	0	1	1	no
Znev_02021	scaffold129:191182-196761	pGPp	pGPw	3.19056	15.4792	2.27844	0.02795	0.807392	no
Znev_02022	scaffold129:200025-205258	pGPp	pGPw	6.5377	13.4168	1.03718	0.4152	0.996958	no
Znev_02023	scaffold129:210635-213105	pGPp	pGPw	57.7171	66.8171	0.21122	0.66145	0.996958	no
Znev_02024	scaffold129:210635-213105	pGPp	pGPw	88.6886	69.5887	-0.349894	0.83545	0.996958	no
Znev_02025	scaffold129:213416-226000	pGPp	pGPw	32.744	31.6284	-0.0500113	0.9103	0.996958	no
Znev_02026	scaffold129:232736-243341	pGPp	pGPw	24.6504	26.0535	0.0798676	0.8605	0.996958	no
Znev_02027	scaffold129:247932-255453	pGPp	pGPw	270.446	332.617	0.298522	0.5454	0.996958	no
Znev_02028	scaffold129:285040-287004	pGPp	pGPw	16.7712	11.0335	-0.604093	0.3887	0.996958	no
Znev_02029	scaffold129:289932-296549	pGPp	pGPw	164.697	182.094	0.144875	0.75595	0.996958	no
Znev_02030	scaffold129:302396-310091	pGPp	pGPw	27.6544	127.24	2.20198	0.2631	0.996958	no
Znev_02032	scaffold129:350189-359501	pGPp	pGPw	40.3902	44.6662	0.145177	0.7487	0.996958	no
Znev_02033	scaffold129:362855-364765	pGPp	pGPw	4.47023	1.01203	-2.14309	0.2319	0.996958	no
Znev_02034	scaffold129:369553-370631	pGPp	pGPw	0	0	0	1	1	no
Znev_02035	scaffold129:370639-371515	pGPp	pGPw	0	0	0	1	1	no
Znev_02037	scaffold129:384560-388664	pGPp	pGPw	27.336	14.0547	-0.959754	0.08505	0.996958	no
Znev_02038	scaffold129:402019-417192	pGPp	pGPw	65.4026	64.1733	-0.027375	0.951	0.996958	no
Znev_02039	scaffold129:436025-443428	pGPp	pGPw	62.5973	60.1287	-0.0580468	0.8927	0.996958	no
Znev_02040	scaffold129:446283-453663	pGPp	pGPw	9.20698	9.96369	0.113952	0.82405	0.996958	no
Znev_02041	scaffold129:460861-471838	pGPp	pGPw	10.9273	10.0766	-0.116926	0.80335	0.996958	no
Znev_02042	scaffold129:482814-519637	pGPp	pGPw	78.0335	80.7311	0.0490311	0.9126	0.996958	no
Znev_02043	scaffold129:527231-544710	pGPp	pGPw	2.46093	1.58621	-0.633623	1	1	no
Znev_02044	scaffold129:553493-557414	pGPp	pGPw	0.68584	2.48984	1.86011	1	1	no
Znev_02046	scaffold129:563847-588415	pGPp	pGPw	15.3204	62.2147	2.0218	0.45715	0.996958	no
Znev_02047	scaffold129:563847-588415	pGPp	pGPw	274.582	401.921	0.549678	0.7501	0.996958	no
Znev_02048	scaffold129:598047-606187	pGPp	pGPw	21.6228	18.2126	-0.247611	0.59405	0.996958	no
Znev_02049	scaffold129:611612-614207	pGPp	pGPw	0	0	0	1	1	no
Znev_02050	scaffold129:617170-620122	pGPp	pGPw	0	3.46829	inf	0.0199	0.651603	no
Znev_02051	scaffold129:627196-632437	pGPp	pGPw	22.3545	24.0938	0.108092	0.8385	0.996958	no
Znev_02052	scaffold129:645662-663507	pGPp	pGPw	8.07542	6.61118	-0.28863	0.58185	0.996958	no
Znev_02053	scaffold129:666002-675372	pGPp	pGPw	2.16746	2.15428	-0.00879836	1	1	no
Znev_02054	scaffold129:677418-679079	pGPp	pGPw	138.802	136.498	-0.0241487	0.95975	0.996958	no
Znev_02055	scaffold129:679241-683990	pGPp	pGPw	44.8935	60.654	0.434096	0.3318	0.996958	no
Znev_02056	scaffold129:685504-689068	pGPp	pGPw	74.7506	91.034	0.284321	0.5276	0.996958	no
Znev_02057	scaffold129:699072-700038	pGPp	pGPw	17.7168	16.7446	-0.0814195	0.91995	0.996958	no
Znev_02058	scaffold129:708751-709255	pGPp	pGPw	0	0	0	1	1	no
Znev_02059	scaffold129:748602-749958	pGPp	pGPw	22.266	23.7757	0.0946492	0.86055	0.996958	no
Znev_02060	scaffold129:750367-754886	pGPp	pGPw	16.2757	13.711	-0.247387	0.651	0.996958	no
Znev_02062	scaffold129:768052-778830	pGPp	pGPw	0.258205	1.74144	2.75369	1	1	no
Znev_02063	scaffold129:782130-789612	pGPp	pGPw	10.1963	15.4141	0.596198	0.24645	0.996958	no
Znev_02064	scaffold129:789781-792485	pGPp	pGPw	40.765	44.5617	0.128474	0.8299	0.996958	no
Znev_02066	scaffold129:810971-824460	pGPp	pGPw	0	0.547856	inf	1	1	no
Znev_02067	scaffold129:841194-843762	pGPp	pGPw	267.072	308.6	0.208508	0.6736	0.996958	no
Znev_02068	scaffold777:2103-9837	pGPp	pGPw	205.718	239.225	0.217701	0.61655	0.996958	no
Znev_02069	scaffold777:18547-37060	pGPp	pGPw	15.3318	13.0351	-0.234122	0.62695	0.996958	no
Znev_02070	scaffold777:45597-68150	pGPp	pGPw	11.2497	11.3034	0.00687677	0.98765	0.996958	no
Znev_02071	scaffold777:79530-98634	pGPp	pGPw	12.4879	10.98	-0.185657	0.72815	0.996958	no
Znev_02072	scaffold777:102696-116769	pGPp	pGPw	280.291	303.834	0.116356	0.8085	0.996958	no
Znev_02073	scaffold777:120822-130482	pGPp	pGPw	30.9249	24.0072	-0.365304	0.45525	0.996958	no
Znev_02074	scaffold777:139989-140766	pGPp	pGPw	11.0914	12.2859	0.147562	0.86025	0.996958	no
Znev_02075	scaffold777:146398-149340	pGPp	pGPw	154.036	134.325	-0.197539	0.6591	0.996958	no
Znev_02076	scaffold777:154053-154380	pGPp	pGPw	0	16.3607	inf	0.09165	0.996958	no
Znev_02078	scaffold777:164423-194732	pGPp	pGPw	0.914282	3.02884	1.72805	0.0629	0.996958	no
Znev_02079	scaffold777:382318-382966	pGPp	pGPw	17.7317	21.678	0.289903	0.6793	0.996958	no
Znev_02080	scaffold777:383390-410878	pGPp	pGPw	0	0	0	1	1	no
Znev_02081	scaffold777:383390-410878	pGPp	pGPw	33.0987	42.8591	0.372827	0.4064	0.996958	no
Znev_02082	scaffold777:424236-425651	pGPp	pGPw	0	0	0	1	1	no
Znev_02083	scaffold777:432181-435408	pGPp	pGPw	57.8361	39.2889	-0.557847	0.3229	0.996958	no
Znev_02084	scaffold777:443567-546737	pGPp	pGPw	15.2904	15.9617	0.0619949	0.89215	0.996958	no
Znev_02085	scaffold777:590835-591195	pGPp	pGPw	0	0	0	1	1	no
Znev_02086	scaffold777:667265-672218	pGPp	pGPw	347.581	235.117	-0.56397	0.2203	0.996958	no
Znev_02087	scaffold777:686610-695354	pGPp	pGPw	1537.51	1677.49	0.12571	0.82595	0.996958	no
Znev_02088	scaffold777:698171-747410	pGPp	pGPw	31.2753	30.4263	-0.0397046	0.9317	0.996958	no
Znev_02089	scaffold777:747504-762314	pGPp	pGPw	12.4709	11.0743	-0.171343	0.75705	0.996958	no
Znev_02090	scaffold777:769447-792165	pGPp	pGPw	53.4426	44.2996	-0.270696	0.56375	0.996958	no
Znev_02091	scaffold777:793600-799779	pGPp	pGPw	17.4542	16.7607	-0.05849	0.92965	0.996958	no
Znev_02092	scaffold777:800777-802037	pGPp	pGPw	561.404	556.466	-0.0127465	0.9751	0.996958	no
Znev_02093	scaffold777:802572-802875	pGPp	pGPw	7.70036	7.20948	-0.0950294	0.8274	0.996958	no
Znev_02095	scaffold777:878916-895753	pGPp	pGPw	6.70326	5.62331	-0.253444	0.67935	0.996958	no
Znev_02096	scaffold777:896694-966868	pGPp	pGPw	61.5496	42.1667	-0.545646	0.26335	0.996958	no
Znev_02097	scaffold777:896694-966868	pGPp	pGPw	7.67046	4.57812	-0.744559	0.63535	0.996958	no
Znev_02098	scaffold777:971184-979571	pGPp	pGPw	45.5735	42.03	-0.116778	0.7938	0.996958	no
Znev_02099	scaffold777:1054969-1058234	pGPp	pGPw	21.1005	23.5491	0.158398	0.7389	0.996958	no
Znev_02100	scaffold777:1117652-1119200	pGPp	pGPw	4.8488	1.18631	-2.03115	0.06865	0.996958	no
Znev_02101	scaffold777:1203093-1206544	pGPp	pGPw	22.9535	21.0031	-0.128112	0.84665	0.996958	no
Znev_02102	scaffold777:1207479-1220173	pGPp	pGPw	18.1938	21.8299	0.262861	0.58865	0.996958	no
Znev_02103	scaffold777:1224525-1240653	pGPp	pGPw	38.8289	37.6078	-0.0460978	0.9625	0.996958	no
Znev_02104	scaffold777:1224525-1240653	pGPp	pGPw	57.5364	49.5765	-0.214819	0.68125	0.996958	no
Znev_02105	scaffold777:1241853-1242347	pGPp	pGPw	0	0	0	1	1	no
Znev_02107	scaffold777:1266277-1277688	pGPp	pGPw	75.9308	63.8506	-0.249986	0.5708	0.996958	no
Znev_02108	scaffold777:1498859-1499990	pGPp	pGPw	22.2425	14.754	-0.592208	0.3042	0.996958	no
Znev_02109	scaffold777:1504700-1513363	pGPp	pGPw	15.0089	14.7579	-0.0243236	0.96335	0.996958	no
Znev_02110	scaffold777:1521958-1529831	pGPp	pGPw	78.7948	77.3893	-0.0259666	0.95245	0.996958	no
Znev_02111	scaffold777:1531431-1532868	pGPp	pGPw	828.544	861.283	0.0559085	0.90315	0.996958	no
Znev_02112	scaffold777:1536775-1547795	pGPp	pGPw	7.93425	10.1786	0.359378	0.5592	0.996958	no
Znev_02113	scaffold777:1554984-1577207	pGPp	pGPw	1.4214	2.63913	0.892751	0.2981	0.996958	no
Znev_02115	scaffold777:1598144-1599302	pGPp	pGPw	11.178	12.6959	0.183709	0.7904	0.996958	no
Znev_02116	scaffold777:1623065-1628022	pGPp	pGPw	0.86954	3.50713	2.01197	0.13985	0.996958	no
Znev_02117	scaffold777:1631488-1639748	pGPp	pGPw	20.0974	18.5881	-0.112627	0.82895	0.996958	no
Znev_02118	scaffold777:1641508-1650037	pGPp	pGPw	63.6638	79.8894	0.32753	0.45155	0.996958	no
Znev_02119	scaffold777:1660914-1678297	pGPp	pGPw	41.9671	44.6613	0.0897666	0.8396	0.996958	no
Znev_02120	scaffold777:1714212-1725366	pGPp	pGPw	0.802803	1.21553	0.598473	1	1	no
Znev_02121	scaffold777:1729694-1736679	pGPp	pGPw	28.2663	31.0541	0.135697	0.7761	0.996958	no
Znev_02122	scaffold777:1753870-1754275	pGPp	pGPw	0	0	0	1	1	no
Znev_02123	scaffold777:1756800-1765388	pGPp	pGPw	1.41527	0	NaN	1	1	no
Znev_02126	scaffold777:2004372-2004843	pGPp	pGPw	8.6522	4.48929	-0.94658	0.4307	0.996958	no
Znev_02127	scaffold777:2006774-2010268	pGPp	pGPw	7.78348	6.94287	-0.164883	0.8483	0.996958	no
Znev_02128	scaffold777:2020808-2021126	pGPp	pGPw	4.66809	5.34452	0.195226	0.8396	0.996958	no
Znev_02129	scaffold92:4356-9891	pGPp	pGPw	251.93	243.242	-0.0506286	0.91175	0.996958	no
Znev_02130	scaffold92:12216-21849	pGPp	pGPw	222.927	176.951	-0.333227	0.4579	0.996958	no
Znev_02131	scaffold92:22246-25044	pGPp	pGPw	216.847	205.415	-0.0781427	0.8639	0.996958	no
Znev_02132	scaffold92:29338-56244	pGPp	pGPw	375.894	596.78	0.666871	0.1351	0.996958	no
Znev_02133	scaffold92:29338-56244	pGPp	pGPw	0	0	0	1	1	no
Znev_02134	scaffold92:142277-144568	pGPp	pGPw	7.97097	11.067	0.473437	0.4154	0.996958	no
Znev_02135	scaffold92:196642-231776	pGPp	pGPw	11.0246	10.2748	-0.101618	0.92265	0.996958	no
Znev_02136	scaffold92:244219-253809	pGPp	pGPw	47.2136	31.5516	-0.58149	0.2014	0.996958	no
Znev_02137	scaffold92:270202-279389	pGPp	pGPw	80.4358	67.6558	-0.249622	0.57635	0.996958	no
Znev_02138	scaffold92:281625-293164	pGPp	pGPw	43.0318	39.9642	-0.106695	0.821	0.996958	no
Znev_02139	scaffold92:294859-295318	pGPp	pGPw	1101.82	781.412	-0.49574	0.2933	0.996958	no
Znev_02140	scaffold92:308907-313444	pGPp	pGPw	30.6144	12.9288	-1.24363	0.04105	0.976084	no
Znev_02141	scaffold92:315471-315786	pGPp	pGPw	14.4348	6.70586	-1.10606	0.37565	0.996958	no
Znev_02142	scaffold92:327518-343615	pGPp	pGPw	16.8233	12.4208	-0.437701	0.4363	0.996958	no
Znev_02143	scaffold92:346743-348625	pGPp	pGPw	62.4306	72.1876	0.209496	0.64975	0.996958	no
Znev_02144	scaffold92:351386-351896	pGPp	pGPw	0	0	0	1	1	no
Znev_02145	scaffold92:352836-360682	pGPp	pGPw	54.6428	62.0296	0.182924	0.67085	0.996958	no
Znev_02146	scaffold92:361411-369418	pGPp	pGPw	50.8426	59.1152	0.21749	0.6284	0.996958	no
Znev_02147	scaffold92:376451-388652	pGPp	pGPw	14.2705	12.134	-0.233983	0.6551	0.996958	no
Znev_02148	scaffold92:391725-397832	pGPp	pGPw	29.3844	36.3383	0.306443	0.54185	0.996958	no
Znev_02149	scaffold92:402279-422375	pGPp	pGPw	27.4825	22.5346	-0.286372	0.5145	0.996958	no
Znev_02150	scaffold92:426979-459343	pGPp	pGPw	15.3829	21.4503	0.479666	0.2935	0.996958	no
Znev_02151	scaffold92:471340-471655	pGPp	pGPw	0	2.16867	inf	1	1	no
Znev_02152	scaffold92:477841-479878	pGPp	pGPw	222.027	222.323	0.0019178	0.9955	0.99716	no
Znev_02153	scaffold92:484029-522529	pGPp	pGPw	14.5462	14.9137	0.0359896	0.9346	0.996958	no
Znev_02154	scaffold92:531988-554280	pGPp	pGPw	8.17627	3.22286	-1.3431	0.0372	0.937175	no
Znev_02155	scaffold92:571353-614918	pGPp	pGPw	27.4287	30.0945	0.133811	0.77	0.996958	no
Znev_02156	scaffold92:615326-634537	pGPp	pGPw	41.9592	41.8416	-0.00404705	0.9919	0.996958	no
Znev_02157	scaffold92:636575-685426	pGPp	pGPw	48.3244	55.3988	0.197104	0.6769	0.996958	no
Znev_02158	scaffold92:692858-694967	pGPp	pGPw	44.6748	49.1488	0.137695	0.77455	0.996958	no
Znev_02159	scaffold92:698316-715434	pGPp	pGPw	47.2737	49.4951	0.066248	0.88785	0.996958	no
Znev_02160	scaffold92:715741-716867	pGPp	pGPw	614.933	466.16	-0.399603	0.3643	0.996958	no
Znev_02161	scaffold92:723827-736460	pGPp	pGPw	69.3409	57.4728	-0.270827	0.5393	0.996958	no
Znev_02162	scaffold92:740690-741102	pGPp	pGPw	0	0	0	1	1	no
Znev_02163	scaffold92:753399-767353	pGPp	pGPw	0	0.235379	inf	1	1	no
Znev_02164	scaffold92:775796-776105	pGPp	pGPw	13.0765	3.85919	-1.76061	0.30175	0.996958	no
Znev_02165	scaffold92:866768-876827	pGPp	pGPw	6.66317	6.71929	0.0120985	0.98105	0.996958	no
Znev_02166	scaffold92:887816-919403	pGPp	pGPw	0.284459	0.557881	0.971738	1	1	no
Znev_02167	scaffold92:924523-937377	pGPp	pGPw	13.0628	15.6754	0.26304	0.57465	0.996958	no
Znev_02168	scaffold92:947550-951778	pGPp	pGPw	47.2997	47.0462	-0.00775302	0.9902	0.996958	no
Znev_02169	scaffold92:956047-971224	pGPp	pGPw	42.2531	45.0828	0.0935202	0.84725	0.996958	no
Znev_02170	scaffold92:973557-977202	pGPp	pGPw	205.098	173.609	-0.240471	0.63495	0.996958	no
Znev_02171	scaffold92:973557-977202	pGPp	pGPw	158.269	134.906	-0.23042	0.82145	0.996958	no
Znev_02172	scaffold92:977702-979723	pGPp	pGPw	392.842	360.847	-0.122564	0.7906	0.996958	no
Znev_02173	scaffold92:982991-983705	pGPp	pGPw	155.192	143.619	-0.111806	0.80125	0.996958	no
Znev_02174	scaffold92:984060-984345	pGPp	pGPw	264.786	248.212	-0.0932533	0.85895	0.996958	no
Znev_02175	scaffold92:985101-986770	pGPp	pGPw	142.665	145.06	0.0240202	0.9627	0.996958	no
Znev_02176	scaffold92:995692-1004860	pGPp	pGPw	52.7981	54.5087	0.0460021	0.92195	0.996958	no
Znev_02177	scaffold92:1008016-1010280	pGPp	pGPw	3640.9	3247.27	-0.165067	0.77785	0.996958	no
Znev_02178	scaffold92:1011740-1031588	pGPp	pGPw	34.8153	41.2786	0.24567	0.58275	0.996958	no
Znev_02179	scaffold92:1034306-1048703	pGPp	pGPw	71.4176	76.1574	0.0927052	0.8364	0.996958	no
Znev_02180	scaffold92:1082003-1086322	pGPp	pGPw	54.3513	25.3433	-1.10071	0.0187	0.65121	no
Znev_02181	scaffold92:1091868-1093741	pGPp	pGPw	9.06901	5.6018	-0.695055	0.3902	0.996958	no
Znev_02182	scaffold92:1103994-1118793	pGPp	pGPw	2.6949	19.9423	2.88753	0.00195	0.173579	no
Znev_02184	scaffold92:1137698-1138091	pGPp	pGPw	0	0	0	1	1	no
Znev_02185	scaffold92:1149244-1162061	pGPp	pGPw	3.93215	2.58273	-0.606419	0.40805	0.996958	no
Znev_02186	scaffold92:1171110-1174842	pGPp	pGPw	46.5866	46.5272	-0.00184142	0.99315	0.996958	no
Znev_02187	scaffold92:1177294-1179446	pGPp	pGPw	80.249	93.1901	0.215693	0.6724	0.996958	no
Znev_02188	scaffold92:1180341-1201842	pGPp	pGPw	47.448	55.6661	0.230453	0.6214	0.996958	no
Znev_02189	scaffold92:1207705-1212552	pGPp	pGPw	9.82425	7.04334	-0.480088	0.45325	0.996958	no
Znev_02190	scaffold20:441126-504612	pGPp	pGPw	32.2251	35.9476	0.157711	0.72635	0.996958	no
Znev_02191	scaffold20:509686-515555	pGPp	pGPw	57.1758	72.1923	0.336441	0.4855	0.996958	no
Znev_02192	scaffold20:517913-522868	pGPp	pGPw	29.05	11.9122	-1.2861	0.06465	0.996958	no
Znev_02193	scaffold20:535175-551776	pGPp	pGPw	13.9172	9.33292	-0.576472	0.3723	0.996958	no
Znev_02194	scaffold20:552067-556398	pGPp	pGPw	12.5284	4.73312	-1.40434	0.0736	0.996958	no
Znev_02195	scaffold20:563332-575564	pGPp	pGPw	296.066	275.976	-0.101379	0.8203	0.996958	no
Znev_02196	scaffold20:563332-575564	pGPp	pGPw	0	0	0	1	1	no
Znev_02197	scaffold20:579624-591238	pGPp	pGPw	35.8121	32.1146	-0.157215	0.7235	0.996958	no
Znev_02198	scaffold20:595247-603712	pGPp	pGPw	88.5717	88.1688	-0.00657828	0.98935	0.996958	no
Znev_02199	scaffold20:604488-613102	pGPp	pGPw	227.69	248.474	0.126025	0.79445	0.996958	no
Znev_02201	scaffold20:729869-747650	pGPp	pGPw	19.3695	15.409	-0.330019	0.4908	0.996958	no
Znev_02202	scaffold20:750450-750863	pGPp	pGPw	48.9202	50.1668	0.0363021	0.9643	0.996958	no
Znev_02203	scaffold20:752393-756768	pGPp	pGPw	149.417	149.137	-0.00270858	0.9921	0.996958	no
Znev_02204	scaffold20:757060-758798	pGPp	pGPw	470.732	410.472	-0.197625	0.6769	0.996958	no
Znev_02205	scaffold20:763905-791710	pGPp	pGPw	24.6322	22.6165	-0.123169	0.7893	0.996958	no
Znev_02206	scaffold20:796911-798410	pGPp	pGPw	18.2698	9.26863	-0.979037	0.3405	0.996958	no
Znev_02207	scaffold20:799250-801449	pGPp	pGPw	6.63405	2.81267	-1.23795	0.14735	0.996958	no
Znev_02208	scaffold20:823878-826739	pGPp	pGPw	1.51041	2.8114	0.896343	0.41715	0.996958	no
Znev_02209	scaffold20:829491-843388	pGPp	pGPw	35.5222	42.0749	0.244238	0.58465	0.996958	no
Znev_02210	scaffold20:849653-857457	pGPp	pGPw	64.3804	79.0115	0.295441	0.51175	0.996958	no
Znev_02211	scaffold20:865020-880899	pGPp	pGPw	47.8461	48.1791	0.010004	0.98225	0.996958	no
Znev_02212	scaffold20:882229-883879	pGPp	pGPw	428.775	419.166	-0.0326995	0.9503	0.996958	no
Znev_02213	scaffold20:884964-897909	pGPp	pGPw	55.0273	48.9398	-0.169141	0.72135	0.996958	no
Znev_02214	scaffold20:912978-923123	pGPp	pGPw	2.63833	2.54308	-0.0530499	0.9256	0.996958	no
Znev_02215	scaffold20:935607-941296	pGPp	pGPw	40.7503	34.906	-0.223335	0.70275	0.996958	no
Znev_02216	scaffold20:959036-1064405	pGPp	pGPw	105.781	135.808	0.36049	0.5381	0.996958	no
Znev_02217	scaffold20:1065631-1066106	pGPp	pGPw	0	0	0	1	1	no
Znev_02218	scaffold20:1068859-1077161	pGPp	pGPw	6.23981	16.3501	1.38972	0.03305	0.902641	no
Znev_02219	scaffold20:1078890-1087398	pGPp	pGPw	1.07153	0.881471	-0.281694	1	1	no
Znev_02221	scaffold20:1092585-1095498	pGPp	pGPw	1.44948	0.850004	-0.769994	1	1	no
Znev_02222	scaffold20:1102922-1107889	pGPp	pGPw	2.86423	3.02365	0.0781416	0.93855	0.996958	no
Znev_02223	scaffold20:1113224-1122664	pGPp	pGPw	12.0356	24.3852	1.0187	0.05535	0.996958	no
Znev_02224	scaffold20:1133502-1142445	pGPp	pGPw	8.8342	7.22846	-0.28941	0.6451	0.996958	no
Znev_02225	scaffold20:1144693-1151772	pGPp	pGPw	132.939	177.007	0.41304	0.3621	0.996958	no
Znev_02226	scaffold20:1154561-1158122	pGPp	pGPw	5.05145	2.31194	-1.12759	0.2042	0.996958	no
Znev_02227	scaffold20:1158454-1161518	pGPp	pGPw	4.58743	1.50053	-1.61222	0.2435	0.996958	no
Znev_02228	scaffold20:1163189-1181405	pGPp	pGPw	23.2539	30.7921	0.405088	0.38885	0.996958	no
Znev_02229	scaffold20:1194160-1197739	pGPp	pGPw	0	0.169241	inf	1	1	no
Znev_02230	scaffold20:1200801-1216808	pGPp	pGPw	8.79329	18.8394	1.09928	0.04005	0.963763	no
Znev_02231	scaffold20:1216911-1217601	pGPp	pGPw	0	0	0	1	1	no
Znev_02232	scaffold20:1219743-1235193	pGPp	pGPw	125.159	102.334	-0.290475	0.5262	0.996958	no
Znev_02233	scaffold20:1261009-1283385	pGPp	pGPw	16.5455	14.4538	-0.194993	0.7191	0.996958	no
Znev_02234	scaffold20:1285699-1286647	pGPp	pGPw	0	42.8424	inf	0.09165	0.996958	no
Znev_02235	scaffold20:1293936-1311430	pGPp	pGPw	68.2368	53.6004	-0.348307	0.46715	0.996958	no
Znev_02236	scaffold20:1350853-1351558	pGPp	pGPw	34.4857	0.798506	-5.43255	0.1843	0.996958	no
Znev_02237	scaffold20:1356155-1358993	pGPp	pGPw	1.34087	0	NaN	1	1	no
Znev_02238	scaffold20:1365694-1368715	pGPp	pGPw	0.124025	0	NaN	1	1	no
Znev_02239	scaffold20:1376081-1376636	pGPp	pGPw	0	0	0	1	1	no
Znev_02240	scaffold20:1382512-1396903	pGPp	pGPw	63.1766	42.115	-0.585056	0.2106	0.996958	no
Znev_02241	scaffold20:1427554-1434548	pGPp	pGPw	53.29	55.1469	0.049415	0.9157	0.996958	no
Znev_02242	scaffold20:1436235-1439732	pGPp	pGPw	85.4525	73.6451	-0.214533	0.62055	0.996958	no
Znev_02243	scaffold20:1449236-1491073	pGPp	pGPw	3.85369	5.95507	0.627877	0.31315	0.996958	no
Znev_02244	scaffold20:1507173-1514275	pGPp	pGPw	25.6863	34.2311	0.41431	0.36135	0.996958	no
Znev_02245	scaffold20:1517914-1519396	pGPp	pGPw	11.6498	10.7368	-0.117741	0.88285	0.996958	no
Znev_02246	scaffold20:1519711-1521983	pGPp	pGPw	12.686	12.3416	-0.0397058	0.92655	0.996958	no
Znev_02247	scaffold20:1529272-1620332	pGPp	pGPw	18.1298	23.2653	0.359817	0.4466	0.996958	no
Znev_02248	scaffold20:1529272-1620332	pGPp	pGPw	0	0	0	1	1	no
Znev_02249	scaffold20:1529272-1620332	pGPp	pGPw	2.25704	0	NaN	1	1	no
Znev_02250	scaffold20:1624897-1638476	pGPp	pGPw	61.3937	55.1225	-0.155448	0.7331	0.996958	no
Znev_02251	scaffold13:25157-25481	pGPp	pGPw	0	5.58067	inf	0.05885	0.996958	no
Znev_02252	scaffold13:40564-43983	pGPp	pGPw	28.1328	31.3526	0.15633	0.77295	0.996958	no
Znev_02253	scaffold13:44049-47179	pGPp	pGPw	964.371	1011	0.0681204	0.8802	0.996958	no
Znev_02254	scaffold13:50139-76400	pGPp	pGPw	57.893	48.8326	-0.245544	0.58815	0.996958	no
Znev_02255	scaffold13:77708-81045	pGPp	pGPw	8.21298	18.6078	1.17993	0.093	0.996958	no
Znev_02256	scaffold13:105178-113088	pGPp	pGPw	199.892	249.398	0.319233	0.48615	0.996958	no
Znev_02257	scaffold13:116464-119388	pGPp	pGPw	94.5753	84.2288	-0.16715	0.73465	0.996958	no
Znev_02258	scaffold13:123146-130875	pGPp	pGPw	51.2329	62.1998	0.27984	0.54015	0.996958	no
Znev_02259	scaffold13:136416-143020	pGPp	pGPw	42.1476	44.5428	0.0797433	0.8618	0.996958	no
[truncated: 13,878 more rows]

## Sheet: pGPp vs pGPs
S1 Table 1. RNA-seq data of all genes observed in this study.
gene id	locus	sample 1	sample 2	value 1	value 2	log2 (fold change)	p value	FDR p-value correction	significant
Znev_00001	scaffold66:1470-2340	pGPp	pGPs	0.553492	2.1274	1.94246	1	1	no
Znev_00002	scaffold66:5900-7195	pGPp	pGPs	0	0	0	1	1	no
Znev_00003	scaffold66:8237-9820	pGPp	pGPs	51.4795	190.503	1.88775	0.002	0.189226	no
Znev_00004	scaffold66:12542-14033	pGPp	pGPs	183.671	377.537	1.0395	0.01535	0.657249	no
Znev_00005	scaffold66:15394-15815	pGPp	pGPs	23.1796	10.6705	-1.11923	0.13135	0.995597	no
Znev_00006	scaffold66:21871-26206	pGPp	pGPs	6.79083	0	NaN	0.0042	0.311863	no
Znev_00007	scaffold66:31211-32496	pGPp	pGPs	31.7033	83.8092	1.40247	0.03215	0.772537	no
Znev_00008	scaffold66:33738-35681	pGPp	pGPs	1873.61	3334.05	0.83145	0.08265	0.995597	no
Znev_00009	scaffold66:40515-41613	pGPp	pGPs	1.21947	1.04914	-0.217051	1	1	no
Znev_00010	scaffold66:44166-46118	pGPp	pGPs	1.21781	9.51698	2.96621	0.24175	0.995597	no
Znev_00011	scaffold66:54369-56616	pGPp	pGPs	131.603	291.776	1.14867	0.0111	0.540354	no
Znev_00012	scaffold66:63257-67226	pGPp	pGPs	10.1506	17.0236	0.745969	0.16385	0.995597	no
Znev_00013	scaffold66:69140-69494	pGPp	pGPs	2.15491	0	NaN	1	1	no
Znev_00014	scaffold66:70933-84556	pGPp	pGPs	16.4413	14.8084	-0.150911	0.7219	0.995597	no
Znev_00015	scaffold66:84694-86692	pGPp	pGPs	15.2359	13.6318	-0.160504	0.7902	0.995597	no
Znev_00016	scaffold66:88695-90928	pGPp	pGPs	15.2629	8.3798	-0.865037	0.20425	0.995597	no
Znev_00017	scaffold66:92075-97336	pGPp	pGPs	4.41372	0.652462	-2.75803	0.05515	0.96696	no
Znev_00018	scaffold66:100058-114643	pGPp	pGPs	16.8804	17.9668	0.0899806	0.8379	0.995597	no
Znev_00019	scaffold66:214635-216500	pGPp	pGPs	26.9184	21.3298	-0.335724	0.48405	0.995597	no
Znev_00020	scaffold66:220218-224394	pGPp	pGPs	6.27562	5.91462	-0.0854728	0.89395	0.995597	no
Znev_00021	scaffold66:229250-248737	pGPp	pGPs	8.58234	7.83036	-0.132292	0.7828	0.995597	no
Znev_00024	scaffold66:355841-359168	pGPp	pGPs	41.539	34.6339	-0.262282	0.56855	0.995597	no
Znev_00025	scaffold66:364109-364532	pGPp	pGPs	1.14842	1.92827	0.747661	1	1	no
Znev_00026	scaffold66:367014-367879	pGPp	pGPs	44.5775	67.7928	0.604817	0.21085	0.995597	no
Znev_00027	scaffold66:375860-380571	pGPp	pGPs	11.7268	8.30215	-0.498256	0.47855	0.995597	no
Znev_00028	scaffold66:381453-382245	pGPp	pGPs	28.4887	27.7622	-0.0372633	0.93675	0.995597	no
Znev_00030	scaffold66:405867-415322	pGPp	pGPs	38.4616	44.7356	0.218007	0.58465	0.995597	no
Znev_00031	scaffold66:416991-421227	pGPp	pGPs	221	199.825	-0.145311	0.7394	0.995597	no
Znev_00032	scaffold66:425853-430221	pGPp	pGPs	11.6389	8.14425	-0.515106	0.36005	0.995597	no
Znev_00033	scaffold66:432781-440106	pGPp	pGPs	9.22927	13.6845	0.56825	0.3389	0.995597	no
Znev_00035	scaffold66:523184-524660	pGPp	pGPs	24.7856	14.6163	-0.761926	0.18745	0.995597	no
Znev_00036	scaffold66:529512-546438	pGPp	pGPs	18.9456	22.2347	0.230951	0.57065	0.995597	no
Znev_00037	scaffold66:553513-567082	pGPp	pGPs	166.167	105.722	-0.652355	0.1219	0.995597	no
Znev_00038	scaffold66:570986-574856	pGPp	pGPs	35.1426	32.1958	-0.126348	0.7655	0.995597	no
Znev_00039	scaffold66:579706-583253	pGPp	pGPs	13.1905	17.1463	0.378404	0.52425	0.995597	no
Znev_00041	scaffold66:742726-743719	pGPp	pGPs	0.475758	1.94388	2.03064	1	1	no
Znev_00042	scaffold66:751238-752345	pGPp	pGPs	1.98548	0	NaN	1	1	no
Znev_00043	scaffold66:754400-769955	pGPp	pGPs	18.6305	10.3648	-0.845975	0.087	0.995597	no
Znev_00044	scaffold66:777561-786410	pGPp	pGPs	24.0138	24.6443	0.0373882	0.9288	0.995597	no
Znev_00045	scaffold66:790805-807625	pGPp	pGPs	15.8624	17.5672	0.147276	0.71235	0.995597	no
Znev_00046	scaffold66:826810-842175	pGPp	pGPs	16.6136	17.311	0.0593245	0.90565	0.995597	no
Znev_00048	scaffold66:850655-852668	pGPp	pGPs	82.8626	104.858	0.339638	0.4087	0.995597	no
Znev_00049	scaffold66:853673-870919	pGPp	pGPs	37.5625	35.2892	-0.090069	0.8224	0.995597	no
Znev_00050	scaffold66:882504-909075	pGPp	pGPs	28.6321	38.1137	0.412677	0.31845	0.995597	no
Znev_00051	scaffold66:1083537-1083876	pGPp	pGPs	2.24168	9.34814	2.0601	0.3001	0.995597	no
Znev_00052	scaffold66:1088086-1097971	pGPp	pGPs	17.5353	18.54	0.0803813	0.84045	0.995597	no
Znev_00053	scaffold66:1101048-1104883	pGPp	pGPs	46.19	38.4603	-0.264209	0.51845	0.995597	no
Znev_00055	scaffold66:1109606-1109960	pGPp	pGPs	45.5325	46.7362	0.037644	0.89355	0.995597	no
Znev_00056	scaffold66:1116863-1141950	pGPp	pGPs	22.6748	18.7034	-0.277786	0.62215	0.995597	no
Znev_00057	scaffold66:1116863-1141950	pGPp	pGPs	0	0	0	1	1	no
Znev_00058	scaffold66:1191920-1192265	pGPp	pGPs	0	0	0	1	1	no
Znev_00059	scaffold66:1192616-1206530	pGPp	pGPs	19.8263	20.7845	0.0680895	0.87065	0.995597	no
Znev_00060	scaffold66:1207540-1208356	pGPp	pGPs	203.031	131.12	-0.630819	0.2361	0.995597	no
Znev_00061	scaffold66:1209793-1228845	pGPp	pGPs	30.7335	19.7521	-0.637808	0.12085	0.995597	no
Znev_00062	scaffold66:1230532-1231762	pGPp	pGPs	39.5127	54.8098	0.472118	0.27885	0.995597	no
Znev_00063	scaffold66:1233810-1253950	pGPp	pGPs	23.4889	24.338	0.0512304	0.89775	0.995597	no
Znev_00065	scaffold66:1263943-1264270	pGPp	pGPs	0	0	0	1	1	no
Znev_00066	scaffold66:1275391-1284654	pGPp	pGPs	114.417	161.612	0.498236	0.24985	0.995597	no
Znev_00068	scaffold66:1315174-1317901	pGPp	pGPs	2841.02	2764.97	-0.0391468	0.9447	0.995597	no
Znev_00069	scaffold66:1321326-1325578	pGPp	pGPs	53.3462	55.1526	0.0480438	0.90595	0.995597	no
Znev_00070	scaffold66:1326551-1328193	pGPp	pGPs	214.771	248.092	0.208074	0.60615	0.995597	no
Znev_00072	scaffold66:1356428-1358700	pGPp	pGPs	73.4971	97.7922	0.412031	0.31465	0.995597	no
Znev_00073	scaffold66:1383372-1383543	pGPp	pGPs	28.6786	0	NaN	0.05715	0.96696	no
Znev_00074	scaffold66:1421807-1446860	pGPp	pGPs	8.44122	6.29476	-0.423299	0.30535	0.995597	no
Znev_00075	scaffold66:1448448-1449072	pGPp	pGPs	31.8013	32.1292	0.0147962	0.98025	0.995597	no
Znev_00076	scaffold66:1454705-1455776	pGPp	pGPs	24.1689	24.8271	0.038766	0.938	0.995597	no
Znev_00077	scaffold66:1459046-1461049	pGPp	pGPs	66.0196	41.9747	-0.653377	0.2153	0.995597	no
Znev_00078	scaffold66:1462529-1479176	pGPp	pGPs	11.7235	10.8532	-0.111292	0.7764	0.995597	no
Znev_00079	scaffold66:1479686-1485189	pGPp	pGPs	11.3199	6.91722	-0.7106	0.209	0.995597	no
Znev_00080	scaffold66:1486899-1487271	pGPp	pGPs	2.16599	4.03076	0.896028	0.68085	0.995597	no
Znev_00081	scaffold66:1499926-1501234	pGPp	pGPs	4.38092	2.45826	-0.833597	0.3195	0.995597	no
Znev_00082	scaffold66:1513694-1518075	pGPp	pGPs	0.745655	0.669096	-0.156294	1	1	no
Znev_00083	scaffold66:1552915-1553786	pGPp	pGPs	2948.77	3075.62	0.0607622	0.89875	0.995597	no
Znev_00084	scaffold66:1555211-1557140	pGPp	pGPs	47.5151	51.7522	0.123235	0.7858	0.995597	no
Znev_00085	scaffold66:1561182-1571482	pGPp	pGPs	44.6319	41.5986	-0.10154	0.81065	0.995597	no
Znev_00086	scaffold66:1574367-1576515	pGPp	pGPs	102.798	86.4108	-0.250522	0.5444	0.995597	no
Znev_00089	scaffold66:1650651-1652018	pGPp	pGPs	3.11326	1.09203	-1.51141	0.1405	0.995597	no
Znev_00090	scaffold66:1659546-1662011	pGPp	pGPs	0	0	0	1	1	no
Znev_00091	scaffold66:1674832-1675201	pGPp	pGPs	0	22.9687	inf	5e-05	0.0101138	yes
Znev_00092	scaffold66:1727436-1728858	pGPp	pGPs	6.94283	1.57652	-2.13878	0.0155	0.661258	no
Znev_00093	scaffold66:1738564-1744795	pGPp	pGPs	1.04495	1.14242	0.128663	1	1	no
Znev_00094	scaffold66:1745071-1745864	pGPp	pGPs	0	0	0	1	1	no
Znev_00095	scaffold66:1766315-1776151	pGPp	pGPs	70.2144	80.9986	0.20613	0.6146	0.995597	no
Znev_00096	scaffold66:1776840-1778854	pGPp	pGPs	1405.65	1259.81	-0.158021	0.73585	0.995597	no
Znev_00097	scaffold66:1787955-1792690	pGPp	pGPs	18.9874	24.6501	0.376549	0.3761	0.995597	no
Znev_00098	scaffold66:1792935-1896277	pGPp	pGPs	0	0	0	1	1	no
Znev_00099	scaffold66:1792935-1896277	pGPp	pGPs	16.1717	13.452	-0.26566	0.5007	0.995597	no
Znev_00100	scaffold66:1896770-1900503	pGPp	pGPs	18.681	25.393	0.442853	0.34915	0.995597	no
Znev_00101	scaffold66:1902266-1905414	pGPp	pGPs	13.4688	15.5073	0.203328	0.703	0.995597	no
Znev_00102	scaffold66:1906133-1907412	pGPp	pGPs	17.4776	24.0841	0.462571	0.52675	0.995597	no
Znev_00103	scaffold66:1908231-1916318	pGPp	pGPs	42.4302	36.6434	-0.211537	0.59795	0.995597	no
Znev_00105	scaffold66:1928456-1928958	pGPp	pGPs	33876.7	31845.3	-0.0892139	0.84475	0.995597	no
Znev_00107	scaffold66:1931873-1938313	pGPp	pGPs	0	0	0	1	1	no
Znev_00108	scaffold66:1942635-1948976	pGPp	pGPs	0.759235	2.27956	1.58614	1	1	no
Znev_00109	scaffold66:1962201-1969201	pGPp	pGPs	2.51999	4.55574	0.854266	0.115	0.995597	no
Znev_00110	scaffold66:1970560-1974705	pGPp	pGPs	4832.55	5289.2	0.130264	0.81695	0.995597	no
Znev_00111	scaffold66:1989024-1989339	pGPp	pGPs	3.13863	7.21914	1.20169	0.5001	0.995597	no
Znev_00112	scaffold66:1997601-1997919	pGPp	pGPs	12.5496	75.9079	2.59661	0.0181	0.699167	no
Znev_00113	scaffold66:2001632-2007449	pGPp	pGPs	92.3225	292.625	1.6643	5e-05	0.0101138	yes
Znev_00114	scaffold66:2013175-2018929	pGPp	pGPs	7.63474	9.93558	0.380025	0.4821	0.995597	no
Znev_00115	scaffold66:2020388-2032565	pGPp	pGPs	52.4377	50.5254	-0.0535976	0.8953	0.995597	no
Znev_00116	scaffold66:2043537-2058933	pGPp	pGPs	13.6839	15.6064	0.189659	0.65125	0.995597	no
Znev_00117	scaffold66:2118085-2143919	pGPp	pGPs	0	0.136533	inf	1	1	no
Znev_00118	scaffold66:2181353-2181795	pGPp	pGPs	0	0	0	1	1	no
Znev_00119	scaffold66:2196209-2203160	pGPp	pGPs	3.51792	8.45501	1.26508	0.1467	0.995597	no
Znev_00120	scaffold66:2196209-2203160	pGPp	pGPs	24.7256	38.4969	0.638735	0.4901	0.995597	no
Znev_00121	scaffold66:2210362-2211362	pGPp	pGPs	4272.61	4915.08	0.202097	0.6336	0.995597	no
Znev_00122	scaffold66:2212707-2213969	pGPp	pGPs	222.669	196.846	-0.177831	0.68085	0.995597	no
Znev_00123	scaffold66:2215743-2216754	pGPp	pGPs	65.0773	46.8053	-0.475483	0.29965	0.995597	no
Znev_00124	scaffold66:2218884-2222810	pGPp	pGPs	1133.49	1263.86	0.157074	0.7739	0.995597	no
Znev_00125	scaffold66:2223420-2225219	pGPp	pGPs	329.348	459.344	0.47996	0.24405	0.995597	no
Znev_00126	scaffold66:2231033-2240661	pGPp	pGPs	49.2062	48.7681	-0.0129036	0.97375	0.995597	no
Znev_00127	scaffold66:2253039-2254484	pGPp	pGPs	177.952	133.602	-0.41354	0.34255	0.995597	no
Znev_00128	scaffold66:2256840-2261500	pGPp	pGPs	16.3134	21.029	0.366323	0.44235	0.995597	no
Znev_00129	scaffold66:2262548-2273979	pGPp	pGPs	14.185	20.1216	0.504377	0.46325	0.995597	no
Znev_00130	scaffold66:2262548-2273979	pGPp	pGPs	47.738	47.7183	-0.000595698	0.9933	0.995597	no
Znev_00131	scaffold66:2356867-2357194	pGPp	pGPs	0	0	0	1	1	no
Znev_00132	scaffold66:2363090-2375863	pGPp	pGPs	29.1284	45.1956	0.633757	0.1249	0.995597	no
Znev_00133	scaffold66:2381557-2388433	pGPp	pGPs	40.7497	41.9092	0.0404794	0.9192	0.995597	no
Znev_00134	scaffold66:2381557-2388433	pGPp	pGPs	0	299.16	inf	0.21335	0.995597	no
Znev_00135	scaffold66:2391602-2418904	pGPp	pGPs	19.3029	16.6701	-0.211557	0.599	0.995597	no
Znev_00136	scaffold66:2428540-2428864	pGPp	pGPs	0	2.08455	inf	1	1	no
Znev_00137	scaffold66:2432587-2432917	pGPp	pGPs	14.5665	7.22504	-1.01158	0.4007	0.995597	no
Znev_00139	scaffold66:2439942-2443702	pGPp	pGPs	95.9733	69.2612	-0.470587	0.257	0.995597	no
Znev_00140	scaffold66:2444297-2462864	pGPp	pGPs	42.6503	49.2598	0.207853	0.6168	0.995597	no
Znev_00141	scaffold66:2465617-2469813	pGPp	pGPs	78.1343	85.3737	0.127837	0.75865	0.995597	no
Znev_00142	scaffold66:2477213-2506491	pGPp	pGPs	18.9102	16.7774	-0.172647	0.6719	0.995597	no
Znev_00143	scaffold66:2477213-2506491	pGPp	pGPs	21.0856	7.47833	-1.49547	0.3457	0.995597	no
Znev_00144	scaffold66:2507610-2512351	pGPp	pGPs	20.4556	22.4436	0.133806	0.7502	0.995597	no
Znev_00145	scaffold66:2512484-2515512	pGPp	pGPs	2.04875	1.98383	-0.0464533	1	1	no
Znev_00146	scaffold66:2526438-2529647	pGPp	pGPs	15.8926	14.2495	-0.157445	0.76535	0.995597	no
Znev_00147	scaffold66:2530709-2532451	pGPp	pGPs	102.176	118.86	0.218205	0.5886	0.995597	no
Znev_00148	scaffold66:2533065-2536836	pGPp	pGPs	73.2926	79.0262	0.108665	0.78615	0.995597	no
Znev_00151	scaffold66:2564846-2565215	pGPp	pGPs	25.2831	3.26776	-2.9518	0.1571	0.995597	no
Znev_00152	scaffold66:2567351-2569610	pGPp	pGPs	16.1439	19.655	0.283901	0.6456	0.995597	no
Znev_00153	scaffold66:2577014-2579769	pGPp	pGPs	176.175	192.44	0.127396	0.7597	0.995597	no
Znev_00154	scaffold66:2577014-2579769	pGPp	pGPs	139.366	227.475	0.706827	0.6567	0.995597	no
Znev_00155	scaffold66:2580094-2584817	pGPp	pGPs	75.6436	56.6763	-0.416473	0.33985	0.995597	no
Znev_00156	scaffold66:2585374-2586837	pGPp	pGPs	38.3905	25.5636	-0.586659	0.259	0.995597	no
Znev_00157	scaffold66:2587268-2587722	pGPp	pGPs	16.2807	0	NaN	0.05715	0.96696	no
Znev_00158	scaffold66:2588979-2589462	pGPp	pGPs	0	0	0	1	1	no
Znev_00159	scaffold66:2619408-2646177	pGPp	pGPs	34.9681	69.1722	0.984151	0.02025	0.699167	no
Znev_00161	scaffold66:2736183-2739065	pGPp	pGPs	31.6797	24.1724	-0.390199	0.43965	0.995597	no
Znev_00162	scaffold66:2741616-2752852	pGPp	pGPs	57.6573	82.2411	0.512356	0.2201	0.995597	no
Znev_00163	scaffold66:2759978-2763309	pGPp	pGPs	50.0719	62.4198	0.318003	0.4797	0.995597	no
Znev_00164	scaffold66:2759978-2763309	pGPp	pGPs	0	7.89895	inf	0.14075	0.995597	no
Znev_00165	scaffold66:2803167-2844094	pGPp	pGPs	15.8476	15.1281	-0.067033	0.89265	0.995597	no
Znev_00166	scaffold66:2911454-2912054	pGPp	pGPs	681.474	803.151	0.237013	0.60705	0.995597	no
Znev_00167	scaffold66:2914484-2930362	pGPp	pGPs	40.7464	41.669	0.0323012	0.9361	0.995597	no
Znev_00168	scaffold66:2945739-2946078	pGPp	pGPs	0	0	0	1	1	no
Znev_00169	scaffold66:2954005-2988766	pGPp	pGPs	19.7792	13.1331	-0.590778	0.2964	0.995597	no
Znev_00170	scaffold66:2954005-2988766	pGPp	pGPs	80.2069	49.0459	-0.709594	0.28705	0.995597	no
Znev_00171	scaffold66:3001822-3006340	pGPp	pGPs	23.4149	20.3941	-0.199273	0.6952	0.995597	no
Znev_00173	scaffold66:3010151-3016083	pGPp	pGPs	40.4929	50.4803	0.318052	0.4648	0.995597	no
Znev_00174	scaffold66:3018624-3019501	pGPp	pGPs	0	0	0	1	1	no
Znev_00175	scaffold24:3839-12253	pGPp	pGPs	24.4876	20.6976	-0.242587	0.6608	0.995597	no
Znev_00176	scaffold24:22115-22990	pGPp	pGPs	89.2966	49.6728	-0.846149	0.35355	0.995597	no
Znev_00177	scaffold24:29318-63829	pGPp	pGPs	16.0967	15.2155	-0.0812277	0.8415	0.995597	no
Znev_00178	scaffold24:65318-67687	pGPp	pGPs	5065.1	4452.02	-0.186129	0.68975	0.995597	no
Znev_00179	scaffold24:74985-100478	pGPp	pGPs	9.01205	13.8362	0.618515	0.1829	0.995597	no
Znev_00180	scaffold24:122355-123233	pGPp	pGPs	0	0	0	1	1	no
Znev_00181	scaffold24:154274-182960	pGPp	pGPs	36.679	45.9565	0.325312	0.48265	0.995597	no
Znev_00182	scaffold24:154274-182960	pGPp	pGPs	62.9332	91.4246	0.538762	0.1522	0.995597	no
Znev_00183	scaffold24:193738-195298	pGPp	pGPs	22.9897	17.741	-0.3739	0.43285	0.995597	no
Znev_00185	scaffold24:221082-227898	pGPp	pGPs	117.976	163.343	0.469412	0.24935	0.995597	no
Znev_00187	scaffold24:240120-240435	pGPp	pGPs	0	1.73853	inf	1	1	no
Znev_00188	scaffold24:241252-249150	pGPp	pGPs	9.63754	3.61789	-1.41352	0.063	0.995597	no
Znev_00189	scaffold24:249153-249474	pGPp	pGPs	42.7731	14.3712	-1.57353	0.1196	0.995597	no
Znev_00190	scaffold24:250800-257672	pGPp	pGPs	60.9894	67.4873	0.146058	0.7169	0.995597	no
Znev_00191	scaffold24:260423-261806	pGPp	pGPs	27.5071	28.5559	0.0539829	0.91985	0.995597	no
Znev_00193	scaffold24:284603-296810	pGPp	pGPs	299.925	333.713	0.154004	0.74215	0.995597	no
Znev_00194	scaffold24:299971-306978	pGPp	pGPs	17.126	23.4552	0.453721	0.35865	0.995597	no
Znev_00195	scaffold24:308858-309329	pGPp	pGPs	0	0	0	1	1	no
Znev_00197	scaffold24:312742-337196	pGPp	pGPs	50.4093	33.7544	-0.578614	0.48145	0.995597	no
Znev_00198	scaffold24:343631-354726	pGPp	pGPs	58.8427	56.1451	-0.067705	0.8707	0.995597	no
Znev_00199	scaffold24:362013-398429	pGPp	pGPs	29.6394	31.3267	0.0798741	0.8481	0.995597	no
Znev_00200	scaffold24:405697-407725	pGPp	pGPs	5.67688	4.68859	-0.275946	0.6967	0.995597	no
Znev_00201	scaffold24:415523-420475	pGPp	pGPs	17.1237	14.7256	-0.217668	0.67595	0.995597	no
Znev_00207	scaffold24:519305-539449	pGPp	pGPs	15.2803	11.1509	-0.454514	0.447	0.995597	no
Znev_00208	scaffold24:541690-549023	pGPp	pGPs	97.7974	94.4522	-0.0502129	0.8996	0.995597	no
Znev_00209	scaffold24:551623-551995	pGPp	pGPs	114.159	117.563	0.0423885	0.92665	0.995597	no
Znev_00210	scaffold24:555975-556948	pGPp	pGPs	0	0	0	1	1	no
Znev_00211	scaffold24:564824-586595	pGPp	pGPs	55.04	68.8348	0.322657	0.4267	0.995597	no
Znev_00212	scaffold24:593113-600227	pGPp	pGPs	3.5864	5.35929	0.579504	0.4612	0.995597	no
Znev_00213	scaffold24:601853-613558	pGPp	pGPs	29.2169	32.0342	0.132811	0.77865	0.995597	no
Znev_00214	scaffold24:616577-628037	pGPp	pGPs	9.25513	11.4335	0.304939	0.57965	0.995597	no
Znev_00215	scaffold24:631427-637581	pGPp	pGPs	89.3749	98.9581	0.146948	0.72205	0.995597	no
Znev_00216	scaffold24:645002-646900	pGPp	pGPs	216.806	208.131	-0.0589151	0.8895	0.995597	no
Znev_00217	scaffold24:649977-670612	pGPp	pGPs	14.7805	42.1774	1.51278	0.0006	0.0828141	no
Znev_00219	scaffold24:763428-774774	pGPp	pGPs	5.71643	4.08727	-0.483978	0.42525	0.995597	no
Znev_00220	scaffold24:781071-798870	pGPp	pGPs	170.343	88.6116	-0.942876	0.0307	0.746913	no
Znev_00221	scaffold24:805516-816209	pGPp	pGPs	637.607	742.143	0.21903	0.65495	0.995597	no
Znev_00223	scaffold24:856897-858701	pGPp	pGPs	2162.6	2357.97	0.124779	0.8003	0.995597	no
Znev_00225	scaffold24:861343-864129	pGPp	pGPs	130.73	148.659	0.185416	0.64585	0.995597	no
Znev_00226	scaffold24:878217-890838	pGPp	pGPs	22.6345	27.4289	0.277174	0.4956	0.995597	no
Znev_00227	scaffold24:898214-913949	pGPp	pGPs	368.35	453.778	0.30091	0.5037	0.995597	no
Znev_00229	scaffold24:915759-926581	pGPp	pGPs	84.6589	99.0625	0.226678	0.57925	0.995597	no
Znev_00230	scaffold24:971099-972158	pGPp	pGPs	79.4869	108.669	0.451157	0.2695	0.995597	no
Znev_00231	scaffold24:1004313-1004487	pGPp	pGPs	100.92	54.0294	-0.901389	0.5348	0.995597	no
Znev_00232	scaffold24:1021810-1022143	pGPp	pGPs	0	0	0	1	1	no
Znev_00233	scaffold24:1095770-1095946	pGPp	pGPs	0	0	0	1	1	no
Znev_00235	scaffold24:1150175-1160586	pGPp	pGPs	0	0	0	1	1	no
Znev_00236	scaffold24:1150175-1160586	pGPp	pGPs	21.4556	21.6854	0.01537	0.98165	0.995597	no
Znev_00237	scaffold24:1161275-1190199	pGPp	pGPs	0.593565	0.97506	0.716085	1	1	no
Znev_00240	scaffold24:1340423-1388005	pGPp	pGPs	10.0768	11.3366	0.169948	0.68775	0.995597	no
Znev_00241	scaffold24:1396991-1402036	pGPp	pGPs	92.0824	84.2979	-0.12743	0.75055	0.995597	no
Znev_00242	scaffold24:1407405-1408170	pGPp	pGPs	58.5375	34.5244	-0.761748	0.09815	0.995597	no
Znev_00244	scaffold24:1583926-1586412	pGPp	pGPs	0	0	0	1	1	no
Znev_00245	scaffold24:1590762-1594933	pGPp	pGPs	145.931	156.749	0.103166	0.7909	0.995597	no
Znev_00246	scaffold24:1597594-1605422	pGPp	pGPs	30.27	30.0282	-0.0115694	0.98355	0.995597	no
Znev_00247	scaffold24:1607008-1608205	pGPp	pGPs	1076.87	742.129	-0.537106	0.2755	0.995597	no
Znev_00248	scaffold24:1615223-1625406	pGPp	pGPs	51.19	53.882	0.0739419	0.85705	0.995597	no
Znev_00249	scaffold24:1638395-1652665	pGPp	pGPs	45.5576	55.8516	0.293909	0.4675	0.995597	no
Znev_00250	scaffold24:1657902-1670702	pGPp	pGPs	71.4198	102.298	0.518375	0.20045	0.995597	no
Znev_00251	scaffold24:1676965-1680020	pGPp	pGPs	24.2359	20.4527	-0.244855	0.70455	0.995597	no
Znev_00252	scaffold24:1692537-1700477	pGPp	pGPs	18.3217	11.4836	-0.673979	0.23745	0.995597	no
Znev_00254	scaffold24:1710152-1720659	pGPp	pGPs	41.9855	26.6532	-0.655585	0.16585	0.995597	no
Znev_00255	scaffold24:1723611-1730203	pGPp	pGPs	77.8002	102.599	0.399175	0.3173	0.995597	no
Znev_00256	scaffold24:1732867-1737126	pGPp	pGPs	50.8025	49.5994	-0.0345769	0.92945	0.995597	no
Znev_00257	scaffold24:1739766-1747735	pGPp	pGPs	91.2673	73.987	-0.302826	0.45	0.995597	no
Znev_00258	scaffold24:1752984-1756330	pGPp	pGPs	210.658	184.072	-0.194634	0.6373	0.995597	no
Znev_00259	scaffold24:1768362-1776927	pGPp	pGPs	18.9918	31.3987	0.725332	0.12265	0.995597	no
Znev_00260	scaffold24:1778553-1782983	pGPp	pGPs	130.37	129.291	-0.0119939	0.9778	0.995597	no
Znev_00261	scaffold24:1898133-1898402	pGPp	pGPs	0	0	0	1	1	no
Znev_00262	scaffold24:1916362-1945996	pGPp	pGPs	19.8039	25.3441	0.355866	0.39955	0.995597	no
Znev_00263	scaffold24:1968033-1968813	pGPp	pGPs	2.43074	4.2575	0.808612	0.46365	0.995597	no
Znev_00269	scaffold24:2155232-2155791	pGPp	pGPs	0	0	0	1	1	no
Znev_00270	scaffold24:2370338-2370682	pGPp	pGPs	0	0	0	1	1	no
Znev_00271	scaffold24:2376755-2382301	pGPp	pGPs	7.74298	5.85467	-0.403301	0.4131	0.995597	no
Znev_00272	scaffold24:2447268-2447741	pGPp	pGPs	0	0.703628	inf	1	1	no
Znev_00273	scaffold24:2456107-2457280	pGPp	pGPs	14.8298	17.5754	0.245062	0.6285	0.995597	no
Znev_00274	scaffold24:2457651-2494228	pGPp	pGPs	1.97359	3.78051	0.937756	0.21915	0.995597	no
Znev_00275	scaffold24:2549724-2550495	pGPp	pGPs	0	0	0	1	1	no
Znev_00276	scaffold24:2554814-2555246	pGPp	pGPs	0	0	0	1	1	no
Znev_00277	scaffold24:2577841-2619308	pGPp	pGPs	118.368	148.302	0.325256	0.42315	0.995597	no
Znev_00278	scaffold24:2631263-2645196	pGPp	pGPs	65.764	77.3867	0.234788	0.56355	0.995597	no
Znev_00279	scaffold24:2645373-2649102	pGPp	pGPs	79.6126	72.4164	-0.136679	0.7355	0.995597	no
Znev_00280	scaffold24:2662852-2673421	pGPp	pGPs	0	0	0	1	1	no
Znev_00281	scaffold24:2682998-2691667	pGPp	pGPs	0.842372	4.88936	2.53712	0.13215	0.995597	no
Znev_00282	scaffold24:2699779-2702397	pGPp	pGPs	0	3.44403	inf	0.02795	0.699167	no
Znev_00283	scaffold24:2725201-2726191	pGPp	pGPs	18.141	14.3642	-0.336771	0.54905	0.995597	no
Znev_00284	scaffold24:2748393-2755246	pGPp	pGPs	15.3857	14.1153	-0.124324	0.8363	0.995597	no
Znev_00285	scaffold24:2824017-2835789	pGPp	pGPs	95.5641	208.706	1.12693	0.00755	0.471152	no
Znev_00286	scaffold24:2857865-2866484	pGPp	pGPs	14.8561	16.4228	0.144642	0.76185	0.995597	no
Znev_00287	scaffold24:3111790-3121189	pGPp	pGPs	0	0	0	1	1	no
Znev_00288	scaffold24:3165969-3183544	pGPp	pGPs	33.08	39.0397	0.238981	0.5548	0.995597	no
Znev_00289	scaffold24:3184119-3185038	pGPp	pGPs	347.234	294.915	-0.235607	0.5638	0.995597	no
Znev_00290	scaffold24:3185440-3185827	pGPp	pGPs	2.18651	1.93427	-0.17684	1	1	no
Znev_00291	scaffold24:3188953-3193174	pGPp	pGPs	23.4458	16.4279	-0.513188	0.4562	0.995597	no
Znev_00293	scaffold24:3200975-3210518	pGPp	pGPs	12.4944	18.9013	0.597206	0.207	0.995597	no
Znev_00294	scaffold24:3200975-3210518	pGPp	pGPs	0.87225	1.41671	0.699731	1	1	no
Znev_00295	scaffold24:3215723-3342328	pGPp	pGPs	23.879	19.4438	-0.296431	0.47705	0.995597	no
Znev_00296	scaffold24:3215723-3342328	pGPp	pGPs	0	0	0	1	1	no
Znev_00300	scaffold24:3517072-3574044	pGPp	pGPs	0	0	0	1	1	no
Znev_00301	scaffold24:3596579-3597054	pGPp	pGPs	0	0	0	1	1	no
Znev_00302	scaffold24:3604711-3627859	pGPp	pGPs	21.4228	15.1268	-0.502043	0.33245	0.995597	no
Znev_00304	scaffold24:3676765-3677239	pGPp	pGPs	0.998509	0	NaN	1	1	no
Znev_00305	scaffold24:3699636-3700130	pGPp	pGPs	0	0	0	1	1	no
Znev_00306	scaffold24:3714549-3714728	pGPp	pGPs	0	0	0	1	1	no
Znev_00307	scaffold24:3768820-3769271	pGPp	pGPs	0	0	0	1	1	no
Znev_00308	scaffold24:3804067-3807321	pGPp	pGPs	0	0	0	1	1	no
Znev_00309	scaffold24:4000134-4029051	pGPp	pGPs	25.0699	29.2079	0.220405	0.6213	0.995597	no
Znev_00311	scaffold24:4029839-4036523	pGPp	pGPs	4632.01	4981.14	0.104836	0.83875	0.995597	no
Znev_00313	scaffold24:4136544-4137026	pGPp	pGPs	0	0	0	1	1	no
Znev_00314	scaffold24:4182890-4243140	pGPp	pGPs	0	0	0	1	1	no
Znev_00315	scaffold24:4366239-4366672	pGPp	pGPs	0	0	0	1	1	no
Znev_00316	scaffold24:4479396-4479937	pGPp	pGPs	0	0	0	1	1	no
Znev_00318	scaffold24:4576218-4576643	pGPp	pGPs	0	0	0	1	1	no
Znev_00319	scaffold24:4611888-4612446	pGPp	pGPs	0	0	0	1	1	no
Znev_00320	scaffold24:4785697-4846573	pGPp	pGPs	0	0.642952	inf	1	1	no
Znev_00321	scaffold24:4850087-4894762	pGPp	pGPs	2.6377	1.13007	-1.22287	1	1	no
Znev_00322	scaffold24:4961076-4961721	pGPp	pGPs	1.04371	0	NaN	1	1	no
Znev_00323	scaffold24:5040643-5087389	pGPp	pGPs	55.7402	65.193	0.225999	0.5977	0.995597	no
Znev_00324	scaffold24:5110240-5110555	pGPp	pGPs	0	0	0	1	1	no
Znev_00325	scaffold453:18638-72033	pGPp	pGPs	12.517	13.9389	0.155229	0.7057	0.995597	no
Znev_00326	scaffold453:136081-139870	pGPp	pGPs	7.38	6.24923	-0.239943	0.77915	0.995597	no
Znev_00327	scaffold453:219502-226787	pGPp	pGPs	55.2627	73.5046	0.411529	0.31545	0.995597	no
Znev_00328	scaffold453:227645-228728	pGPp	pGPs	101.939	89.1116	-0.194022	0.75815	0.995597	no
Znev_00329	scaffold453:231516-235167	pGPp	pGPs	27.2066	18.3822	-0.565648	0.29685	0.995597	no
Znev_00331	scaffold453:241816-242800	pGPp	pGPs	53.8153	40.8213	-0.398693	0.3768	0.995597	no
Znev_00332	scaffold453:250547-266807	pGPp	pGPs	33.8273	42.2605	0.321123	0.43635	0.995597	no
Znev_00333	scaffold453:298762-299095	pGPp	pGPs	0	0	0	1	1	no
Znev_00334	scaffold453:332582-362628	pGPp	pGPs	20.5846	19.3666	-0.0879978	0.836	0.995597	no
Znev_00335	scaffold453:386602-388539	pGPp	pGPs	281.764	310.581	0.140478	0.7251	0.995597	no
Znev_00336	scaffold453:388769-394629	pGPp	pGPs	243.912	226.14	-0.109143	0.8029	0.995597	no
Znev_00337	scaffold453:400931-408839	pGPp	pGPs	23.4583	33.4996	0.514044	0.2404	0.995597	no
Znev_00338	scaffold453:412972-426506	pGPp	pGPs	18.919	17.8311	-0.0854378	0.84205	0.995597	no
Znev_00339	scaffold453:488325-490339	pGPp	pGPs	8.38696	14.3531	0.775144	0.17055	0.995597	no
Znev_00340	scaffold453:530213-536322	pGPp	pGPs	3.0015	0	NaN	0.11825	0.995597	no
Znev_00341	scaffold453:629953-703369	pGPp	pGPs	0.189288	0	NaN	1	1	no
Znev_00342	scaffold453:629953-703369	pGPp	pGPs	16.7344	6.20825	-1.43056	0.02885	0.715578	no
Znev_00343	scaffold453:712702-731863	pGPp	pGPs	19.6367	20.891	0.0893309	0.8233	0.995597	no
Znev_00344	scaffold453:737200-741368	pGPp	pGPs	34.5687	20.7669	-0.735182	0.1397	0.995597	no
Znev_00345	scaffold453:770083-797075	pGPp	pGPs	1.0899	0.308141	-1.82254	1	1	no
Znev_00348	scaffold453:1060824-1067376	pGPp	pGPs	125.468	136.619	0.122833	0.7595	0.995597	no
Znev_00349	scaffold453:1075176-1088031	pGPp	pGPs	11.811	13.5686	0.20014	0.66025	0.995597	no
Znev_00350	scaffold453:1190458-1194263	pGPp	pGPs	136.494	110.499	-0.3048	0.4563	0.995597	no
Znev_00351	scaffold453:1194564-1196244	pGPp	pGPs	151.324	160.266	0.082829	0.85555	0.995597	no
Znev_00352	scaffold453:1197990-1206658	pGPp	pGPs	69.7434	81.5938	0.226403	0.58435	0.995597	no
Znev_00353	scaffold453:1208785-1216264	pGPp	pGPs	21.7492	20.3195	-0.0980981	0.816	0.995597	no
Znev_00354	scaffold453:1218364-1224624	pGPp	pGPs	55.0278	61.2917	0.155531	0.7101	0.995597	no
Znev_00355	scaffold453:1232911-1238257	pGPp	pGPs	49.9873	37.5813	-0.411545	0.41595	0.995597	no
Znev_00356	scaffold453:1243147-1257797	pGPp	pGPs	0.93908	0.319064	-1.5574	1	1	no
Znev_00357	scaffold453:1243147-1257797	pGPp	pGPs	0	0	0	1	1	no
Znev_00359	scaffold453:1264221-1281879	pGPp	pGPs	10.9099	9.52748	-0.195475	0.70545	0.995597	no
Znev_00360	scaffold453:1283249-1287441	pGPp	pGPs	363.861	347.269	-0.0673358	0.86875	0.995597	no
Znev_00361	scaffold453:1317141-1317655	pGPp	pGPs	9.51586	0	NaN	0.05715	0.96696	no
Znev_00362	scaffold453:1323196-1330023	pGPp	pGPs	15.9704	18.7565	0.231994	0.6249	0.995597	no
Znev_00363	scaffold453:1330607-1332734	pGPp	pGPs	57.1704	57.9838	0.0203809	0.96195	0.995597	no
Znev_00364	scaffold453:1339244-1352148	pGPp	pGPs	156.552	186.106	0.249489	0.58565	0.995597	no
Znev_00365	scaffold453:1370940-1435753	pGPp	pGPs	31.4932	34.5403	0.133242	0.7421	0.995597	no
Znev_00367	scaffold453:1446773-1448259	pGPp	pGPs	159.332	136.573	-0.222357	0.59775	0.995597	no
Znev_00368	scaffold453:1448533-1456422	pGPp	pGPs	93.289	80.9	-0.205568	0.61405	0.995597	no
Znev_00369	scaffold453:1457689-1464682	pGPp	pGPs	72.6641	68.6648	-0.0816711	0.8425	0.995597	no
Znev_00370	scaffold453:1465090-1466230	pGPp	pGPs	11091.2	10243.9	-0.114653	0.7984	0.995597	no
Znev_00371	scaffold453:1469712-1473139	pGPp	pGPs	4.47772	2.4843	-0.849924	0.48015	0.995597	no
Znev_00373	scaffold453:1610357-1613300	pGPp	pGPs	36.2052	32.1496	-0.171398	0.721	0.995597	no
Znev_00374	scaffold453:1614327-1618387	pGPp	pGPs	18.1275	23.6992	0.386657	0.4663	0.995597	no
Znev_00375	scaffold453:1649498-1649810	pGPp	pGPs	0	0	0	1	1	no
Znev_00376	scaffold453:1655995-1659695	pGPp	pGPs	0	1.19471	inf	1	1	no
Znev_00377	scaffold453:1671185-1680805	pGPp	pGPs	3.30843	1.59293	-1.05447	0.2682	0.995597	no
Znev_00378	scaffold453:1689875-1691327	pGPp	pGPs	80.5278	71.1596	-0.17843	0.65695	0.995597	no
Znev_00379	scaffold453:1693933-1694463	pGPp	pGPs	10.4631	0	NaN	0.11825	0.995597	no
Znev_00380	scaffold453:1698105-1709646	pGPp	pGPs	39.3491	42.2412	0.102318	0.80065	0.995597	no
Znev_00381	scaffold453:1711162-1721884	pGPp	pGPs	33.6966	50.8904	0.594792	0.1432	0.995597	no
Znev_00382	scaffold453:1728723-1729751	pGPp	pGPs	20.0418	29.9494	0.579515	0.37145	0.995597	no
Znev_00383	scaffold453:1735793-1743593	pGPp	pGPs	40.3185	41.6432	0.0466392	0.9064	0.995597	no
Znev_00384	scaffold453:1749173-1759127	pGPp	pGPs	51.5409	47.2083	-0.126677	0.75215	0.995597	no
Znev_00385	scaffold453:1764522-1795116	pGPp	pGPs	42.7641	101.845	1.2519	0.00295	0.248988	no
Znev_00386	scaffold453:1800521-1843364	pGPp	pGPs	21.3618	25.9147	0.278735	0.49815	0.995597	no
Znev_00387	scaffold453:1800521-1843364	pGPp	pGPs	0	0	0	1	1	no
Znev_00388	scaffold453:1845095-1854375	pGPp	pGPs	57.4758	61.7714	0.103986	0.81195	0.995597	no
Znev_00389	scaffold453:1857489-1878437	pGPp	pGPs	33.4097	34.3761	0.0411361	0.9197	0.995597	no
Znev_00390	scaffold453:1881662-1896738	pGPp	pGPs	54.164	51.9723	-0.0595924	0.88505	0.995597	no
Znev_00391	scaffold453:1899767-1909183	pGPp	pGPs	57.1418	58.4454	0.0325412	0.93455	0.995597	no
Znev_00392	scaffold453:1915741-1924401	pGPp	pGPs	8.142	6.49155	-0.326819	0.60205	0.995597	no
Znev_00393	scaffold453:1936089-1947580	pGPp	pGPs	3.20662	2.89118	-0.149395	0.8558	0.995597	no
Znev_00395	scaffold453:1992215-1992551	pGPp	pGPs	2.6091	2.06633	-0.336478	1	1	no
Znev_00396	scaffold453:1993039-1999609	pGPp	pGPs	10.2443	2.98735	-1.77788	0.0299	0.735402	no
Znev_00397	scaffold453:2002681-2026011	pGPp	pGPs	32.9098	39.6096	0.267333	0.50995	0.995597	no
Znev_00398	scaffold453:2030734-2032172	pGPp	pGPs	56.1977	57.1104	0.0232428	0.9585	0.995597	no
Znev_00399	scaffold453:2033026-2052119	pGPp	pGPs	16.7575	13.845	-0.275438	0.52475	0.995597	no
Znev_00400	scaffold453:2061354-2069506	pGPp	pGPs	22.7538	15.0116	-0.600036	0.2034	0.995597	no
Znev_00401	scaffold453:2092056-2136574	pGPp	pGPs	139.432	172.541	0.307372	0.566	0.995597	no
Znev_00403	scaffold453:2158399-2159257	pGPp	pGPs	136.553	133.719	-0.0302556	0.93955	0.995597	no
Znev_00404	scaffold453:2162796-2168507	pGPp	pGPs	52.5344	58.573	0.156973	0.70425	0.995597	no
Znev_00405	scaffold453:2162796-2168507	pGPp	pGPs	39.0345	24.5566	-0.66864	0.7465	0.995597	no
Znev_00406	scaffold453:2169276-2170338	pGPp	pGPs	281.658	622.742	1.14469	0.0333	0.793216	no
Znev_00407	scaffold453:2174084-2174444	pGPp	pGPs	0	1.73857	inf	1	1	no
Znev_00408	scaffold453:2190130-2207394	pGPp	pGPs	493.251	1241.22	1.33137	0.0426	0.880933	no
Znev_00409	scaffold453:2209896-2222473	pGPp	pGPs	28.5232	29.6896	0.0578186	0.88545	0.995597	no
Znev_00410	scaffold453:2226499-2232765	pGPp	pGPs	25.3997	26.4831	0.0602611	0.89065	0.995597	no
Znev_00411	scaffold453:2234458-2257340	pGPp	pGPs	16.5236	19.4705	0.236761	0.56165	0.995597	no
Znev_00412	scaffold453:2264885-2271560	pGPp	pGPs	34.1247	28.9452	-0.237496	0.6184	0.995597	no
Znev_00413	scaffold453:2282162-2283182	pGPp	pGPs	5.84599	1.27453	-2.19748	0.11435	0.995597	no
Znev_00414	scaffold453:2285848-2296049	pGPp	pGPs	121.386	126.737	0.0622353	0.8873	0.995597	no
Znev_00415	scaffold453:2298435-2303342	pGPp	pGPs	55.991	65.7624	0.232067	0.56885	0.995597	no
Znev_00416	scaffold453:2304666-2332454	pGPp	pGPs	12.1084	11.8587	-0.0300643	0.94175	0.995597	no
Znev_00417	scaffold453:2335908-2345327	pGPp	pGPs	52.7007	41.7585	-0.335753	0.40465	0.995597	no
Znev_00418	scaffold453:2345344-2348290	pGPp	pGPs	147.079	132.235	-0.15349	0.7323	0.995597	no
Znev_00419	scaffold453:2349764-2369575	pGPp	pGPs	62.1793	75.4125	0.278369	0.5214	0.995597	no
Znev_00420	scaffold453:2370703-2371114	pGPp	pGPs	39.4269	38.2576	-0.0434334	0.9521	0.995597	no
Znev_00421	scaffold453:2373924-2380863	pGPp	pGPs	50.1533	44.3458	-0.177548	0.67425	0.995597	no
Znev_00422	scaffold453:2387397-2404577	pGPp	pGPs	46.2293	35.6215	-0.376057	0.65915	0.995597	no
Znev_00423	scaffold453:2387397-2404577	pGPp	pGPs	14.3092	14.9846	0.0665377	0.8691	0.995597	no
Znev_00424	scaffold453:2406723-2424928	pGPp	pGPs	36.8228	38.2418	0.0545517	0.893	0.995597	no
Znev_00426	scaffold453:2428704-2431870	pGPp	pGPs	481.652	425.668	-0.178262	0.6742	0.995597	no
Znev_00427	scaffold453:2436086-2452539	pGPp	pGPs	18.8623	14.0857	-0.421276	0.30805	0.995597	no
Znev_00428	scaffold453:2474166-2493983	pGPp	pGPs	37.486	35.3328	-0.0853456	0.83375	0.995597	no
Znev_00429	scaffold453:2498774-2501793	pGPp	pGPs	120.722	108.967	-0.147787	0.7453	0.995597	no
Znev_00430	scaffold453:2545226-2550810	pGPp	pGPs	15.4496	13.3446	-0.211312	0.71285	0.995597	no
Znev_00431	scaffold453:2556147-2557671	pGPp	pGPs	29.45	34.2798	0.219091	0.5897	0.995597	no
Znev_00432	scaffold453:2565744-2575030	pGPp	pGPs	29.1197	41.5402	0.512513	0.2164	0.995597	no
Znev_00433	scaffold453:2576922-2620260	pGPp	pGPs	8.69035	9.61031	0.145168	0.71955	0.995597	no
Znev_00434	scaffold453:2629379-2636497	pGPp	pGPs	14.591	18.3715	0.332391	0.53725	0.995597	no
Znev_00435	scaffold453:2649675-2650762	pGPp	pGPs	41.3966	38.4515	-0.106474	0.88985	0.995597	no
Znev_00436	scaffold453:2656517-2661427	pGPp	pGPs	54.313	55.8784	0.040994	0.91835	0.995597	no
Znev_00437	scaffold453:2662922-2664910	pGPp	pGPs	69.7497	53.5115	-0.382336	0.43205	0.995597	no
Znev_00438	scaffold453:2665578-2666469	pGPp	pGPs	41.4328	39.2725	-0.0772538	0.8807	0.995597	no
Znev_00439	scaffold453:2665578-2666469	pGPp	pGPs	61.6816	65.4371	0.0852685	0.91835	0.995597	no
Znev_00440	scaffold453:2667881-2670462	pGPp	pGPs	2626.46	2887.49	0.136697	0.7982	0.995597	no
Znev_00441	scaffold453:2714045-2727292	pGPp	pGPs	4.15609	32.1358	2.95088	5e-05	0.0101138	yes
Znev_00442	scaffold453:2714045-2727292	pGPp	pGPs	0	0	0	1	1	no
Znev_00444	scaffold453:2734703-2735597	pGPp	pGPs	23.6874	38.1063	0.685911	0.1769	0.995597	no
Znev_00445	scaffold453:2740017-2759806	pGPp	pGPs	25.2832	30.9532	0.291912	0.74235	0.995597	no
Znev_00446	scaffold453:2740017-2759806	pGPp	pGPs	859.471	1501.69	0.805067	0.1342	0.995597	no
Znev_00447	scaffold453:2761903-2763036	pGPp	pGPs	23.1278	58.0779	1.32836	0.4759	0.995597	no
Znev_00449	scaffold456:5854-6175	pGPp	pGPs	0	2.88551	inf	0.02795	0.699167	no
Znev_00450	scaffold456:9662-11081	pGPp	pGPs	0	0.880726	inf	1	1	no
Znev_00451	scaffold456:99389-102928	pGPp	pGPs	10.4297	73.3881	2.81485	0.24385	0.995597	no
Znev_00452	scaffold456:115793-125130	pGPp	pGPs	5.71712	13.9866	1.29069	0.20775	0.995597	no
Znev_00453	scaffold456:139499-139832	pGPp	pGPs	0	3.80335	inf	0.07895	0.995597	no
Znev_00454	scaffold456:141927-142257	pGPp	pGPs	0	13.2411	inf	0.0016	0.1676	no
Znev_00455	scaffold456:146280-147360	pGPp	pGPs	0.561758	17.7315	4.98022	0.23315	0.995597	no
Znev_00456	scaffold456:156432-157041	pGPp	pGPs	0.778714	2.59608	1.73717	1	1	no
Znev_00457	scaffold456:255624-280952	pGPp	pGPs	0	0	0	1	1	no
Znev_00458	scaffold456:345926-346457	pGPp	pGPs	4.7913	0	NaN	0.11825	0.995597	no
Znev_00459	scaffold456:347042-350098	pGPp	pGPs	111.329	117.407	0.0766936	0.8539	0.995597	no
Znev_00460	scaffold456:350158-357268	pGPp	pGPs	47.7857	41.4344	-0.205752	0.60995	0.995597	no
Znev_00461	scaffold456:384989-395670	pGPp	pGPs	8.0475	8.41153	0.0638267	0.89805	0.995597	no
Znev_00462	scaffold456:407356-411845	pGPp	pGPs	53.4029	51.66	-0.0478694	0.90515	0.995597	no
Znev_00463	scaffold456:420653-430174	pGPp	pGPs	30.4483	26.2445	-0.214344	0.6013	0.995597	no
Znev_00464	scaffold456:438234-443464	pGPp	pGPs	58.1526	58.5533	0.00990761	0.9819	0.995597	no
Znev_00465	scaffold456:446684-457419	pGPp	pGPs	11.6184	13.7783	0.24599	0.57295	0.995597	no
Znev_00466	scaffold456:460206-461355	pGPp	pGPs	148.032	142.205	-0.0579369	0.8882	0.995597	no
Znev_00467	scaffold456:462332-464833	pGPp	pGPs	8.06284	8.45185	0.06798	0.902	0.995597	no
Znev_00468	scaffold456:466788-472387	pGPp	pGPs	35.5944	44.1097	0.309447	0.51745	0.995597	no
Znev_00469	scaffold456:485609-486569	pGPp	pGPs	1.66251	0.3545	-2.22951	1	1	no
Znev_00470	scaffold456:499334-500570	pGPp	pGPs	0.523501	0.449793	-0.218931	1	1	no
Znev_00472	scaffold456:613908-615327	pGPp	pGPs	0	0	0	1	1	no
Znev_00473	scaffold456:636758-683987	pGPp	pGPs	30.6557	57.7232	0.912995	0.04005	0.880933	no
Znev_00474	scaffold456:636758-683987	pGPp	pGPs	0	0	0	1	1	no
Znev_00475	scaffold456:697058-711296	pGPp	pGPs	46.8663	41.9133	-0.161142	0.70645	0.995597	no
Znev_00476	scaffold456:711723-715860	pGPp	pGPs	35.1365	36.9786	0.0737184	0.8701	0.995597	no
Znev_00477	scaffold456:719658-724131	pGPp	pGPs	88.5946	73.1321	-0.276715	0.4985	0.995597	no
Znev_00479	scaffold456:749396-751379	pGPp	pGPs	20.0988	16.656	-0.271063	0.6516	0.995597	no
Znev_00480	scaffold456:751527-765016	pGPp	pGPs	8.38025	8.28806	-0.0159597	0.98145	0.995597	no
Znev_00481	scaffold456:766249-768838	pGPp	pGPs	52.5512	39.6726	-0.40558	0.3517	0.995597	no
Znev_00482	scaffold456:770000-770881	pGPp	pGPs	0	0	0	1	1	no
Znev_00483	scaffold456:771791-776591	pGPp	pGPs	42.4651	42.3059	-0.00541913	0.9891	0.995597	no
Znev_00484	scaffold456:779697-793109	pGPp	pGPs	678.893	892.8	0.395152	0.4712	0.995597	no
Znev_00485	scaffold456:802984-809361	pGPp	pGPs	6.94497	8.19117	0.238102	0.6241	0.995597	no
Znev_00486	scaffold456:817772-821690	pGPp	pGPs	17.9061	22.7401	0.344785	0.5047	0.995597	no
Znev_00487	scaffold456:821726-825525	pGPp	pGPs	213.284	209.887	-0.0231599	0.95285	0.995597	no
Znev_00488	scaffold456:832064-833801	pGPp	pGPs	12.3388	6.99336	-0.819145	0.31705	0.995597	no
Znev_00489	scaffold456:837922-839383	pGPp	pGPs	37.834	50.3485	0.412263	0.38255	0.995597	no
Znev_00490	scaffold456:839385-842203	pGPp	pGPs	49.6973	34.451	-0.528622	0.72215	0.995597	no
Znev_00491	scaffold456:843908-859937	pGPp	pGPs	49.7142	47.8495	-0.0551547	0.92065	0.995597	no
Znev_00492	scaffold456:843908-859937	pGPp	pGPs	26.6049	31.824	0.258426	0.6649	0.995597	no
Znev_00493	scaffold456:860346-864188	pGPp	pGPs	25.2935	24.077	-0.0711123	0.87295	0.995597	no
Znev_00494	scaffold456:866450-875781	pGPp	pGPs	5.67878	8.77448	0.627733	0.33385	0.995597	no
Znev_00495	scaffold456:905582-912997	pGPp	pGPs	0	5.61784	inf	0.22375	0.995597	no
Znev_00496	scaffold456:905582-912997	pGPp	pGPs	328.981	377.103	0.196956	0.62535	0.995597	no
Znev_00497	scaffold456:913239-914784	pGPp	pGPs	40.7327	38.6407	-0.0760638	0.86155	0.995597	no
Znev_00498	scaffold456:919015-922295	pGPp	pGPs	21.7488	24.1395	0.15046	0.7605	0.995597	no
Znev_00499	scaffold456:923213-923609	pGPp	pGPs	124.334	81.2329	-0.61409	0.3663	0.995597	no
Znev_00500	scaffold456:923690-924692	pGPp	pGPs	67.1377	53.3364	-0.332002	0.4308	0.995597	no
Znev_00501	scaffold456:926602-931107	pGPp	pGPs	43.0774	40.6032	-0.0853377	0.8303	0.995597	no
Znev_00502	scaffold456:931492-932952	pGPp	pGPs	132.239	122.151	-0.114478	0.79455	0.995597	no
Znev_00503	scaffold456:940334-954649	pGPp	pGPs	107.179	86.1514	-0.315078	0.4948	0.995597	no
Znev_00504	scaffold456:972299-981066	pGPp	pGPs	83.0834	90.5466	0.124099	0.76105	0.995597	no
Znev_00505	scaffold456:972299-981066	pGPp	pGPs	58.906	40.6269	-0.535977	0.49835	0.995597	no
Znev_00506	scaffold456:983148-983830	pGPp	pGPs	132.788	133.048	0.0028244	0.9894	0.995597	no
Znev_00507	scaffold456:985216-997872	pGPp	pGPs	23.7002	16.9825	-0.48085	0.23895	0.995597	no
Znev_00508	scaffold456:1001395-1009929	pGPp	pGPs	82.4026	97.0377	0.235855	0.58925	0.995597	no
Znev_00509	scaffold456:1016880-1019212	pGPp	pGPs	1199.69	1072.65	-0.161482	0.7383	0.995597	no
Znev_00510	scaffold456:1019600-1020647	pGPp	pGPs	326.815	389.558	0.25336	0.6075	0.995597	no
Znev_00511	scaffold456:1022492-1033021	pGPp	pGPs	45.4331	62.8989	0.469292	0.24735	0.995597	no
Znev_00512	scaffold456:1035207-1041407	pGPp	pGPs	17.6263	21.3414	0.275923	0.6165	0.995597	no
Znev_00513	scaffold456:1047630-1049238	pGPp	pGPs	257.088	248.714	-0.0477758	0.9097	0.995597	no
Znev_00514	scaffold456:1050094-1055200	pGPp	pGPs	38.3804	41.6782	0.118923	0.76965	0.995597	no
Znev_00515	scaffold456:1064629-1082744	pGPp	pGPs	28.928	34.6087	0.25867	0.52625	0.995597	no
Znev_00516	scaffold456:1085134-1088061	pGPp	pGPs	20.4038	19.2282	-0.0856118	0.86265	0.995597	no
Znev_00517	scaffold456:1092512-1096086	pGPp	pGPs	71.4676	56.864	-0.329776	0.50145	0.995597	no
Znev_00518	scaffold456:1101414-1111134	pGPp	pGPs	27.351	22.2177	-0.299883	0.54655	0.995597	no
Znev_00519	scaffold456:1113633-1119731	pGPp	pGPs	43.834	48.5304	0.146839	0.73365	0.995597	no
Znev_00520	scaffold456:1121411-1127070	pGPp	pGPs	53.6088	56.9534	0.0873119	0.8369	0.995597	no
Znev_00521	scaffold456:1130032-1130393	pGPp	pGPs	152.399	127.605	-0.256172	0.8036	0.995597	no
Znev_00522	scaffold456:1135144-1143039	pGPp	pGPs	88.8242	131.53	0.566365	0.17225	0.995597	no
Znev_00523	scaffold456:1144881-1147947	pGPp	pGPs	66.0382	84.4649	0.355051	0.394	0.995597	no
Znev_00525	scaffold456:1207130-1208973	pGPp	pGPs	37.1093	30.1919	-0.297618	0.4936	0.995597	no
Znev_00526	scaffold456:1239132-1239859	pGPp	pGPs	0	1.27067	inf	1	1	no
Znev_00527	scaffold456:1239132-1239859	pGPp	pGPs	6.19521	1.81091	-1.77444	0.25305	0.995597	no
Znev_00528	scaffold456:1241591-1248177	pGPp	pGPs	469.234	388.664	-0.271786	0.52465	0.995597	no
Znev_00530	scaffold456:1311409-1314815	pGPp	pGPs	16.8172	17.7223	0.0756224	0.88155	0.995597	no
Znev_00531	scaffold456:1319022-1330634	pGPp	pGPs	24.9413	27.1762	0.123808	0.75895	0.995597	no
Znev_00532	scaffold456:1334136-1342778	pGPp	pGPs	22.8505	21.3422	-0.0985141	0.8201	0.995597	no
Znev_00533	scaffold456:1346754-1349333	pGPp	pGPs	14.4285	17.1407	0.248504	0.644	0.995597	no
Znev_00534	scaffold456:1360132-1360503	pGPp	pGPs	0	9.15601	inf	0.02795	0.699167	no
Znev_00535	scaffold456:1369104-1378989	pGPp	pGPs	39.1334	31.6742	-0.30509	0.45865	0.995597	no
Znev_00536	scaffold456:1382093-1383931	pGPp	pGPs	157.286	200.582	0.350805	0.38	0.995597	no
Znev_00537	scaffold456:1384511-1387097	pGPp	pGPs	30.8262	38.8464	0.333624	0.4087	0.995597	no
Znev_00538	scaffold456:1395628-1403796	pGPp	pGPs	40.6419	47.6728	0.230198	0.5828	0.995597	no
Znev_00539	scaffold456:1405169-1407355	pGPp	pGPs	3888.3	3969.93	0.0299713	0.9577	0.995597	no
Znev_00542	scaffold4:346142-385181	pGPp	pGPs	3.85826	0.999079	-1.94928	0.16315	0.995597	no
Znev_00543	scaffold4:403219-405191	pGPp	pGPs	0	0	0	1	1	no
Znev_00544	scaffold4:419141-424365	pGPp	pGPs	0	0	0	1	1	no
Znev_00545	scaffold4:427512-434091	pGPp	pGPs	245.061	743.217	1.60064	0.0003	0.0482137	yes
Znev_00546	scaffold4:453861-455948	pGPp	pGPs	39.3734	14.2518	-1.46608	0.12805	0.995597	no
Znev_00547	scaffold4:456503-460548	pGPp	pGPs	51.8668	46.7719	-0.149167	0.71075	0.995597	no
Znev_00548	scaffold4:463556-479232	pGPp	pGPs	7.23309	11.5646	0.677035	0.19205	0.995597	no
Znev_00549	scaffold4:489341-489818	pGPp	pGPs	0	0.556705	inf	1	1	no
Znev_00550	scaffold4:490309-490633	pGPp	pGPs	3.80298	0	NaN	0.05715	0.96696	no
Znev_00551	scaffold4:496583-500841	pGPp	pGPs	0	1.10122	inf	1	1	no
Znev_00552	scaffold4:503203-507874	pGPp	pGPs	0	0	0	1	1	no
Znev_00553	scaffold4:514457-517387	pGPp	pGPs	0	0	0	1	1	no
Znev_00554	scaffold4:520359-522369	pGPp	pGPs	5.04541	1.60638	-1.65116	0.1991	0.995597	no
Znev_00555	scaffold4:525925-527476	pGPp	pGPs	0	0	0	1	1	no
Znev_00556	scaffold4:530447-534045	pGPp	pGPs	0	0	0	1	1	no
Znev_00558	scaffold4:556015-557974	pGPp	pGPs	0	0	0	1	1	no
Znev_00559	scaffold4:562030-564469	pGPp	pGPs	3.82534	0	NaN	0.01065	0.524982	no
Znev_00560	scaffold4:579926-582933	pGPp	pGPs	2.64963	3.79273	0.517443	0.6626	0.995597	no
Znev_00561	scaffold4:609500-615101	pGPp	pGPs	0.657603	0	NaN	1	1	no
Znev_00562	scaffold4:621032-664845	pGPp	pGPs	7.38266	6.25684	-0.238707	0.66965	0.995597	no
Znev_00564	scaffold4:862385-906724	pGPp	pGPs	5.11289	3.41549	-0.582048	0.48265	0.995597	no
Znev_00565	scaffold4:862385-906724	pGPp	pGPs	1.63941	1.4746	-0.15285	1	1	no
Znev_00566	scaffold4:910859-913269	pGPp	pGPs	28.1159	17.4562	-0.687645	0.32695	0.995597	no
Znev_00567	scaffold4:921779-927879	pGPp	pGPs	64.4591	62.6011	-0.0421966	0.91385	0.995597	no
Znev_00568	scaffold4:930952-948312	pGPp	pGPs	37.9612	35.3787	-0.101641	0.79975	0.995597	no
Znev_00569	scaffold4:949728-999318	pGPp	pGPs	18.0529	16.7349	-0.109376	0.79175	0.995597	no
Znev_00570	scaffold4:1000886-1015480	pGPp	pGPs	19.8887	19.587	-0.0220466	0.9559	0.995597	no
Znev_00571	scaffold4:1020317-1025422	pGPp	pGPs	64.9119	65.8065	0.0197467	0.96325	0.995597	no
Znev_00572	scaffold4:1201815-1202189	pGPp	pGPs	97.3257	69.8911	-0.477713	0.3171	0.995597	no
Znev_00573	scaffold4:1499264-1499567	pGPp	pGPs	0	0	0	1	1	no
Znev_00574	scaffold4:1566850-1583663	pGPp	pGPs	67.7286	73.8034	0.123924	0.7669	0.995597	no
Znev_00575	scaffold4:1586606-1591948	pGPp	pGPs	119.632	122.363	0.0325644	0.94065	0.995597	no
Znev_00576	scaffold4:1592997-1594491	pGPp	pGPs	2.78788	3.52379	0.337961	0.68935	0.995597	no
Znev_00577	scaffold4:1596650-1597499	pGPp	pGPs	18.9636	9.78347	-0.954815	0.1642	0.995597	no
Znev_00578	scaffold4:1603979-1609702	pGPp	pGPs	38.1752	43.8016	0.19835	0.6417	0.995597	no
Znev_00579	scaffold4:1610482-1618462	pGPp	pGPs	21.9281	23.5887	0.105318	0.7983	0.995597	no
Znev_00580	scaffold4:1622425-1688651	pGPp	pGPs	13.4771	12.8573	-0.0679231	0.8718	0.995597	no
Znev_00581	scaffold4:1739620-1760243	pGPp	pGPs	19.5841	27.9191	0.511568	0.2291	0.995597	no
Znev_00582	scaffold4:1765122-1766706	pGPp	pGPs	14.5754	13.9559	-0.0626521	0.9038	0.995597	no
Znev_00583	scaffold4:1770035-1779776	pGPp	pGPs	44.096	40.4985	-0.122779	0.80545	0.995597	no
Znev_00584	scaffold4:1784154-1785147	pGPp	pGPs	1140.65	1348.97	0.242003	0.5714	0.995597	no
Znev_00585	scaffold4:1788452-1799969	pGPp	pGPs	29.5948	31.2581	0.0788871	0.8435	0.995597	no
Znev_00586	scaffold4:1800381-1811962	pGPp	pGPs	7.74835	7.48001	-0.0508498	0.91845	0.995597	no
Znev_00587	scaffold4:1815760-1826404	pGPp	pGPs	43.1789	51.0216	0.240781	0.57045	0.995597	no
Znev_00588	scaffold4:1829413-1835984	pGPp	pGPs	51.9663	42.7969	-0.280071	0.4885	0.995597	no
Znev_00589	scaffold4:1839949-1841775	pGPp	pGPs	82.6633	69.7949	-0.244125	0.5602	0.995597	no
Znev_00590	scaffold4:1843847-1854644	pGPp	pGPs	59.0546	54.9761	-0.103246	0.80625	0.995597	no
Znev_00591	scaffold4:1856582-1858235	pGPp	pGPs	23.2991	18.0354	-0.369439	0.4605	0.995597	no
Znev_00592	scaffold4:1859554-1901285	pGPp	pGPs	5.92453	14.1401	1.25502	0.0073	0.457987	no
Znev_00593	scaffold4:1859554-1901285	pGPp	pGPs	0	0	0	1	1	no
Znev_00594	scaffold4:1905677-1933147	pGPp	pGPs	23.5259	20.5572	-0.194607	0.6311	0.995597	no
Znev_00595	scaffold4:1936707-1969007	pGPp	pGPs	105.492	110.761	0.0703177	0.88925	0.995597	no
Znev_00597	scaffold4:2011603-2020405	pGPp	pGPs	51.1883	57.6102	0.170508	0.67495	0.995597	no
Znev_00598	scaffold4:2218352-2219547	pGPp	pGPs	23.2309	0	NaN	0.11825	0.995597	no
Znev_00599	scaffold4:2315034-2315779	pGPp	pGPs	0	10.1385	inf	0.02795	0.699167	no
Znev_00600	scaffold4:2377541-2494251	pGPp	pGPs	8.941	3.74049	-1.25721	0.12075	0.995597	no
Znev_00601	scaffold4:2582754-2583099	pGPp	pGPs	0	0	0	1	1	no
Znev_00602	scaffold4:2650369-2651165	pGPp	pGPs	0	0	0	1	1	no
Znev_00603	scaffold4:2693318-2740002	pGPp	pGPs	16.1486	17.9136	0.14965	0.70655	0.995597	no
Znev_00604	scaffold4:2742665-2752119	pGPp	pGPs	21.0311	17.5686	-0.259526	0.5421	0.995597	no
Znev_00606	scaffold4:2756005-2759762	pGPp	pGPs	150.711	167.682	0.153946	0.7081	0.995597	no
Znev_00607	scaffold4:2771568-2774038	pGPp	pGPs	63.2983	64.4251	0.0254557	0.9658	0.995597	no
Znev_00608	scaffold4:2780413-2787406	pGPp	pGPs	132.005	117.633	-0.166304	0.6776	0.995597	no
Znev_00609	scaffold4:2904155-2911443	pGPp	pGPs	114.892	104.938	-0.130731	0.7467	0.995597	no
Znev_00611	scaffold4:2936725-2943303	pGPp	pGPs	1539.89	792.944	-0.957536	0.11785	0.995597	no
Znev_00612	scaffold4:2947085-2948973	pGPp	pGPs	44.4203	51.9535	0.226002	0.63415	0.995597	no
Znev_00613	scaffold4:2954945-2990225	pGPp	pGPs	14.1538	12.6483	-0.162243	0.6977	0.995597	no
Znev_00614	scaffold4:2995547-3013157	pGPp	pGPs	55.273	74.0802	0.422513	0.3319	0.995597	no
Znev_00615	scaffold4:3013335-3019107	pGPp	pGPs	134.668	193.396	0.522154	0.6209	0.995597	no
Znev_00616	scaffold4:3025115-3039803	pGPp	pGPs	17.9756	26.6073	0.565781	0.2236	0.995597	no
Znev_00617	scaffold4:3025115-3039803	pGPp	pGPs	0	0	0	1	1	no
Znev_00618	scaffold4:3043996-3049365	pGPp	pGPs	276.754	268.939	-0.0413243	0.9245	0.995597	no
Znev_00619	scaffold4:3055025-3064376	pGPp	pGPs	154.604	151.708	-0.0272732	0.9491	0.995597	no
Znev_00620	scaffold4:3065916-3076024	pGPp	pGPs	91.612	65.5876	-0.482115	0.23775	0.995597	no
Znev_00621	scaffold4:3083723-3105469	pGPp	pGPs	21.6835	22.4285	0.0487365	0.90335	0.995597	no
Znev_00622	scaffold4:3107115-3122412	pGPp	pGPs	52.6965	38.8059	-0.441431	0.30515	0.995597	no
Znev_00624	scaffold4:3311812-3312373	pGPp	pGPs	18.3174	45.5455	1.31409	0.49575	0.995597	no
Znev_00625	scaffold4:3312764-3316895	pGPp	pGPs	11.7028	10.2509	-0.191101	0.7453	0.995597	no
Znev_00627	scaffold4:3390930-3392028	pGPp	pGPs	99.3846	90.7698	-0.13081	0.8052	0.995597	no
Znev_00628	scaffold4:3392574-3398331	pGPp	pGPs	1919.88	2267.59	0.240139	0.6518	0.995597	no
Znev_00629	scaffold4:3401940-3424922	pGPp	pGPs	64.7569	54.1453	-0.258198	0.5313	0.995597	no
Znev_00630	scaffold4:3424959-3442155	pGPp	pGPs	7.5073	8.32877	0.149809	0.8053	0.995597	no
Znev_00631	scaffold4:3424959-3442155	pGPp	pGPs	0	0	0	1	1	no
Znev_00632	scaffold310:96479-114725	pGPp	pGPs	16.7388	17.8551	0.0931445	0.81505	0.995597	no
Znev_00633	scaffold310:288657-294175	pGPp	pGPs	0	0	0	1	1	no
Znev_00634	scaffold310:288657-294175	pGPp	pGPs	9.97218	10.2791	0.0437307	0.9351	0.995597	no
Znev_00635	scaffold310:347190-398086	pGPp	pGPs	18.3557	25.9329	0.498553	0.2674	0.995597	no
Znev_00637	scaffold310:347190-398086	pGPp	pGPs	0	0	0	1	1	no
Znev_00638	scaffold310:402915-408177	pGPp	pGPs	60.0575	61.1299	0.0255335	0.9482	0.995597	no
Znev_00639	scaffold310:414275-416630	pGPp	pGPs	2.79211	0.927975	-1.5892	0.15775	0.995597	no
Znev_00640	scaffold310:423000-423905	pGPp	pGPs	271.073	284.195	0.0681968	0.86385	0.995597	no
Znev_00641	scaffold310:428405-430184	pGPp	pGPs	163.97	147.048	-0.157138	0.714	0.995597	no
Znev_00642	scaffold310:432918-439487	pGPp	pGPs	103.77	135.442	0.384286	0.38725	0.995597	no
Znev_00643	scaffold310:441698-443451	pGPp	pGPs	3.93964	8.77116	1.1547	0.3482	0.995597	no
Znev_00644	scaffold310:448140-454170	pGPp	pGPs	61.5691	62.6786	0.0257653	0.95345	0.995597	no
Znev_00645	scaffold310:463151-465973	pGPp	pGPs	0	0	0	1	1	no
Znev_00646	scaffold310:492387-492947	pGPp	pGPs	121.532	73.7346	-0.720917	0.17785	0.995597	no
Znev_00647	scaffold310:498547-498859	pGPp	pGPs	0	2.0813	inf	1	1	no
Znev_00649	scaffold310:532424-541602	pGPp	pGPs	65.6877	63.5254	-0.0482902	0.90435	0.995597	no
Znev_00650	scaffold310:552319-564456	pGPp	pGPs	26.2431	24.1287	-0.121189	0.7926	0.995597	no
Znev_00653	scaffold310:758482-794241	pGPp	pGPs	32.3824	36.5832	0.17597	0.82215	0.995597	no
Znev_00654	scaffold310:758482-794241	pGPp	pGPs	135.722	104.043	-0.383466	0.521	0.995597	no
Znev_00656	scaffold310:796652-802184	pGPp	pGPs	2070.64	2179.36	0.0738305	0.8978	0.995597	no
Znev_00657	scaffold310:804016-808532	pGPp	pGPs	3.36895	0.78116	-2.10861	0.2008	0.995597	no
Znev_00658	scaffold310:809276-811371	pGPp	pGPs	288.781	273.99	-0.075853	0.86265	0.995597	no
Znev_00659	scaffold310:818362-818821	pGPp	pGPs	101.683	91.2544	-0.156118	0.7608	0.995597	no
Znev_00660	scaffold310:820799-834462	pGPp	pGPs	30.2826	39.2947	0.375846	0.4219	0.995597	no
Znev_00661	scaffold310:838492-839638	pGPp	pGPs	750.864	792.355	0.0775956	0.8908	0.995597	no
Znev_00662	scaffold310:851698-862294	pGPp	pGPs	4.3363	3.43436	-0.336423	0.62225	0.995597	no
Znev_00663	scaffold310:864805-865650	pGPp	pGPs	98.469	85.4347	-0.204847	0.6653	0.995597	no
Znev_00664	scaffold310:871119-880678	pGPp	pGPs	58.9129	54.4633	-0.113298	0.7961	0.995597	no
Znev_00665	scaffold310:899644-904124	pGPp	pGPs	13.358	13.9469	0.0622411	0.8946	0.995597	no
Znev_00666	scaffold310:918424-926084	pGPp	pGPs	2.03858	4.57016	1.16468	0.17685	0.995597	no
Znev_00667	scaffold310:927771-929682	pGPp	pGPs	854.007	708.446	-0.26959	0.5027	0.995597	no
Znev_00668	scaffold310:951647-959039	pGPp	pGPs	14.3074	13.5075	-0.0829967	0.85375	0.995597	no
Znev_00669	scaffold310:965468-965780	pGPp	pGPs	121.518	115.543	-0.0727434	0.9063	0.995597	no
Znev_00670	scaffold310:988313-988697	pGPp	pGPs	0	0	0	1	1	no
Znev_00671	scaffold310:989893-990307	pGPp	pGPs	0.967217	0	NaN	1	1	no
Znev_00672	scaffold310:993234-1000545	pGPp	pGPs	48.1882	32.4979	-0.568333	0.261	0.995597	no
Znev_00673	scaffold310:1023064-1027089	pGPp	pGPs	13.2409	18.831	0.508109	0.33925	0.995597	no
Znev_00674	scaffold310:1039635-1055197	pGPp	pGPs	17.3837	19.9285	0.197098	0.68145	0.995597	no
Znev_00675	scaffold310:1056864-1062367	pGPp	pGPs	38.842	34.9541	-0.152155	0.7205	0.995597	no
Znev_00676	scaffold310:1063934-1069993	pGPp	pGPs	8.43005	12.3199	0.547374	0.2614	0.995597	no
Znev_00677	scaffold310:1079832-1083617	pGPp	pGPs	0	0	0	1	1	no
Znev_00678	scaffold310:1087971-1104338	pGPp	pGPs	0	104.748	inf	0.2278	0.995597	no
Znev_00679	scaffold310:1087971-1104338	pGPp	pGPs	3.87227	15.243	1.9769	0.11425	0.995597	no
Znev_00680	scaffold310:1087971-1104338	pGPp	pGPs	36.1101	33.0921	-0.125914	0.77815	0.995597	no
Znev_00681	scaffold310:1109713-1114315	pGPp	pGPs	3378.66	3544.23	0.0690189	0.9088	0.995597	no
Znev_00682	scaffold310:1115567-1120196	pGPp	pGPs	110.361	125.025	0.179987	0.65815	0.995597	no
Znev_00683	scaffold310:1121113-1133001	pGPp	pGPs	12.5051	11.0875	-0.173583	0.69975	0.995597	no
Znev_00684	scaffold310:1139610-1140975	pGPp	pGPs	97.2774	85.2079	-0.191116	0.64345	0.995597	no
Znev_00685	scaffold310:1144332-1150344	pGPp	pGPs	92.0747	64.7671	-0.507542	0.22945	0.995597	no
Znev_00686	scaffold310:1144332-1150344	pGPp	pGPs	65.9303	51.6371	-0.352533	0.8683	0.995597	no
Znev_00687	scaffold310:1155758-1159324	pGPp	pGPs	2.49065	1.28753	-0.951915	1	1	no
Znev_00688	scaffold310:1169644-1192337	pGPp	pGPs	6.49284	6.26938	-0.0505265	0.90475	0.995597	no
Znev_00689	scaffold310:1169644-1192337	pGPp	pGPs	0	0	0	1	1	no
Znev_00690	scaffold310:1200985-1213262	pGPp	pGPs	82.6538	73.9688	-0.160164	0.69585	0.995597	no
Znev_00691	scaffold310:1214638-1218714	pGPp	pGPs	78.6563	80.7816	0.038464	0.9229	0.995597	no
Znev_00692	scaffold310:1221618-1222478	pGPp	pGPs	0	0	0	1	1	no
Znev_00693	scaffold310:1229760-1230498	pGPp	pGPs	0	0	0	1	1	no
Znev_00694	scaffold310:1379426-1392174	pGPp	pGPs	3.77659	5.6262	0.575078	0.3702	0.995597	no
Znev_00696	scaffold310:1420506-1435819	pGPp	pGPs	65.2491	62.6429	-0.0588055	0.88815	0.995597	no
Znev_00697	scaffold310:1437126-1443012	pGPp	pGPs	28.08	37.6362	0.422577	0.32095	0.995597	no
Znev_00698	scaffold310:1447777-1451503	pGPp	pGPs	2.49708	3.27	0.389046	0.67805	0.995597	no
Znev_00699	scaffold310:1457211-1481887	pGPp	pGPs	0.886492	0.252302	-1.81296	1	1	no
Znev_00701	scaffold310:1492257-1497149	pGPp	pGPs	2.73325	0.396525	-2.78513	1	1	no
Znev_00704	scaffold310:1718954-1727463	pGPp	pGPs	2.94751	2.30225	-0.356454	0.6199	0.995597	no
Znev_00705	scaffold310:1812305-1816936	pGPp	pGPs	77.5898	113.706	0.551366	0.17365	0.995597	no
Znev_00706	scaffold310:1817705-1820744	pGPp	pGPs	305.4	327.955	0.102802	0.8624	0.995597	no
Znev_00707	scaffold310:1817705-1820744	pGPp	pGPs	6.87962	5.60312	-0.296098	0.83395	0.995597	no
Znev_00708	scaffold310:1820767-1821682	pGPp	pGPs	298.088	282.65	-0.07672	0.8555	0.995597	no
Znev_00709	scaffold310:1835644-1840545	pGPp	pGPs	20.4393	31.0385	0.602711	0.205	0.995597	no
Znev_00710	scaffold310:1843274-1847306	pGPp	pGPs	27.5444	29.3419	0.0912041	0.81865	0.995597	no
Znev_00712	scaffold310:2078000-2103692	pGPp	pGPs	49.9022	79.8096	0.677457	0.1273	0.995597	no
Znev_00713	scaffold310:2109546-2118775	pGPp	pGPs	18.535	25.4187	0.455635	0.30455	0.995597	no
Znev_00714	scaffold310:2121202-2132914	pGPp	pGPs	116.875	77.0035	-0.601974	0.14245	0.995597	no
Znev_00715	scaffold310:2138087-2147392	pGPp	pGPs	12.9803	12.0509	-0.107179	0.82585	0.995597	no
Znev_00718	scaffold310:2184871-2185605	pGPp	pGPs	12.2802	11.7085	-0.0687882	0.92165	0.995597	no
Znev_00720	scaffold310:2207719-2208102	pGPp	pGPs	0	0	0	1	1	no
Znev_00721	scaffold310:2209001-2209384	pGPp	pGPs	0	0	0	1	1	no
Znev_00722	scaffold32:1989-9204	pGPp	pGPs	83.7888	76.7714	-0.126189	0.7563	0.995597	no
Znev_00723	scaffold32:10742-34156	pGPp	pGPs	22.1907	18.3144	-0.276977	0.49355	0.995597	no
Znev_00725	scaffold32:56574-65290	pGPp	pGPs	11.7143	14.2372	0.281394	0.5673	0.995597	no
Znev_00726	scaffold32:76539-98945	pGPp	pGPs	2.15347	1.99576	-0.109726	1	1	no
Znev_00727	scaffold32:116620-116947	pGPp	pGPs	0	0	0	1	1	no
Znev_00728	scaffold32:132735-134327	pGPp	pGPs	0	0	0	1	1	no
Znev_00730	scaffold32:145645-152439	pGPp	pGPs	102.946	124.519	0.274472	0.5204	0.995597	no
Znev_00731	scaffold32:169312-219412	pGPp	pGPs	20.0501	41.2868	1.04207	0.0206	0.699167	no
Znev_00733	scaffold32:231180-238864	pGPp	pGPs	34.6177	38.2372	0.14347	0.7275	0.995597	no
Znev_00734	scaffold32:261164-314173	pGPp	pGPs	10.1286	9.70136	-0.0621779	0.8753	0.995597	no
Znev_00735	scaffold32:261164-314173	pGPp	pGPs	4.93959	6.42578	0.379482	0.2858	0.995597	no
Znev_00736	scaffold32:344084-349873	pGPp	pGPs	9.21079	7.40538	-0.314751	0.5934	0.995597	no
Znev_00737	scaffold32:354828-363960	pGPp	pGPs	60.4455	63.1613	0.063406	0.8782	0.995597	no
Znev_00738	scaffold32:366922-390822	pGPp	pGPs	97.2619	95.2119	-0.0307333	0.94595	0.995597	no
Znev_00739	scaffold32:391259-392995	pGPp	pGPs	52.1212	54.1202	0.0542985	0.9036	0.995597	no
Znev_00740	scaffold32:393589-398790	pGPp	pGPs	90.2942	76.9024	-0.231604	0.5858	0.995597	no
Znev_00741	scaffold32:400881-409734	pGPp	pGPs	107.055	119.162	0.154583	0.71295	0.995597	no
Znev_00742	scaffold32:410140-411016	pGPp	pGPs	113.836	113.439	-0.00503819	0.98705	0.995597	no
Znev_00743	scaffold32:425876-470705	pGPp	pGPs	43.8541	38.4789	-0.188643	0.6481	0.995597	no
Znev_00744	scaffold32:425876-470705	pGPp	pGPs	0	0	0	1	1	no
Znev_00745	scaffold32:471525-471645	pGPp	pGPs	0	0	0	1	1	no
Znev_00746	scaffold32:473647-473950	pGPp	pGPs	5.05954	2.6705	-0.921896	0.6306	0.995597	no
Znev_00747	scaffold32:474899-494256	pGPp	pGPs	11.9299	14.6475	0.296069	0.55915	0.995597	no
Znev_00749	scaffold32:512297-520899	pGPp	pGPs	21.6102	23.659	0.130675	0.7769	0.995597	no
Znev_00750	scaffold32:524143-536516	pGPp	pGPs	29.1381	28.2899	-0.0426174	0.9197	0.995597	no
Znev_00751	scaffold32:538391-538694	pGPp	pGPs	31.6227	19.9909	-0.661614	0.5099	0.995597	no
Znev_00752	scaffold32:542588-545489	pGPp	pGPs	0	0	0	1	1	no
Znev_00753	scaffold32:550156-573515	pGPp	pGPs	71.2487	79.3611	0.155569	0.71305	0.995597	no
Znev_00755	scaffold32:579405-598112	pGPp	pGPs	17.0752	20.5954	0.270417	0.6199	0.995597	no
Znev_00756	scaffold32:603149-610145	pGPp	pGPs	62.3687	45.9998	-0.439194	0.2856	0.995597	no
Znev_00757	scaffold32:611264-617398	pGPp	pGPs	7.09745	5.17545	-0.455616	0.57065	0.995597	no
Znev_00758	scaffold32:625674-628039	pGPp	pGPs	115.392	120.76	0.0655942	0.8855	0.995597	no
Znev_00759	scaffold32:629136-629370	pGPp	pGPs	413.422	438.913	0.0863205	0.85775	0.995597	no
Znev_00760	scaffold32:629702-632900	pGPp	pGPs	223.302	215.265	-0.0528769	0.8938	0.995597	no
Znev_00762	scaffold32:639920-665221	pGPp	pGPs	18.5597	25.5716	0.462372	0.24905	0.995597	no
Znev_00763	scaffold32:668963-747186	pGPp	pGPs	14.3675	15.9782	0.153301	0.7112	0.995597	no
Znev_00764	scaffold32:752678-759913	pGPp	pGPs	0.676694	4.8154	2.83108	0.11915	0.995597	no
Znev_00765	scaffold32:761985-765162	pGPp	pGPs	5260.87	5008.42	-0.0709476	0.8659	0.995597	no
Znev_00766	scaffold32:765413-773328	pGPp	pGPs	12.1226	22.2202	0.874174	0.1076	0.995597	no
Znev_00767	scaffold32:778974-785368	pGPp	pGPs	34.8311	43.5744	0.323106	0.4312	0.995597	no
Znev_00768	scaffold32:786253-786731	pGPp	pGPs	7026.52	5322.04	-0.40083	0.37785	0.995597	no
Znev_00769	scaffold32:789317-792107	pGPp	pGPs	85.9317	81.6975	-0.0728986	0.85995	0.995597	no
Znev_00770	scaffold32:792696-796149	pGPp	pGPs	48.6764	33.1651	-0.553557	0.24335	0.995597	no
Znev_00771	scaffold32:799527-802984	pGPp	pGPs	2087.5	2069.79	-0.0122869	0.981	0.995597	no
Znev_00772	scaffold32:804319-811104	pGPp	pGPs	11.1871	29.9173	1.41915	0.0293	0.724914	no
Znev_00773	scaffold32:811476-830278	pGPp	pGPs	132.313	157.516	0.251545	0.5708	0.995597	no
Znev_00774	scaffold32:841051-855068	pGPp	pGPs	140.125	157.302	0.166814	0.7093	0.995597	no
Znev_00775	scaffold32:855711-858398	pGPp	pGPs	54.5232	55.8943	0.0358291	0.92915	0.995597	no
Znev_00776	scaffold32:862500-863900	pGPp	pGPs	97.4702	88.4983	-0.13931	0.7411	0.995597	no
Znev_00777	scaffold32:865652-881698	pGPp	pGPs	6.18931	4.46921	-0.46976	0.475	0.995597	no
Znev_00778	scaffold32:908080-908504	pGPp	pGPs	0	0	0	1	1	no
Znev_00779	scaffold32:917167-921089	pGPp	pGPs	9.05242	9.52765	0.0738176	0.9307	0.995597	no
Znev_00780	scaffold32:927955-947645	pGPp	pGPs	135.407	140.692	0.0552449	0.9019	0.995597	no
Znev_00782	scaffold32:949657-950074	pGPp	pGPs	10.664	9.99531	-0.0934312	0.90945	0.995597	no
Znev_00783	scaffold32:959393-996666	pGPp	pGPs	3.7238	3.82593	0.0390341	0.93765	0.995597	no
Znev_00784	scaffold32:1001193-1001580	pGPp	pGPs	28.5392	24.9513	-0.193833	0.78655	0.995597	no
Znev_00785	scaffold32:1006221-1026030	pGPp	pGPs	46.6479	36.3846	-0.358481	0.37285	0.995597	no
Znev_00786	scaffold32:1034048-1034372	pGPp	pGPs	2.38735	0	NaN	1	1	no
Znev_00789	scaffold32:1134826-1135231	pGPp	pGPs	0	0	0	1	1	no
Znev_00790	scaffold32:1143992-1149670	pGPp	pGPs	1.49596	0.412567	-1.85837	1	1	no
Znev_00792	scaffold32:1177183-1189803	pGPp	pGPs	278.938	291.251	0.0623149	0.88875	0.995597	no
Znev_00793	scaffold32:1195098-1196545	pGPp	pGPs	794.488	513.396	-0.629953	0.13175	0.995597	no
Znev_00794	scaffold32:1197707-1229087	pGPp	pGPs	126.781	129.52	0.0308397	0.942	0.995597	no
Znev_00795	scaffold32:1254316-1254646	pGPp	pGPs	0	0	0	1	1	no
Znev_00796	scaffold32:1280322-1299720	pGPp	pGPs	72.5035	67.534	-0.102437	0.79655	0.995597	no
Znev_00798	scaffold32:1395932-1401043	pGPp	pGPs	5.83958	1.83145	-1.67288	0.27865	0.995597	no
Znev_00799	scaffold32:1403082-1408708	pGPp	pGPs	52.5451	42.7166	-0.29876	0.49085	0.995597	no
Znev_00800	scaffold32:1410778-1412848	pGPp	pGPs	3.54974	5.91119	0.735734	0.64605	0.995597	no
Znev_00801	scaffold32:1419667-1421333	pGPp	pGPs	722.542	1394.85	0.948955	0.06225	0.995597	no
Znev_00802	scaffold32:1423622-1439844	pGPp	pGPs	69.7067	88.5054	0.344469	0.41035	0.995597	no
Znev_00804	scaffold32:1504600-1511260	pGPp	pGPs	77.5571	55.977	-0.470425	0.25635	0.995597	no
Znev_00805	scaffold32:1521872-1527070	pGPp	pGPs	47.3629	47.7736	0.012458	0.9752	0.995597	no
Znev_00806	scaffold32:1529736-1533265	pGPp	pGPs	60.9821	45.0022	-0.43839	0.31035	0.995597	no
Znev_00807	scaffold32:1547624-1548106	pGPp	pGPs	0	0	0	1	1	no
Znev_00808	scaffold32:1547624-1548106	pGPp	pGPs	0	0	0	1	1	no
Znev_00809	scaffold32:1564613-1583704	pGPp	pGPs	70.9715	83.8047	0.23979	0.5845	0.995597	no
Znev_00810	scaffold87:24130-60348	pGPp	pGPs	11.5882	9.52559	-0.282778	0.53985	0.995597	no
Znev_00811	scaffold87:66012-72677	pGPp	pGPs	19.097	18.1003	-0.0773375	0.8839	0.995597	no
Znev_00812	scaffold87:75654-87928	pGPp	pGPs	2.14209	1.82287	-0.232808	1	1	no
Znev_00813	scaffold87:103162-106421	pGPp	pGPs	24.6972	23.5365	-0.0694479	0.8766	0.995597	no
Znev_00814	scaffold87:109406-139726	pGPp	pGPs	96.2976	93.6994	-0.0394594	0.9562	0.995597	no
Znev_00815	scaffold87:109406-139726	pGPp	pGPs	141.351	167.149	0.241855	0.76335	0.995597	no
Znev_00816	scaffold87:109406-139726	pGPp	pGPs	69.3027	83.0105	0.260381	0.7469	0.995597	no
Znev_00817	scaffold87:141904-148209	pGPp	pGPs	183.625	248.794	0.438186	0.2767	0.995597	no
Znev_00818	scaffold87:151500-159645	pGPp	pGPs	93.6328	92.0888	-0.0239892	0.9517	0.995597	no
Znev_00819	scaffold87:161135-167501	pGPp	pGPs	0.245171	0.426946	0.800265	1	1	no
Znev_00821	scaffold87:183804-188868	pGPp	pGPs	0	0.273631	inf	1	1	no
Znev_00822	scaffold87:193281-211744	pGPp	pGPs	79.2493	81.5694	0.04163	0.9198	0.995597	no
Znev_00823	scaffold87:218168-224849	pGPp	pGPs	18.0725	39.615	1.13225	0.3254	0.995597	no
Znev_00824	scaffold87:218168-224849	pGPp	pGPs	12.7558	30.0217	1.23486	0.04885	0.948855	no
Znev_00825	scaffold87:228890-256461	pGPp	pGPs	18.4199	22.6379	0.297477	0.4621	0.995597	no
Znev_00826	scaffold87:260748-262953	pGPp	pGPs	111.438	109.332	-0.0275247	0.9482	0.995597	no
Znev_00827	scaffold87:264741-275582	pGPp	pGPs	91.5429	157.342	0.781383	0.06895	0.995597	no
Znev_00828	scaffold87:276738-278266	pGPp	pGPs	201.642	196.875	-0.034516	0.92755	0.995597	no
Znev_00829	scaffold87:399684-409970	pGPp	pGPs	3.20382	1.38657	-1.20828	0.4282	0.995597	no
Znev_00832	scaffold87:566334-566640	pGPp	pGPs	3.88684	0	NaN	0.05715	0.96696	no
Znev_00833	scaffold87:576724-580081	pGPp	pGPs	105.889	99.6271	-0.087941	0.83735	0.995597	no
Znev_00834	scaffold87:583021-586463	pGPp	pGPs	1.1624	3.30903	1.5093	0.3196	0.995597	no
Znev_00835	scaffold87:588180-589268	pGPp	pGPs	87.9877	100.484	0.191599	0.8841	0.995597	no
Znev_00836	scaffold87:592023-614106	pGPp	pGPs	78.9543	173.392	1.13495	0.02475	0.699167	no
Znev_00838	scaffold87:741890-743093	pGPp	pGPs	0	8.72813	inf	0.07895	0.995597	no
Znev_00839	scaffold87:762535-765176	pGPp	pGPs	126.054	144.4	0.196034	0.6281	0.995597	no
Znev_00840	scaffold87:766661-793693	pGPp	pGPs	16.6495	17.1161	0.0398723	0.9199	0.995597	no
Znev_00841	scaffold87:865727-891468	pGPp	pGPs	17.2984	24.7373	0.516046	0.2359	0.995597	no
Znev_00844	scaffold87:917906-919793	pGPp	pGPs	13.2496	16.5965	0.324933	0.48145	0.995597	no
Znev_00845	scaffold87:923664-929706	pGPp	pGPs	15.0017	21.022	0.486771	0.40425	0.995597	no
Znev_00846	scaffold87:933188-946758	pGPp	pGPs	7.79236	7.2545	-0.103183	0.83715	0.995597	no
Znev_00847	scaffold87:952155-960172	pGPp	pGPs	869.712	1026.62	0.239294	0.59815	0.995597	no
Znev_00848	scaffold87:971036-980825	pGPp	pGPs	441.277	610.241	0.467692	0.30155	0.995597	no
Znev_00849	scaffold87:990109-999102	pGPp	pGPs	17.1314	12.6921	-0.432717	0.41605	0.995597	no
Znev_00850	scaffold87:1000505-1001616	pGPp	pGPs	297.453	415.481	0.482122	0.3424	0.995597	no
Znev_00851	scaffold87:1003963-1004208	pGPp	pGPs	27.7238	27.8157	0.00477497	0.8869	0.995597	no
Znev_00852	scaffold87:1007033-1014592	pGPp	pGPs	4.28121	8.25845	0.947852	0.16905	0.995597	no
Znev_00853	scaffold87:1042418-1121613	pGPp	pGPs	0.656848	2.21028	1.7506	1	1	no
Znev_00854	scaffold87:1042418-1121613	pGPp	pGPs	2.92517	20.7705	2.82794	0.00095	0.114901	no
Znev_00855	scaffold87:1147792-1148808	pGPp	pGPs	267.16	247.928	-0.107784	0.79475	0.995597	no
Znev_00856	scaffold87:1155884-1194951	pGPp	pGPs	15.5338	14.5939	-0.0900468	0.82255	0.995597	no
Znev_00857	scaffold87:1219707-1221252	pGPp	pGPs	16.5847	19.7429	0.251481	0.6244	0.995597	no
Znev_00859	scaffold87:1258854-1266706	pGPp	pGPs	16.9388	18.4308	0.121783	0.7898	0.995597	no
Znev_00864	scaffold87:1306249-1308270	pGPp	pGPs	57.956	36.5344	-0.665704	0.1855	0.995597	no
Znev_00865	scaffold87:1308544-1315373	pGPp	pGPs	393.42	485.144	0.302341	0.52435	0.995597	no
Znev_00866	scaffold87:1317464-1317677	pGPp	pGPs	1300.78	1140.09	-0.190224	0.66705	0.995597	no
Znev_00867	scaffold87:1331572-1353498	pGPp	pGPs	13.2903	13.4417	0.0163441	0.97385	0.995597	no
Znev_00868	scaffold87:1331572-1353498	pGPp	pGPs	0	0	0	1	1	no
Znev_00869	scaffold87:1357994-1360803	pGPp	pGPs	413.136	407.451	-0.0199905	0.9622	0.995597	no
Znev_00870	scaffold87:1362383-1368301	pGPp	pGPs	235.237	266.059	0.177629	0.68445	0.995597	no
Znev_00871	scaffold87:1369628-1382562	pGPp	pGPs	2.49878	2.2726	-0.136878	1	1	no
Znev_00872	scaffold87:1388069-1395008	pGPp	pGPs	89.6399	78.4354	-0.192636	0.63055	0.995597	no
Znev_00873	scaffold87:1396091-1397676	pGPp	pGPs	314.261	269.296	-0.222772	0.58005	0.995597	no
Znev_00874	scaffold87:1399522-1403278	pGPp	pGPs	592.431	670.186	0.177913	0.67215	0.995597	no
Znev_00875	scaffold87:1404858-1422624	pGPp	pGPs	28.0834	33.021	0.233669	0.57035	0.995597	no
Znev_00876	scaffold87:1428945-1433765	pGPp	pGPs	40.4694	51.741	0.354477	0.48365	0.995597	no
Znev_00877	scaffold87:1434763-1436911	pGPp	pGPs	323.896	280.415	-0.207969	0.60765	0.995597	no
Znev_00878	scaffold87:1442600-1449589	pGPp	pGPs	31.3807	26.4943	-0.244195	0.59585	0.995597	no
Znev_00879	scaffold87:1442600-1449589	pGPp	pGPs	45.6001	74.0214	0.698905	0.629	0.995597	no
Znev_00880	scaffold87:1451186-1452699	pGPp	pGPs	519.693	517.622	-0.00576159	0.9912	0.995597	no
Znev_00881	scaffold87:1456897-1467267	pGPp	pGPs	35.5661	34.6753	-0.0365949	0.9267	0.995597	no
Znev_00882	scaffold87:1469601-1475642	pGPp	pGPs	1.40658	1.73783	0.305099	1	1	no
Znev_00883	scaffold87:1477505-1477832	pGPp	pGPs	0	0	0	1	1	no
Znev_00884	scaffold87:1480214-1537657	pGPp	pGPs	39.4086	22.6692	-0.797779	0.06185	0.995597	no
Znev_00885	scaffold87:1540885-1551283	pGPp	pGPs	6.68185	6.02484	-0.149327	0.8095	0.995597	no
Znev_00888	scaffold87:1767881-1771808	pGPp	pGPs	28.3836	48.0078	0.758212	0.0712	0.995597	no
Znev_00889	scaffold87:1952193-1969076	pGPp	pGPs	7.679	10.9414	0.510812	0.46335	0.995597	no
Znev_00890	scaffold87:1991236-1993452	pGPp	pGPs	0	0	0	1	1	no
Znev_00891	scaffold87:2000350-2002571	pGPp	pGPs	0	0	0	1	1	no
Znev_00892	scaffold87:2008904-2011030	pGPp	pGPs	8.72718	8.36381	-0.0613551	0.9469	0.995597	no
Znev_00893	scaffold87:2016546-2017798	pGPp	pGPs	0.769102	1.31092	0.769334	1	1	no
Znev_00894	scaffold87:2339904-2341008	pGPp	pGPs	0	0	0	1	1	no
Znev_00895	scaffold104:55-930	pGPp	pGPs	0.920106	2.69925	1.55269	1	1	no
Znev_00896	scaffold104:18002-29911	pGPp	pGPs	304.094	290.844	-0.0642726	0.87375	0.995597	no
Znev_00897	scaffold104:30278-33628	pGPp	pGPs	59.3868	45.0857	-0.397472	0.3386	0.995597	no
Znev_00899	scaffold104:57600-114649	pGPp	pGPs	19.0962	16.9697	-0.17033	0.8183	0.995597	no
Znev_00900	scaffold104:57600-114649	pGPp	pGPs	16.9022	18.7152	0.146999	0.8093	0.995597	no
Znev_00906	scaffold104:168848-169422	pGPp	pGPs	0	0	0	1	1	no
Znev_00916	scaffold104:596532-597025	pGPp	pGPs	0	0	0	1	1	no
Znev_00918	scaffold104:753036-753859	pGPp	pGPs	0	0	0	1	1	no
Znev_00919	scaffold104:778074-778959	pGPp	pGPs	5.73633	11.3043	0.978673	0.22755	0.995597	no
Znev_00921	scaffold104:847729-848041	pGPp	pGPs	0	0	0	1	1	no
Znev_00923	scaffold104:1017324-1315083	pGPp	pGPs	24.2767	31.3616	0.369429	0.5217	0.995597	no
Znev_00924	scaffold104:1017324-1315083	pGPp	pGPs	11.0168	12.8991	0.227568	0.8261	0.995597	no
Znev_00925	scaffold104:1017324-1315083	pGPp	pGPs	0	0	0	1	1	no
Znev_00926	scaffold104:1017324-1315083	pGPp	pGPs	0	0	0	1	1	no
Znev_00927	scaffold104:1017324-1315083	pGPp	pGPs	32.293	35.731	0.145955	0.9432	0.995597	no
Znev_00928	scaffold104:1017324-1315083	pGPp	pGPs	0	0	0	1	1	no
Znev_00929	scaffold104:1326859-1442430	pGPp	pGPs	36.7158	50.7881	0.468088	0.2502	0.995597	no
Znev_00930	scaffold104:1326859-1442430	pGPp	pGPs	0	0	0	1	1	no
Znev_00932	scaffold104:1451341-1462550	pGPp	pGPs	0.307547	2.28004	2.89018	1	1	no
Znev_00933	scaffold104:1480174-1496941	pGPp	pGPs	10.3411	10.4112	0.00974795	0.9658	0.995597	no
Znev_00934	scaffold104:1533952-1534475	pGPp	pGPs	9.52243	6.94127	-0.45613	0.5941	0.995597	no
Znev_00935	scaffold104:1535967-1550072	pGPp	pGPs	95.6365	91.1151	-0.0698715	0.86035	0.995597	no
Znev_00936	scaffold104:1555318-1559538	pGPp	pGPs	213.15	199.182	-0.0977786	0.81445	0.995597	no
Znev_00938	scaffold104:1595533-1595998	pGPp	pGPs	0	0	0	1	1	no
Znev_00939	scaffold104:1601480-1601721	pGPp	pGPs	0	0	0	1	1	no
Znev_00942	scaffold104:1662384-1663006	pGPp	pGPs	243.756	157.736	-0.627925	0.1821	0.995597	no
Znev_00943	scaffold104:1663229-1773279	pGPp	pGPs	12.7331	12.2377	-0.0572518	0.92	0.995597	no
Znev_00945	scaffold104:1796267-1803844	pGPp	pGPs	49.2803	56.7118	0.202637	0.6448	0.995597	no
Znev_00946	scaffold104:1922226-1922532	pGPp	pGPs	8.01419	3.47331	-1.20625	0.29145	0.995597	no
Znev_00947	scaffold104:1928642-1939404	pGPp	pGPs	3.6674	4.19224	0.192963	0.80875	0.995597	no
Znev_00950	scaffold104:2012869-2014283	pGPp	pGPs	0	0	0	1	1	no
Znev_00951	scaffold104:2094607-2103259	pGPp	pGPs	2.39531	1.94998	-0.296751	1	1	no
Znev_00952	scaffold104:2119463-2129321	pGPp	pGPs	38.7169	46.0728	0.25095	0.54555	0.995597	no
Znev_00953	scaffold104:2131002-2144511	pGPp	pGPs	12.3945	11.0289	-0.168411	0.7234	0.995597	no
Znev_00954	scaffold104:2149055-2150415	pGPp	pGPs	13.6644	13.8893	0.0235509	0.9494	0.995597	no
Znev_00955	scaffold104:2151124-2161689	pGPp	pGPs	32.0147	36.0921	0.172948	0.745	0.995597	no
Znev_00956	scaffold104:2181064-2181409	pGPp	pGPs	45.9971	40.4589	-0.185086	0.79395	0.995597	no
Znev_00957	scaffold104:2273133-2309592	pGPp	pGPs	5.96902	2.01625	-1.56582	0.0597	0.983974	no
Znev_00958	scaffold104:2318861-2328288	pGPp	pGPs	19.2253	10.9471	-0.81246	0.09685	0.995597	no
Znev_00959	scaffold104:2445193-2451235	pGPp	pGPs	0	0	0	1	1	no
Znev_00960	scaffold104:2454487-2460788	pGPp	pGPs	14.3989	19.6659	0.449738	0.3548	0.995597	no
Znev_00961	scaffold104:2464015-2470536	pGPp	pGPs	52.2227	46.0005	-0.183029	0.709	0.995597	no
Znev_00962	scaffold104:2477695-2482045	pGPp	pGPs	51.2189	49.3474	-0.053703	0.92425	0.995597	no
Znev_00963	scaffold104:2482455-2506082	pGPp	pGPs	206.169	232.638	0.174257	0.6605	0.995597	no
Znev_00964	scaffold104:2482455-2506082	pGPp	pGPs	0	0	0	1	1	no
Znev_00965	scaffold104:2482455-2506082	pGPp	pGPs	0	0	0	1	1	no
Znev_00966	scaffold104:2512555-2512926	pGPp	pGPs	0	0	0	1	1	no
Znev_00967	scaffold104:2531852-2640141	pGPp	pGPs	15.3258	15.0563	-0.0255964	0.9506	0.995597	no
Znev_00969	scaffold104:2832708-2847898	pGPp	pGPs	0	0	0	1	1	no
Znev_00970	scaffold104:2894247-2899975	pGPp	pGPs	46.2837	44.5302	-0.0557179	0.889	0.995597	no
Znev_00971	scaffold104:2903300-2925925	pGPp	pGPs	54.8941	47.1445	-0.21956	0.5945	0.995597	no
Znev_00972	scaffold104:2926219-2929015	pGPp	pGPs	46.995	44.1077	-0.0914775	0.815	0.995597	no
Znev_00974	scaffold104:2935887-2942614	pGPp	pGPs	80.4581	93.757	0.220688	0.58665	0.995597	no
Znev_00975	scaffold104:2949631-2953044	pGPp	pGPs	0	0	0	1	1	no
Znev_00976	scaffold104:2957600-2957930	pGPp	pGPs	3.01232	0	NaN	0.11825	0.995597	no
Znev_00977	scaffold104:2964539-3041881	pGPp	pGPs	0.861286	0.717815	-0.26288	1	1	no
Znev_00981	scaffold827:137359-164075	pGPp	pGPs	7.23764	3.323	-1.12303	0.29595	0.995597	no
Znev_00983	scaffold827:350055-353760	pGPp	pGPs	0	0	0	1	1	no
Znev_00984	scaffold827:378258-379688	pGPp	pGPs	0	0	0	1	1	no
Znev_00985	scaffold827:385402-390791	pGPp	pGPs	1.43412	1.23397	-0.216853	1	1	no
Znev_00987	scaffold827:423124-444531	pGPp	pGPs	18.038	19.1603	0.0870769	0.82655	0.995597	no
Znev_00988	scaffold827:470362-471399	pGPp	pGPs	0	0	0	1	1	no
Znev_00989	scaffold827:477603-499245	pGPp	pGPs	54.8256	50.0233	-0.132249	0.7446	0.995597	no
Znev_00991	scaffold827:534769-539598	pGPp	pGPs	0.99377	0	NaN	1	1	no
Znev_00992	scaffold827:551135-557305	pGPp	pGPs	10.8907	13.2498	0.282881	0.5557	0.995597	no
Znev_00993	scaffold827:562533-563397	pGPp	pGPs	33.9943	33.0251	-0.0417278	0.9622	0.995597	no
Znev_00994	scaffold827:564283-568089	pGPp	pGPs	91.8052	81.8935	-0.164828	0.6971	0.995597	no
Znev_00995	scaffold827:564283-568089	pGPp	pGPs	62.5494	48.9079	-0.354927	0.7936	0.995597	no
Znev_00996	scaffold827:573417-577506	pGPp	pGPs	6.03457	4.44442	-0.441255	0.61	0.995597	no
Znev_00997	scaffold827:578437-612704	pGPp	pGPs	14.3984	16.05	0.156665	0.7056	0.995597	no
Znev_00998	scaffold827:615135-616803	pGPp	pGPs	88.3088	113.96	0.367897	0.55665	0.995597	no
Znev_00999	scaffold827:619150-624291	pGPp	pGPs	1.90658	6.20009	1.7013	0.1188	0.995597	no
Znev_01000	scaffold827:627732-645086	pGPp	pGPs	36.7625	42.7007	0.216026	0.58925	0.995597	no
Znev_01001	scaffold827:646437-653643	pGPp	pGPs	13.3765	8.86198	-0.594001	0.3821	0.995597	no
Znev_01002	scaffold827:646437-653643	pGPp	pGPs	47.2291	0	NaN	0.161	0.995597	no
Znev_01003	scaffold827:655390-673700	pGPp	pGPs	16.1541	18.428	0.189995	0.6932	0.995597	no
Znev_01004	scaffold827:681082-686561	pGPp	pGPs	43.1208	33.6389	-0.358256	0.388	0.995597	no
Znev_01005	scaffold827:688569-693538	pGPp	pGPs	79.3777	79.5922	0.00389348	0.99335	0.995597	no
Znev_01006	scaffold827:697708-720872	pGPp	pGPs	17.8008	21.1175	0.246498	0.5837	0.995597	no
Znev_01007	scaffold827:725718-729996	pGPp	pGPs	24.7533	25.5167	0.0438201	0.9554	0.995597	no
Znev_01008	scaffold827:733264-743736	pGPp	pGPs	18.4902	17.7742	-0.0569713	0.91745	0.995597	no
Znev_01009	scaffold827:746216-754809	pGPp	pGPs	98.4167	109.78	0.157646	0.7943	0.995597	no
Znev_01010	scaffold827:766730-774549	pGPp	pGPs	1.83293	2.09271	0.19122	1	1	no
Znev_01011	scaffold827:775535-790558	pGPp	pGPs	181.722	193.761	0.0925454	0.83025	0.995597	no
Znev_01012	scaffold827:794278-803008	pGPp	pGPs	102.852	124.218	0.272302	0.50885	0.995597	no
Znev_01013	scaffold827:804721-810725	pGPp	pGPs	40.9999	38.5049	-0.0905786	0.8313	0.995597	no
Znev_01014	scaffold827:811202-824330	pGPp	pGPs	890.03	1104.8	0.311858	0.52925	0.995597	no
Znev_01015	scaffold827:828667-834794	pGPp	pGPs	14.7902	16.3471	0.144388	0.7772	0.995597	no
Znev_01016	scaffold827:838775-845792	pGPp	pGPs	16.3204	17.1032	0.0675861	0.8912	0.995597	no
Znev_01017	scaffold827:847658-848150	pGPp	pGPs	2.06684	0	NaN	1	1	no
Znev_01018	scaffold827:851557-851848	pGPp	pGPs	581.286	541.498	-0.102293	0.80245	0.995597	no
Znev_01019	scaffold827:856412-859418	pGPp	pGPs	17.0452	13.8197	-0.302646	0.5368	0.995597	no
Znev_01020	scaffold827:856412-859418	pGPp	pGPs	35.7563	43.9645	0.298143	0.8731	0.995597	no
Znev_01021	scaffold827:860770-867098	pGPp	pGPs	181.265	202.81	0.162034	0.6964	0.995597	no
Znev_01022	scaffold827:870687-875610	pGPp	pGPs	21.9762	21.7465	-0.0151626	0.9697	0.995597	no
Znev_01023	scaffold827:884301-888958	pGPp	pGPs	73.2533	78.7338	0.10409	0.7975	0.995597	no
Znev_01024	scaffold827:893792-911543	pGPp	pGPs	103.663	104.868	0.0166756	0.96775	0.995597	no
Znev_01025	scaffold827:914501-929923	pGPp	pGPs	25.964	25.0704	-0.0505312	0.90425	0.995597	no
Znev_01027	scaffold827:1001731-1022874	pGPp	pGPs	13.6157	13.6254	0.00102474	0.99025	0.995597	no
Znev_01029	scaffold827:1031150-1043805	pGPp	pGPs	49.2774	49.2321	-0.00132681	0.99345	0.995597	no
Znev_01030	scaffold827:1044583-1051112	pGPp	pGPs	62.6319	57.7195	-0.11784	0.7728	0.995597	no
Znev_01031	scaffold827:1057186-1061835	pGPp	pGPs	38.3421	27.1746	-0.496671	0.29045	0.995597	no
Znev_01032	scaffold827:1063375-1075010	pGPp	pGPs	10.0531	0	NaN	0.22785	0.995597	no
Znev_01033	scaffold827:1063375-1075010	pGPp	pGPs	32.8882	32.0197	-0.0386112	0.93775	0.995597	no
Znev_01034	scaffold827:1063375-1075010	pGPp	pGPs	51.2851	32.6776	-0.650239	0.3811	0.995597	no
Znev_01035	scaffold827:1076670-1089103	pGPp	pGPs	13.2246	13.8207	0.0636044	0.8894	0.995597	no
Znev_01036	scaffold827:1092880-1097241	pGPp	pGPs	23.391	36.5632	0.644441	0.14475	0.995597	no
Znev_01037	scaffold827:1103302-1114175	pGPp	pGPs	1.08038	0.884633	-0.288382	1	1	no
Znev_01038	scaffold827:1116145-1120232	pGPp	pGPs	89.0618	90.3191	0.0202257	0.95935	0.995597	no
Znev_01039	scaffold827:1125970-1127124	pGPp	pGPs	28.3438	37.1036	0.388526	0.53345	0.995597	no
Znev_01040	scaffold827:1129319-1129736	pGPp	pGPs	27.9635	17.3553	-0.688164	0.3663	0.995597	no
Znev_01043	scaffold827:1154666-1159529	pGPp	pGPs	44.4547	35.2438	-0.334965	0.4123	0.995597	no
Znev_01044	scaffold827:1168010-1184544	pGPp	pGPs	25.3865	33.0295	0.379694	0.35785	0.995597	no
Znev_01045	scaffold827:1198889-1206828	pGPp	pGPs	23.1336	27.6839	0.259062	0.58945	0.995597	no
Znev_01046	scaffold827:1210888-1222677	pGPp	pGPs	62.7308	57.7817	-0.118562	0.7673	0.995597	no
Znev_01047	scaffold827:1226101-1228996	pGPp	pGPs	43.8789	57.3944	0.387384	0.3476	0.995597	no
Znev_01048	scaffold827:1231610-1248697	pGPp	pGPs	108.58	114.781	0.080126	0.85235	0.995597	no
Znev_01051	scaffold827:1262788-1283395	pGPp	pGPs	9.17689	7.05101	-0.380174	0.49885	0.995597	no
Znev_01052	scaffold827:1288438-1288781	pGPp	pGPs	0	0	0	1	1	no
Znev_01053	scaffold827:1291445-1298507	pGPp	pGPs	346.817	321.266	-0.110404	0.7902	0.995597	no
Znev_01054	scaffold827:1304213-1324154	pGPp	pGPs	81.1787	82.8961	0.0302018	0.9458	0.995597	no
Znev_01055	scaffold827:1304213-1324154	pGPp	pGPs	63.9607	41.0238	-0.640726	0.6755	0.995597	no
Znev_01056	scaffold827:1324501-1350229	pGPp	pGPs	8.99947	29.1213	1.69416	0.55535	0.995597	no
Znev_01057	scaffold827:1324501-1350229	pGPp	pGPs	215.828	176.378	-0.291215	0.5225	0.995597	no
Znev_01058	scaffold827:1324501-1350229	pGPp	pGPs	14.105	14.7541	0.0649058	0.95845	0.995597	no
Znev_01059	scaffold827:1363349-1365007	pGPp	pGPs	0	0	0	1	1	no
Znev_01060	scaffold457:996-1332	pGPp	pGPs	0	0	0	1	1	no
Znev_01061	scaffold457:11111-11435	pGPp	pGPs	9.19477	0	NaN	0.02585	0.699167	no
Znev_01062	scaffold457:18413-79152	pGPp	pGPs	12.5767	14.1275	0.167754	0.86735	0.995597	no
Znev_01063	scaffold457:18413-79152	pGPp	pGPs	7.0511	12.441	0.819186	0.48415	0.995597	no
Znev_01064	scaffold457:18413-79152	pGPp	pGPs	127.001	101.054	-0.329719	0.5681	0.995597	no
Znev_01065	scaffold457:90253-98990	pGPp	pGPs	0	36.5471	inf	0.02795	0.699167	no
Znev_01066	scaffold457:116294-116597	pGPp	pGPs	23.5354	10.8894	-1.1119	0.3409	0.995597	no
Znev_01067	scaffold457:118641-136334	pGPp	pGPs	4.67865	5.45312	0.220989	0.6853	0.995597	no
Znev_01068	scaffold457:138857-143164	pGPp	pGPs	170.139	166.789	-0.0286883	0.94105	0.995597	no
Znev_01069	scaffold457:149108-173881	pGPp	pGPs	3.75602	6.9001	0.877413	0.4326	0.995597	no
Znev_01070	scaffold457:199466-201916	pGPp	pGPs	6.1641	1.30066	-2.24465	0.1142	0.995597	no
Znev_01071	scaffold457:211356-212459	pGPp	pGPs	3.51602	0.92306	-1.92945	0.17535	0.995597	no
Znev_01072	scaffold457:222029-222386	pGPp	pGPs	56.7657	31.2444	-0.861419	0.2256	0.995597	no
Znev_01073	scaffold457:239808-246530	pGPp	pGPs	72.9934	8.02684	-3.18486	0.0002	0.0340058	yes
Znev_01074	scaffold457:261197-263901	pGPp	pGPs	55.0309	2.84264	-4.27494	0.00325	0.262959	no
Znev_01075	scaffold457:265175-267633	pGPp	pGPs	549.153	378.183	-0.538126	0.18525	0.995597	no
Znev_01076	scaffold457:277024-282331	pGPp	pGPs	2.79021	0.401221	-2.79791	0.0717	0.995597	no
Znev_01077	scaffold457:287851-288934	pGPp	pGPs	2.62581	4.24352	0.6925	0.42805	0.995597	no
Znev_01078	scaffold457:304294-305072	pGPp	pGPs	0	0	0	1	1	no
Znev_01079	scaffold457:361978-362509	pGPp	pGPs	50.3276	56.862	0.176115	0.8591	0.995597	no
Znev_01080	scaffold457:363163-365235	pGPp	pGPs	12.1696	17.0579	0.48716	0.7125	0.995597	no
Znev_01081	scaffold457:374364-377538	pGPp	pGPs	648.05	518.612	-0.32145	0.454	0.995597	no
Znev_01082	scaffold457:380910-387894	pGPp	pGPs	59.7601	69.9835	0.227832	0.57145	0.995597	no
Znev_01083	scaffold457:392223-401184	pGPp	pGPs	8.3933	6.97178	-0.267712	0.625	0.995597	no
Znev_01084	scaffold457:426373-439431	pGPp	pGPs	18.7985	24.7022	0.394021	0.64015	0.995597	no
Znev_01085	scaffold457:426373-439431	pGPp	pGPs	76.79	55.4041	-0.470926	0.6504	0.995597	no
Znev_01086	scaffold457:442864-455790	pGPp	pGPs	29.4365	24.9643	-0.23774	0.5517	0.995597	no
Znev_01087	scaffold457:458134-480965	pGPp	pGPs	4.48984	5.90054	0.394184	0.5039	0.995597	no
Znev_01088	scaffold457:507607-557341	pGPp	pGPs	36.6457	39.4894	0.107823	0.7976	0.995597	no
Znev_01089	scaffold457:604674-605067	pGPp	pGPs	0	0	0	1	1	no
Znev_01090	scaffold457:690722-691046	pGPp	pGPs	20.3413	34.1883	0.749091	0.31855	0.995597	no
Znev_01091	scaffold457:736864-747803	pGPp	pGPs	109.522	320.212	1.54781	0.00125	0.14665	no
Znev_01092	scaffold457:754111-758430	pGPp	pGPs	202.349	224.823	0.15194	0.7098	0.995597	no
Znev_01093	scaffold457:760324-769817	pGPp	pGPs	184.405	176.528	-0.0629796	0.887	0.995597	no
Znev_01094	scaffold457:775354-783392	pGPp	pGPs	63.3936	57.7442	-0.134661	0.73775	0.995597	no
Znev_01095	scaffold457:786569-795806	pGPp	pGPs	1.17266	3.97562	1.7614	0.0895	0.995597	no
Znev_01096	scaffold457:800494-806524	pGPp	pGPs	18.1433	8.6756	-1.0644	0.04685	0.931017	no
Znev_01097	scaffold457:809902-815019	pGPp	pGPs	38.3466	35.2534	-0.121339	0.8084	0.995597	no
Znev_01098	scaffold457:822175-825662	pGPp	pGPs	85.55	87.8841	0.0388345	0.9245	0.995597	no
Znev_01099	scaffold457:826589-835121	pGPp	pGPs	27.2078	22.3595	-0.283136	0.5156	0.995597	no
Znev_01100	scaffold457:826589-835121	pGPp	pGPs	0	0	0	1	1	no
Znev_01101	scaffold457:838931-839739	pGPp	pGPs	2628.32	2646.55	0.00997615	0.98075	0.995597	no
Znev_01102	scaffold457:852574-886642	pGPp	pGPs	51.4329	57.9737	0.172706	0.6803	0.995597	no
Znev_01103	scaffold457:902719-919862	pGPp	pGPs	15.7175	14.1575	-0.150809	0.7222	0.995597	no
Znev_01104	scaffold457:924687-936548	pGPp	pGPs	42.4216	47.625	0.166921	0.6806	0.995597	no
Znev_01105	scaffold457:940947-944366	pGPp	pGPs	58.9747	43.7606	-0.430463	0.3464	0.995597	no
Znev_01106	scaffold457:945016-948753	pGPp	pGPs	11.5962	12.4225	0.0992968	0.85385	0.995597	no
Znev_01107	scaffold457:956564-957611	pGPp	pGPs	0.909993	0.36406	-1.32168	1	1	no
Znev_01108	scaffold457:959553-968358	pGPp	pGPs	75.4112	80.5864	0.0957569	0.81135	0.995597	no
Znev_01109	scaffold457:986458-1013915	pGPp	pGPs	0.56395	0.363654	-0.632999	1	1	no
Znev_01110	scaffold457:1036796-1042090	pGPp	pGPs	9.75191	8.84431	-0.140934	0.80145	0.995597	no
Znev_01111	scaffold457:1042825-1046313	pGPp	pGPs	507.549	422.907	-0.263206	0.59035	0.995597	no
Znev_01112	scaffold457:1046431-1048469	pGPp	pGPs	8.82811	5.85763	-0.591786	0.3161	0.995597	no
Znev_01114	scaffold457:1065358-1071802	pGPp	pGPs	30.0396	27.9384	-0.104619	0.79625	0.995597	no
Znev_01115	scaffold457:1079004-1079875	pGPp	pGPs	250.54	346.963	0.469738	0.4209	0.995597	no
Znev_01118	scaffold457:1120633-1126434	pGPp	pGPs	44.2292	37.7184	-0.229729	0.58825	0.995597	no
Znev_01120	scaffold457:1128256-1132422	pGPp	pGPs	99.8187	117.377	0.233765	0.55795	0.995597	no
Znev_01121	scaffold457:1132755-1134398	pGPp	pGPs	476.054	481.425	0.0161858	0.9683	0.995597	no
Znev_01122	scaffold457:1136804-1137356	pGPp	pGPs	72.3339	41.5589	-0.799513	0.13605	0.995597	no
Znev_01123	scaffold457:1139442-1193164	pGPp	pGPs	0	0.55157	inf	1	1	no
Znev_01124	scaffold457:1220288-1222383	pGPp	pGPs	22.9476	48.8948	1.09134	0.0944	0.995597	no
Znev_01125	scaffold457:1234670-1235120	pGPp	pGPs	1.02655	0	NaN	1	1	no
Znev_01126	scaffold457:1239150-1243820	pGPp	pGPs	4.03626	7.45691	0.88556	0.50215	0.995597	no
Znev_01127	scaffold457:1246736-1270309	pGPp	pGPs	2.58345	3.46863	0.425067	0.46125	0.995597	no
Znev_01128	scaffold457:1270950-1274297	pGPp	pGPs	105.082	135.733	0.369257	0.3641	0.995597	no
Znev_01129	scaffold457:1275037-1298590	pGPp	pGPs	80.062	102.979	0.363167	0.40685	0.995597	no
Znev_01130	scaffold457:1301044-1304446	pGPp	pGPs	83.5621	91.1527	0.125436	0.75665	0.995597	no
Znev_01131	scaffold457:1323475-1326540	pGPp	pGPs	8.7516	18.1319	1.05091	0.08325	0.995597	no
Znev_01132	scaffold457:1347536-1348404	pGPp	pGPs	165.267	227.392	0.460384	0.45755	0.995597	no
Znev_01133	scaffold457:1359219-1376259	pGPp	pGPs	14.5323	20.96	0.528375	0.2068	0.995597	no
Znev_01134	scaffold457:1382656-1383078	pGPp	pGPs	0	0	0	1	1	no
Znev_01135	scaffold457:1386205-1386541	pGPp	pGPs	0	0	0	1	1	no
Znev_01136	scaffold457:1390716-1402612	pGPp	pGPs	0.0735877	0.119355	0.697721	1	1	no
Znev_01137	scaffold457:1403011-1410039	pGPp	pGPs	78.1292	99.6624	0.351187	0.3956	0.995597	no
Znev_01139	scaffold457:1443324-1443984	pGPp	pGPs	5.36616	10.659	0.990114	0.49945	0.995597	no
Znev_01140	scaffold495:18082-20419	pGPp	pGPs	0.138557	0	NaN	1	1	no
Znev_01141	scaffold495:21665-24107	pGPp	pGPs	29.5057	23.8632	-0.306205	0.52395	0.995597	no
Znev_01142	scaffold495:33317-33856	pGPp	pGPs	101.187	137.528	0.442706	0.76605	0.995597	no
Znev_01143	scaffold495:224506-224851	pGPp	pGPs	4.53209	0	NaN	0.05715	0.96696	no
Znev_01144	scaffold495:227447-227783	pGPp	pGPs	0	4.80027	inf	0.04265	0.880933	no
Znev_01145	scaffold495:231640-317057	pGPp	pGPs	4.61442	1.63215	-1.49938	0.1427	0.995597	no
Znev_01146	scaffold495:348169-360877	pGPp	pGPs	2.0771	3.82726	0.881743	0.29475	0.995597	no
Znev_01147	scaffold495:348169-360877	pGPp	pGPs	0	0	0	1	1	no
Znev_01148	scaffold495:363282-371194	pGPp	pGPs	1.4424	1.62353	0.170663	1	1	no
Znev_01149	scaffold495:371269-383465	pGPp	pGPs	31.9245	39.1827	0.295554	0.4809	0.995597	no
Znev_01150	scaffold495:399828-443024	pGPp	pGPs	0	0	0	1	1	no
Znev_01151	scaffold495:399828-443024	pGPp	pGPs	18.7286	18.4779	-0.0194419	0.9731	0.995597	no
Znev_01152	scaffold495:443974-445048	pGPp	pGPs	25.7189	25.3479	-0.0209627	0.96975	0.995597	no
Znev_01153	scaffold495:451094-455082	pGPp	pGPs	75.3131	83.8269	0.154512	0.72535	0.995597	no
Znev_01154	scaffold495:456340-465372	pGPp	pGPs	53.8649	50.2971	-0.0988702	0.80135	0.995597	no
Znev_01155	scaffold495:466546-472109	pGPp	pGPs	594.31	523.053	-0.184259	0.6538	0.995597	no
Znev_01156	scaffold495:474011-475133	pGPp	pGPs	104.357	104.783	0.00587726	0.98665	0.995597	no
Znev_01157	scaffold495:476767-483888	pGPp	pGPs	91.5842	202.63	1.14567	0.00665	0.42401	no
Znev_01158	scaffold495:485828-504459	pGPp	pGPs	0.826571	0.679951	-0.281708	1	1	no
Znev_01159	scaffold495:512322-515022	pGPp	pGPs	20.8078	25.5806	0.297926	0.46815	0.995597	no
Znev_01160	scaffold495:525676-528436	pGPp	pGPs	6.29813	3.11354	-1.01637	0.1159	0.995597	no
Znev_01161	scaffold495:531274-535930	pGPp	pGPs	82.913	76.1557	-0.122648	0.76135	0.995597	no
Znev_01162	scaffold495:544736-547792	pGPp	pGPs	44.886	38.2263	-0.231699	0.5954	0.995597	no
Znev_01163	scaffold495:554534-576132	pGPp	pGPs	5.55154	2.78396	-0.995748	0.15745	0.995597	no
Znev_01164	scaffold495:576627-578078	pGPp	pGPs	2174.87	2166.59	-0.00550158	0.99085	0.995597	no
Znev_01165	scaffold495:579212-589201	pGPp	pGPs	54.4348	75.4308	0.470626	0.2494	0.995597	no
Znev_01166	scaffold495:579212-589201	pGPp	pGPs	370.198	416.661	0.170577	0.91975	0.995597	no
Znev_01167	scaffold495:594142-595147	pGPp	pGPs	2.13969	4.82803	1.17403	0.24035	0.995597	no
Znev_01168	scaffold495:597993-610197	pGPp	pGPs	21.9487	17.2808	-0.344969	0.42735	0.995597	no
Znev_01169	scaffold495:618837-696641	pGPp	pGPs	4.37555	3.12176	-0.487105	0.44095	0.995597	no
Znev_01171	scaffold495:701707-714462	pGPp	pGPs	29.6211	17.6819	-0.74435	0.0967	0.995597	no
Znev_01173	scaffold495:744281-760445	pGPp	pGPs	5.40764	4.52804	-0.256113	0.639	0.995597	no
Znev_01174	scaffold495:769263-785710	pGPp	pGPs	17.6478	17.7316	0.00683181	0.9891	0.995597	no
Znev_01175	scaffold495:794330-805835	pGPp	pGPs	4.03599	6.53403	0.695052	0.24435	0.995597	no
Znev_01176	scaffold495:872396-872723	pGPp	pGPs	0	0	0	1	1	no
Znev_01177	scaffold495:962721-963983	pGPp	pGPs	1.69985	117.99	6.11712	0.1164	0.995597	no
Znev_01178	scaffold495:970016-971588	pGPp	pGPs	0.830469	176.971	7.73537	0.05415	0.96696	no
Znev_01179	scaffold495:980206-984364	pGPp	pGPs	4.37248	502.501	6.84453	0.00485	0.34485	no
Znev_01180	scaffold495:1177523-1198685	pGPp	pGPs	12.9028	24.1172	0.902376	0.08085	0.995597	no
Znev_01181	scaffold495:1200005-1201828	pGPp	pGPs	0	0	0	1	1	no
Znev_01182	scaffold495:1208181-1216373	pGPp	pGPs	25.5171	32.1519	0.333441	0.4799	0.995597	no
Znev_01183	scaffold495:1217805-1222543	pGPp	pGPs	33.0166	37.3597	0.178292	0.6891	0.995597	no
Znev_01184	scaffold495:1223688-1260580	pGPp	pGPs	30.5987	36.2783	0.245635	0.54695	0.995597	no
Znev_01185	scaffold495:1262000-1263788	pGPp	pGPs	51.5284	53.311	0.0490642	0.9043	0.995597	no
Znev_01186	scaffold495:1268725-1280343	pGPp	pGPs	82.9282	77.5486	-0.0967623	0.81825	0.995597	no
Znev_01187	scaffold495:1306578-1308609	pGPp	pGPs	263.963	258.553	-0.0298764	0.9454	0.995597	no
Znev_01188	scaffold495:1317712-1322421	pGPp	pGPs	67.8166	58.973	-0.201584	0.6671	0.995597	no
Znev_01190	scaffold495:1354745-1366704	pGPp	pGPs	163.244	130.694	-0.320843	0.45035	0.995597	no
Znev_01191	scaffold495:1371306-1375341	pGPp	pGPs	52.3908	65.4202	0.320422	0.50605	0.995597	no
Znev_01192	scaffold495:1376765-1395938	pGPp	pGPs	16.965	22.2314	0.390036	0.34205	0.995597	no
Znev_01193	scaffold495:1376765-1395938	pGPp	pGPs	0	51.7585	inf	0.2162	0.995597	no
Znev_01195	scaffold495:1532231-1535041	pGPp	pGPs	85.9457	81.7982	-0.0713561	0.8701	0.995597	no
Znev_01196	scaffold495:1537213-1544177	pGPp	pGPs	431.958	453.389	0.0698593	0.8622	0.995597	no
Znev_01197	scaffold495:1551662-1552339	pGPp	pGPs	61.379	47.2022	-0.378892	0.57185	0.995597	no
Znev_01198	scaffold495:1554437-1557445	pGPp	pGPs	31.352	42.1304	0.426303	0.38125	0.995597	no
Znev_01199	scaffold495:1560305-1568430	pGPp	pGPs	16.9444	34.0031	1.00486	0.04265	0.880933	no
Znev_01200	scaffold495:1573799-1579876	pGPp	pGPs	82.3403	71.4947	-0.203762	0.6157	0.995597	no
Znev_01201	scaffold495:1586797-1587569	pGPp	pGPs	316.318	307.442	-0.0410637	0.956	0.995597	no
Znev_01202	scaffold495:1591701-1600097	pGPp	pGPs	14.5393	21.087	0.536398	0.32615	0.995597	no
Znev_01204	scaffold495:1691668-1692916	pGPp	pGPs	4.22414	4.12352	-0.0347836	0.95885	0.995597	no
Znev_01206	scaffold495:1793010-1807607	pGPp	pGPs	21.2582	24.5872	0.209888	0.63745	0.995597	no
Znev_01207	scaffold495:1793010-1807607	pGPp	pGPs	4.27394	6.63769	0.635113	0.6593	0.995597	no
Znev_01208	scaffold495:1834080-1845166	pGPp	pGPs	8.46517	11.5627	0.449873	0.34265	0.995597	no
Znev_01209	scaffold495:1847257-1850760	pGPp	pGPs	138.531	173.63	0.325807	0.42215	0.995597	no
Znev_01210	scaffold495:1859046-1878356	pGPp	pGPs	787.484	942.285	0.258913	0.5958	0.995597	no
Znev_01211	scaffold495:1886189-1913840	pGPp	pGPs	18.9073	23.2319	0.29716	0.47235	0.995597	no
Znev_01212	scaffold495:1921645-1958129	pGPp	pGPs	10.1313	7.97838	-0.344655	0.5328	0.995597	no
Znev_01213	scaffold495:1964474-1967165	pGPp	pGPs	36.3059	42.9646	0.242942	0.6114	0.995597	no
Znev_01214	scaffold495:1968902-1972242	pGPp	pGPs	27.0046	41.4522	0.618244	0.27085	0.995597	no
Znev_01215	scaffold495:2074000-2083755	pGPp	pGPs	7.78985	5.50005	-0.502152	0.48685	0.995597	no
Znev_01216	scaffold495:2091464-2091812	pGPp	pGPs	0	0	0	1	1	no
Znev_01218	scaffold293:125921-126974	pGPp	pGPs	2.45991	7.33469	1.57613	0.06215	0.995597	no
Znev_01219	scaffold293:148112-148457	pGPp	pGPs	0	0	0	1	1	no
Znev_01220	scaffold293:157379-159032	pGPp	pGPs	3.46532	2.78615	-0.314713	0.41315	0.995597	no
Znev_01221	scaffold293:163352-174404	pGPp	pGPs	4.75595	1.58749	-1.58299	0.0952	0.995597	no
Znev_01222	scaffold293:320445-320697	pGPp	pGPs	0	4.83964	inf	0.02795	0.699167	no
Znev_01223	scaffold293:321047-321503	pGPp	pGPs	3.18558	1.26644	-1.33078	0.2774	0.995597	no
Znev_01224	scaffold293:326746-327211	pGPp	pGPs	14.4248	15.8244	0.133597	0.8663	0.995597	no
Znev_01225	scaffold293:327841-328342	pGPp	pGPs	52.0841	50.1325	-0.0550951	0.9143	0.995597	no
Znev_01226	scaffold293:330328-338434	pGPp	pGPs	22.7123	24.4601	0.106958	0.82895	0.995597	no
Znev_01227	scaffold293:346336-351062	pGPp	pGPs	132.181	106.227	-0.315365	0.4662	0.995597	no
Znev_01228	scaffold293:359281-359965	pGPp	pGPs	49.4512	55.6528	0.170449	0.7116	0.995597	no
Znev_01229	scaffold293:371628-371850	pGPp	pGPs	7.50436	5.85624	-0.357754	0.4131	0.995597	no
Znev_01230	scaffold293:381117-381393	pGPp	pGPs	40.9765	43.7925	0.095886	0.92105	0.995597	no
Znev_01231	scaffold293:382369-382648	pGPp	pGPs	23.972	25.0034	0.0607756	0.9093	0.995597	no
Znev_01232	scaffold293:385944-386184	pGPp	pGPs	5.80372	22.5393	1.95739	0.3299	0.995597	no
Znev_01233	scaffold293:387745-388120	pGPp	pGPs	1.60627	0	NaN	1	1	no
Znev_01234	scaffold293:404902-414147	pGPp	pGPs	0	0	0	1	1	no
Znev_01235	scaffold293:434934-445305	pGPp	pGPs	35.8645	27.2435	-0.396641	0.49	0.995597	no
Znev_01236	scaffold293:450452-466348	pGPp	pGPs	71.8729	53.4276	-0.427862	0.3088	0.995597	no
Znev_01237	scaffold293:478018-482235	pGPp	pGPs	131.784	181.461	0.461484	0.27465	0.995597	no
Znev_01238	scaffold293:489496-507963	pGPp	pGPs	154.532	148.618	-0.0562984	0.909	0.995597	no
Znev_01239	scaffold293:509795-513918	pGPp	pGPs	29.0081	35.0403	0.272556	0.5752	0.995597	no
Znev_01240	scaffold293:516820-525997	pGPp	pGPs	31.5654	33.5586	0.0883389	0.83735	0.995597	no
Znev_01241	scaffold293:528791-531781	pGPp	pGPs	401.869	402.647	0.00279087	0.99435	0.995653	no
Znev_01242	scaffold293:533777-542656	pGPp	pGPs	969.776	670.697	-0.53199	0.27175	0.995597	no
Znev_01243	scaffold293:550675-551687	pGPp	pGPs	820.559	411.345	-0.996261	0.0211	0.699167	no
Znev_01244	scaffold293:573057-577670	pGPp	pGPs	11.3197	64.8356	2.51795	0.0002	0.0340058	yes
Znev_01245	scaffold293:578963-585448	pGPp	pGPs	106.932	91.7135	-0.221488	0.5888	0.995597	no
Znev_01246	scaffold293:587312-591933	pGPp	pGPs	29.162	25.4965	-0.19379	0.66185	0.995597	no
Znev_01248	scaffold293:597155-636164	pGPp	pGPs	0	0	0	1	1	no
Znev_01249	scaffold293:639178-650447	pGPp	pGPs	15.0539	10.6231	-0.502938	0.40675	0.995597	no
Znev_01250	scaffold293:654475-661282	pGPp	pGPs	95.4477	95.9026	0.00685811	0.98365	0.995597	no
Znev_01251	scaffold293:683294-914829	pGPp	pGPs	2.27859	2.05537	-0.148743	1	1	no
Znev_01253	scaffold293:976525-988564	pGPp	pGPs	15.4193	12.69	-0.281039	0.60355	0.995597	no
Znev_01254	scaffold293:1005718-1018270	pGPp	pGPs	16.3224	40.8378	1.32305	0.0049	0.346306	no
Znev_01255	scaffold293:1028667-1048499	pGPp	pGPs	22.9523	22.2744	-0.0432552	0.92005	0.995597	no
Znev_01256	scaffold293:1050682-1070762	pGPp	pGPs	56.147	61.6822	0.135645	0.7404	0.995597	no
Znev_01257	scaffold293:1071054-1076315	pGPp	pGPs	36.6599	32.4442	-0.176246	0.7308	0.995597	no
Znev_01258	scaffold293:1082513-1084117	pGPp	pGPs	3.68979	0	NaN	0.11825	0.995597	no
Znev_01259	scaffold293:1087752-1094363	pGPp	pGPs	161.62	119.476	-0.435886	0.2811	0.995597	no
Znev_01260	scaffold293:1096238-1099045	pGPp	pGPs	118.334	133.576	0.174786	0.67555	0.995597	no
Znev_01261	scaffold293:1107701-1125307	pGPp	pGPs	8.82262	7.93316	-0.153313	0.7753	0.995597	no
Znev_01262	scaffold293:1132961-1139160	pGPp	pGPs	26.0231	23.4667	-0.149178	0.7349	0.995597	no
Znev_01263	scaffold293:1144980-1152933	pGPp	pGPs	9.45325	8.98856	-0.0727208	0.891	0.995597	no
Znev_01264	scaffold293:1157031-1172300	pGPp	pGPs	242.885	274.677	0.177462	0.6984	0.995597	no
Znev_01265	scaffold293:1187726-1193024	pGPp	pGPs	0	0.166984	inf	1	1	no
Znev_01266	scaffold293:1207266-1207767	pGPp	pGPs	1004.71	895.192	-0.166507	0.7038	0.995597	no
Znev_01267	scaffold293:1218815-1221649	pGPp	pGPs	6.30655	7.33002	0.216966	0.71705	0.995597	no
Znev_01268	scaffold293:1224864-1242125	pGPp	pGPs	102.999	135.42	0.394814	0.3594	0.995597	no
Znev_01269	scaffold293:1224864-1242125	pGPp	pGPs	15.6706	23.1992	0.566015	0.7687	0.995597	no
Znev_01270	scaffold293:1249939-1255004	pGPp	pGPs	5.60932	3.94544	-0.50764	0.43575	0.995597	no
Znev_01271	scaffold293:1259210-1263018	pGPp	pGPs	101.784	98.5802	-0.0461426	0.91155	0.995597	no
Znev_01272	scaffold293:1269701-1286600	pGPp	pGPs	30.1567	51.5436	0.773312	0.06335	0.995597	no
Znev_01273	scaffold293:1292880-1311535	pGPp	pGPs	122.417	88.9992	-0.459937	0.3263	0.995597	no
Znev_01274	scaffold293:1315649-1331127	pGPp	pGPs	112.392	128.221	0.190098	0.6841	0.995597	no
Znev_01275	scaffold293:1335243-1341445	pGPp	pGPs	17.0911	9.00413	-0.924585	0.1049	0.995597	no
Znev_01276	scaffold293:1344132-1348034	pGPp	pGPs	234.449	246.538	0.0725331	0.8635	0.995597	no
Znev_01277	scaffold293:1353734-1366024	pGPp	pGPs	24.564	22.9593	-0.0974692	0.82935	0.995597	no
Znev_01278	scaffold293:1353734-1366024	pGPp	pGPs	0	0	0	1	1	no
Znev_01279	scaffold293:1371388-1382959	pGPp	pGPs	38.9338	42.1752	0.115374	0.7741	0.995597	no
Znev_01280	scaffold293:1385565-1395589	pGPp	pGPs	223.576	259.855	0.21694	0.6239	0.995597	no
Znev_01281	scaffold293:1398438-1414678	pGPp	pGPs	12.8079	13.4794	0.0737155	0.85305	0.995597	no
Znev_01283	scaffold293:1438076-1443298	pGPp	pGPs	34.8311	31.4644	-0.146656	0.78535	0.995597	no
Znev_01284	scaffold293:1444184-1446763	pGPp	pGPs	11.2923	9.72813	-0.215101	0.8477	0.995597	no
Znev_01285	scaffold293:1447503-1450383	pGPp	pGPs	0	0	0	1	1	no
Znev_01286	scaffold293:1461235-1471269	pGPp	pGPs	49.205	44.3503	-0.149863	0.7229	0.995597	no
Znev_01288	scaffold293:1483150-1519253	pGPp	pGPs	0	0	0	1	1	no
Znev_01289	scaffold293:1528400-1533613	pGPp	pGPs	127.643	111.919	-0.189658	0.63435	0.995597	no
Znev_01293	scaffold279:46294-53146	pGPp	pGPs	0	0	0	1	1	no
Znev_01295	scaffold279:56629-66722	pGPp	pGPs	20.4176	21.3883	0.0670122	0.87115	0.995597	no
Znev_01296	scaffold279:69498-70314	pGPp	pGPs	1.67533	0	NaN	1	1	no
Znev_01297	scaffold279:83223-90268	pGPp	pGPs	7.29199	2.39108	-1.60865	0.0104	0.524982	no
Znev_01298	scaffold279:99822-134659	pGPp	pGPs	21.2905	18.0347	-0.239429	0.5712	0.995597	no
Znev_01304	scaffold279:270086-270519	pGPp	pGPs	1.62965	3.30659	1.02078	0.4243	0.995597	no
Znev_01305	scaffold279:271116-272893	pGPp	pGPs	0	0	0	1	1	no
Znev_01307	scaffold279:301849-307749	pGPp	pGPs	5.79642	9.37383	0.693477	0.2371	0.995597	no
Znev_01308	scaffold279:313606-326194	pGPp	pGPs	46.7257	28.7699	-0.699655	0.0871	0.995597	no
Znev_01309	scaffold279:334021-334771	pGPp	pGPs	0.686355	0	NaN	1	1	no
Znev_01310	scaffold279:334812-342861	pGPp	pGPs	0.175928	0	NaN	1	1	no
Znev_01311	scaffold279:551940-553253	pGPp	pGPs	13.384	5.73545	-1.22253	0.17185	0.995597	no
Znev_01312	scaffold279:565320-566362	pGPp	pGPs	0	0	0	1	1	no
Znev_01313	scaffold279:568278-569129	pGPp	pGPs	0	0	0	1	1	no
Znev_01314	scaffold279:579016-581049	pGPp	pGPs	1.86506	5.53165	1.56849	0.17235	0.995597	no
Znev_01315	scaffold279:593283-595483	pGPp	pGPs	43.7979	84.4431	0.947118	0.0706	0.995597	no
Znev_01316	scaffold279:596847-598057	pGPp	pGPs	25.3717	49.6664	0.969048	0.1305	0.995597	no
Znev_01317	scaffold279:677700-678036	pGPp	pGPs	28.6866	19.6048	-0.549169	0.5191	0.995597	no
Znev_01318	scaffold279:689526-690677	pGPp	pGPs	289.912	319.936	0.142169	0.7731	0.995597	no
Znev_01319	scaffold279:690680-715019	pGPp	pGPs	56.1882	81.8294	0.542352	0.25665	0.995597	no
Znev_01320	scaffold279:749892-756795	pGPp	pGPs	155.676	152.931	-0.0256709	0.9535	0.995597	no
Znev_01321	scaffold279:757321-758721	pGPp	pGPs	153.585	137.303	-0.161681	0.72205	0.995597	no
Znev_01322	scaffold279:759395-763245	pGPp	pGPs	34.131	41.3383	0.276395	0.5172	0.995597	no
Znev_01323	scaffold279:764244-765157	pGPp	pGPs	566.179	574.024	0.0198535	0.9634	0.995597	no
Znev_01324	scaffold279:769888-777965	pGPp	pGPs	27.2838	31.8282	0.222263	0.5858	0.995597	no
Znev_01325	scaffold279:798020-798215	pGPp	pGPs	3651.92	3395.48	-0.10504	0.7988	0.995597	no
Znev_01326	scaffold279:801397-803940	pGPp	pGPs	24.8447	23.6534	-0.0708874	0.8813	0.995597	no
Znev_01327	scaffold279:808047-811153	pGPp	pGPs	149.011	174.226	0.225542	0.5889	0.995597	no
Znev_01328	scaffold279:831307-841648	pGPp	pGPs	20.8052	13.0861	-0.668907	0.10525	0.995597	no
Znev_01329	scaffold279:843686-846127	pGPp	pGPs	39.89	37.1307	-0.103413	0.8193	0.995597	no
Znev_01331	scaffold279:852108-857718	pGPp	pGPs	25.9698	25.9786	0.00048673	0.99215	0.995597	no
Znev_01332	scaffold279:858018-859208	pGPp	pGPs	7321.93	5733.99	-0.352685	0.4361	0.995597	no
Znev_01334	scaffold279:872861-880462	pGPp	pGPs	8.02419	7.1624	-0.163913	0.72205	0.995597	no
Znev_01335	scaffold279:880924-881475	pGPp	pGPs	18.8486	26.6784	0.501214	0.46525	0.995597	no
Znev_01336	scaffold279:884685-890311	pGPp	pGPs	105.09	107.885	0.0378661	0.926	0.995597	no
Znev_01337	scaffold279:891779-902010	pGPp	pGPs	24.9373	26.1312	0.0674672	0.92895	0.995597	no
Znev_01338	scaffold279:918139-928879	pGPp	pGPs	16.0507	14.3268	-0.163913	0.6863	0.995597	no
Znev_01339	scaffold279:935474-939761	pGPp	pGPs	16.5406	15.9099	-0.0560863	0.8981	0.995597	no
Znev_01340	scaffold279:981095-981773	pGPp	pGPs	191.024	135.081	-0.499927	0.3186	0.995597	no
Znev_01341	scaffold279:987678-988877	pGPp	pGPs	142.912	147.62	0.0467629	0.91465	0.995597	no
Znev_01342	scaffold279:989712-991186	pGPp	pGPs	0	0	0	1	1	no
Znev_01343	scaffold279:1003847-1019255	pGPp	pGPs	9.26213	8.22353	-0.171586	0.7	0.995597	no
Znev_01345	scaffold279:1023999-1032837	pGPp	pGPs	36.8534	47.6905	0.371904	0.3593	0.995597	no
Znev_01346	scaffold279:1033305-1051082	pGPp	pGPs	40.6273	32.3703	-0.327778	0.41865	0.995597	no
Znev_01347	scaffold279:1082534-1088332	pGPp	pGPs	5.52972	2.50957	-1.13976	0.3727	0.995597	no
Znev_01348	scaffold279:1092639-1106851	pGPp	pGPs	16.4064	14.6409	-0.164257	0.69855	0.995597	no
Znev_01349	scaffold279:1112216-1113416	pGPp	pGPs	38.7878	29.6881	-0.385722	0.40495	0.995597	no
Znev_01350	scaffold279:1117333-1120335	pGPp	pGPs	56.0276	65.6302	0.228223	0.65615	0.995597	no
Znev_01351	scaffold279:1121505-1127776	pGPp	pGPs	19.5189	22.2298	0.187628	0.6886	0.995597	no
Znev_01352	scaffold279:1129249-1130788	pGPp	pGPs	19.8812	21.3562	0.10325	0.8309	0.995597	no
Znev_01353	scaffold279:1134311-1136962	pGPp	pGPs	75.706	66.8585	-0.179298	0.6566	0.995597	no
Znev_01355	scaffold279:1145277-1145580	pGPp	pGPs	19.3847	27.8005	0.520192	0.6275	0.995597	no
Znev_01356	scaffold279:1197329-1207678	pGPp	pGPs	1.3041	3.88649	1.57542	0.09005	0.995597	no
Znev_01358	scaffold279:1266013-1266781	pGPp	pGPs	2.86178	13.0257	2.18638	0.02625	0.699167	no
Znev_01359	scaffold279:1271923-1272388	pGPp	pGPs	2.35376	6.95721	1.56354	0.2227	0.995597	no
Znev_01360	scaffold279:1313337-1342602	pGPp	pGPs	27.7105	37.6046	0.440477	0.30585	0.995597	no
Znev_01361	scaffold279:1386513-1390250	pGPp	pGPs	24.6314	31.4295	0.351618	0.41685	0.995597	no
Znev_01364	scaffold204:17418-24911	pGPp	pGPs	89.7731	77.5851	-0.210503	0.6229	0.995597	no
Znev_01365	scaffold204:39556-60580	pGPp	pGPs	23.9318	26.0068	0.11996	0.7713	0.995597	no
Znev_01366	scaffold204:67375-100276	pGPp	pGPs	26.4787	28.3595	0.0990011	0.8064	0.995597	no
Znev_01367	scaffold204:120313-121078	pGPp	pGPs	162.282	161.987	-0.00262901	0.99385	0.995597	no
Znev_01368	scaffold204:126229-138305	pGPp	pGPs	5.25181	11.7767	1.16504	0.0979	0.995597	no
Znev_01369	scaffold204:223040-227524	pGPp	pGPs	6.0198	6.52059	0.115288	0.89875	0.995597	no
Znev_01370	scaffold204:256564-262931	pGPp	pGPs	2.62431	2.97479	0.180847	0.803	0.995597	no
Znev_01371	scaffold204:283871-286367	pGPp	pGPs	7.50024	1.50175	-2.32029	0.04785	0.938168	no
Znev_01372	scaffold204:290033-292888	pGPp	pGPs	43.2635	11.883	-1.86425	0.24575	0.995597	no
Znev_01374	scaffold204:303616-307252	pGPp	pGPs	0.257008	0	NaN	1	1	no
Znev_01375	scaffold204:309963-313391	pGPp	pGPs	1013.99	1216.75	0.262983	0.6138	0.995597	no
Znev_01376	scaffold204:345736-355450	pGPp	pGPs	66.7769	22.2174	-1.58766	0.03675	0.842092	no
Znev_01377	scaffold204:367480-376843	pGPp	pGPs	4.32427	1.76595	-1.29201	0.08185	0.995597	no
Znev_01378	scaffold204:379482-388287	pGPp	pGPs	2.90962	0.425428	-2.77385	0.09405	0.995597	no
Znev_01379	scaffold204:392918-393239	pGPp	pGPs	0	0	0	1	1	no
Znev_01380	scaffold204:454077-473044	pGPp	pGPs	8.07374	8.15884	0.0151278	0.97665	0.995597	no
Znev_01381	scaffold204:487223-511116	pGPp	pGPs	24.8806	24.2979	-0.0341862	0.93635	0.995597	no
Znev_01382	scaffold204:538886-542196	pGPp	pGPs	0	0	0	1	1	no
Znev_01383	scaffold204:544705-546214	pGPp	pGPs	0	0	0	1	1	no
Znev_01384	scaffold204:550085-569885	pGPp	pGPs	4.5611	3.29465	-0.469256	0.41575	0.995597	no
Znev_01385	scaffold204:579361-581697	pGPp	pGPs	1311.26	1874.19	0.515315	0.20485	0.995597	no
Znev_01386	scaffold204:587835-589168	pGPp	pGPs	30.3741	101.09	1.73473	0.0792	0.995597	no
Znev_01387	scaffold204:597265-602460	pGPp	pGPs	23.1561	21.4665	-0.109309	0.808	0.995597	no
Znev_01388	scaffold204:635437-639523	pGPp	pGPs	6.3934	7.56011	0.241824	0.6084	0.995597	no
Znev_01389	scaffold204:652936-668660	pGPp	pGPs	42.4756	41.38	-0.037701	0.96305	0.995597	no
Znev_01390	scaffold204:652936-668660	pGPp	pGPs	263.697	265.352	0.00902789	0.9834	0.995597	no
Znev_01391	scaffold204:680614-682827	pGPp	pGPs	70.4562	74.0788	0.0723327	0.868	0.995597	no
Znev_01392	scaffold204:689639-693576	pGPp	pGPs	41.6088	44.2895	0.0900778	0.83185	0.995597	no
Znev_01393	scaffold204:693799-699531	pGPp	pGPs	261.431	285.965	0.129407	0.77475	0.995597	no
Znev_01394	scaffold204:704744-714231	pGPp	pGPs	20.5249	15.6724	-0.389151	0.43705	0.995597	no
Znev_01395	scaffold204:717478-730192	pGPp	pGPs	11.3887	8.65888	-0.395356	0.33185	0.995597	no
Znev_01396	scaffold204:822156-831507	pGPp	pGPs	1.3649	0.990679	-0.46231	1	1	no
Znev_01397	scaffold204:832686-838652	pGPp	pGPs	22.991	21.0083	-0.130112	0.7503	0.995597	no
Znev_01398	scaffold204:857325-858043	pGPp	pGPs	3.01111	0	NaN	0.11825	0.995597	no
Znev_01399	scaffold204:882634-889716	pGPp	pGPs	63.0947	68.1843	0.111921	0.7822	0.995597	no
Znev_01400	scaffold204:890318-907265	pGPp	pGPs	18.8006	19.5329	0.0551231	0.89755	0.995597	no
Znev_01401	scaffold204:928841-943534	pGPp	pGPs	158.728	129.302	-0.295813	0.4972	0.995597	no
Znev_01402	scaffold204:981591-983755	pGPp	pGPs	40.2049	60.867	0.598289	0.35475	0.995597	no
Znev_01403	scaffold204:987807-1004107	pGPp	pGPs	310.449	437.756	0.495769	0.36655	0.995597	no
Znev_01404	scaffold204:1044446-1045840	pGPp	pGPs	998.714	800.686	-0.318835	0.4364	0.995597	no
Znev_01405	scaffold204:1049328-1066373	pGPp	pGPs	22.3645	28.4207	0.345733	0.39435	0.995597	no
Znev_01406	scaffold204:1066575-1068461	pGPp	pGPs	13.3889	12.5168	-0.0971809	0.86485	0.995597	no
Znev_01407	scaffold204:1070745-1072461	pGPp	pGPs	27.5555	38.6976	0.489902	0.34185	0.995597	no
Znev_01408	scaffold204:1077199-1081845	pGPp	pGPs	0	0	0	1	1	no
Znev_01409	scaffold204:1112433-1120286	pGPp	pGPs	1.27588	1.56372	0.293492	1	1	no
Znev_01410	scaffold204:1187514-1188064	pGPp	pGPs	15.755	10.1631	-0.632462	0.5751	0.995597	no
Znev_01411	scaffold204:1189648-1192007	pGPp	pGPs	0.207933	0.501695	1.27069	1	1	no
Znev_01413	scaffold204:1215028-1217372	pGPp	pGPs	24.1055	29.0036	0.266869	0.59855	0.995597	no
Znev_01415	scaffold204:1237683-1239925	pGPp	pGPs	130.496	89.7718	-0.539674	0.1798	0.995597	no
Znev_01416	scaffold204:1243185-1254432	pGPp	pGPs	12.6274	5.41795	-1.22074	0.0819	0.995597	no
Znev_01417	scaffold204:1273425-1275846	pGPp	pGPs	1.23438	0.339556	-1.86207	1	1	no
Znev_01418	scaffold204:1280639-1285940	pGPp	pGPs	2.99093	1.88654	-0.664853	0.52055	0.995597	no
Znev_01419	scaffold204:1287383-1297303	pGPp	pGPs	9.52817	4.54625	-1.06752	0.1548	0.995597	no
Znev_01421	scaffold204:1313944-1316620	pGPp	pGPs	0	0.461417	inf	1	1	no
Znev_01422	scaffold204:1313944-1316620	pGPp	pGPs	0.321481	3.24093	3.3336	0.22655	0.995597	no
Znev_01423	scaffold204:1317511-1324337	pGPp	pGPs	4.26735	0	NaN	0.02585	0.699167	no
Znev_01425	scaffold204:1328125-1332702	pGPp	pGPs	34.813	31.6329	-0.138203	0.75425	0.995597	no
Znev_01426	scaffold204:1333119-1334087	pGPp	pGPs	685.225	655.476	-0.0640351	0.87255	0.995597	no
Znev_01427	scaffold204:1337783-1342822	pGPp	pGPs	49.3383	54.3034	0.138335	0.74315	0.995597	no
Znev_01428	scaffold204:1337783-1342822	pGPp	pGPs	182.792	185.51	0.0212924	0.9823	0.995597	no
Znev_01429	scaffold204:1352498-1353284	pGPp	pGPs	28.3662	47.7114	0.750159	0.1652	0.995597	no
Znev_01430	scaffold204:1362441-1366217	pGPp	pGPs	110.645	140.775	0.347454	0.41445	0.995597	no
Znev_01431	scaffold204:1369438-1374787	pGPp	pGPs	3.29333	5.44108	0.724344	0.33535	0.995597	no
Znev_01433	scaffold123:46904-48044	pGPp	pGPs	0.957691	0.39129	-1.29132	1	1	no
Znev_01434	scaffold123:54153-82565	pGPp	pGPs	0.751939	2.95642	1.97516	0.01605	0.674905	no
Znev_01435	scaffold123:84560-91001	pGPp	pGPs	20.815	13.0056	-0.678486	0.20585	0.995597	no
Znev_01436	scaffold123:96715-100216	pGPp	pGPs	19.8322	11.4904	-0.787412	0.2346	0.995597	no
Znev_01437	scaffold123:110412-126432	pGPp	pGPs	12.0159	12.0011	-0.00177601	0.9939	0.995597	no
Znev_01438	scaffold123:295724-322548	pGPp	pGPs	0	0	0	1	1	no
Znev_01439	scaffold123:369855-370791	pGPp	pGPs	101.167	135.986	0.426722	0.29245	0.995597	no
Znev_01440	scaffold123:376963-378644	pGPp	pGPs	34.292	36.1468	0.0759951	0.8828	0.995597	no
Znev_01441	scaffold123:389349-409754	pGPp	pGPs	11.5188	13.9684	0.278182	0.7245	0.995597	no
Znev_01442	scaffold123:389349-409754	pGPp	pGPs	207.984	270.912	0.381355	0.406	0.995597	no
Znev_01443	scaffold123:389349-409754	pGPp	pGPs	231.242	304.632	0.397666	0.37455	0.995597	no
Znev_01444	scaffold123:414837-422363	pGPp	pGPs	5.73456	4.76215	-0.268069	0.6592	0.995597	no
Znev_01445	scaffold123:425084-425696	pGPp	pGPs	1.87265	9.91441	2.40445	0.1338	0.995597	no
Znev_01446	scaffold123:429263-436733	pGPp	pGPs	1.42189	1.4118	-0.0102831	1	1	no
Znev_01447	scaffold123:437969-448593	pGPp	pGPs	7.83305	11.2845	0.52669	0.4424	0.995597	no
Znev_01448	scaffold123:451260-452817	pGPp	pGPs	1.12881	0.454814	-1.31146	1	1	no
Znev_01450	scaffold123:457352-462688	pGPp	pGPs	0	0	0	1	1	no
Znev_01451	scaffold123:463569-467542	pGPp	pGPs	102.406	99.1637	-0.0464217	0.90745	0.995597	no
Znev_01452	scaffold123:479391-483079	pGPp	pGPs	1.86162	0	NaN	1	1	no
Znev_01453	scaffold123:493052-516895	pGPp	pGPs	0.16711	0.0707253	-1.2405	1	1	no
Znev_01455	scaffold123:532746-541107	pGPp	pGPs	1.98657	5.10999	1.36304	0.1284	0.995597	no
Znev_01456	scaffold123:548784-552525	pGPp	pGPs	38.0977	33.0294	-0.205954	0.6635	0.995597	no
Znev_01457	scaffold123:665516-685116	pGPp	pGPs	14.5019	28.6353	0.981557	0.04065	0.880933	no
Znev_01458	scaffold123:722818-724860	pGPp	pGPs	42.263	73.4496	0.797359	0.6811	0.995597	no
Znev_01459	scaffold123:747928-766334	pGPp	pGPs	13.3387	11.8621	-0.169253	0.7109	0.995597	no
Znev_01460	scaffold123:768693-772802	pGPp	pGPs	131.762	143.948	0.12761	0.7544	0.995597	no
Znev_01461	scaffold123:776789-781971	pGPp	pGPs	742.569	719.72	-0.0450892	0.9181	0.995597	no
Znev_01462	scaffold123:833899-844359	pGPp	pGPs	11.2944	9.17008	-0.300594	0.55515	0.995597	no
Znev_01463	scaffold123:833899-844359	pGPp	pGPs	15.3418	35.2592	1.20053	0.52605	0.995597	no
Znev_01464	scaffold123:873231-883707	pGPp	pGPs	1.60634	2.82839	0.816205	0.36465	0.995597	no
Znev_01465	scaffold123:890205-913945	pGPp	pGPs	1.67374	1.07486	-0.638925	1	1	no
Znev_01466	scaffold123:918116-930983	pGPp	pGPs	6.45336	8.35266	0.372185	0.51715	0.995597	no
Znev_01467	scaffold123:936806-945723	pGPp	pGPs	7.05115	5.6488	-0.319914	0.54465	0.995597	no
Znev_01468	scaffold123:952541-965679	pGPp	pGPs	61.0813	64.2721	0.0734619	0.87085	0.995597	no
Znev_01469	scaffold123:952541-965679	pGPp	pGPs	373.513	436.058	0.223362	0.88605	0.995597	no
Znev_01470	scaffold123:966418-974513	pGPp	pGPs	27.2219	28.9073	0.0866683	0.8443	0.995597	no
Znev_01471	scaffold123:978962-980935	pGPp	pGPs	1102.85	999.067	-0.142586	0.74675	0.995597	no
Znev_01472	scaffold123:981764-990258	pGPp	pGPs	100.41	107.172	0.0940352	0.8199	0.995597	no
Znev_01473	scaffold123:1027203-1033587	pGPp	pGPs	134.913	263.409	0.965274	0.02485	0.699167	no
Znev_01474	scaffold123:1037929-1052660	pGPp	pGPs	16.4233	17.6455	0.103555	0.80545	0.995597	no
Znev_01475	scaffold123:1058092-1058524	pGPp	pGPs	0	0.935101	inf	1	1	no
Znev_01476	scaffold123:1060219-1061475	pGPp	pGPs	0	0	0	1	1	no
Znev_01477	scaffold123:1065593-1068110	pGPp	pGPs	0	1.2116	inf	1	1	no
Znev_01478	scaffold123:1074987-1076203	pGPp	pGPs	13.6413	11.6289	-0.230266	0.76235	0.995597	no
Znev_01479	scaffold123:1085819-1090924	pGPp	pGPs	45.4258	99.2922	1.12817	0.0089	0.524982	no
Znev_01480	scaffold123:1112749-1114801	pGPp	pGPs	13.224	14.401	0.123005	0.7953	0.995597	no
Znev_01481	scaffold123:1393994-1404064	pGPp	pGPs	891.915	1028.2	0.20514	0.7275	0.995597	no
Znev_01483	scaffold123:1471230-1472419	pGPp	pGPs	83.3855	70.7195	-0.237689	0.56755	0.995597	no
Znev_01484	scaffold123:1479745-1486790	pGPp	pGPs	8.00731	7.06509	-0.180609	0.71375	0.995597	no
Znev_01486	scaffold123:1496805-1506510	pGPp	pGPs	110.357	140.948	0.352987	0.42745	0.995597	no
Znev_01487	scaffold123:1607836-1618473	pGPp	pGPs	2.04788	2.38137	0.217658	1	1	no
Znev_01488	scaffold123:1628348-1643866	pGPp	pGPs	19.0785	20.7716	0.122663	0.76605	0.995597	no
Znev_01489	scaffold123:1645376-1649144	pGPp	pGPs	22	22.6092	0.0394092	0.96125	0.995597	no
Znev_01490	scaffold123:1666147-1667678	pGPp	pGPs	0	1.00067	inf	1	1	no
Znev_01491	scaffold123:1670108-1671415	pGPp	pGPs	0	0	0	1	1	no
Znev_01492	scaffold123:1694559-1695099	pGPp	pGPs	1.12792	0.928529	-0.280648	1	1	no
Znev_01493	scaffold123:1695194-1716526	pGPp	pGPs	2.30691	0.620153	-1.89527	1	1	no
Znev_01494	scaffold123:1757586-1757907	pGPp	pGPs	3.26021	5.80841	0.83318	0.68085	0.995597	no
Znev_01495	scaffold123:1831639-1848389	pGPp	pGPs	2.82309	4.06319	0.525338	0.50045	0.995597	no
Znev_01496	scaffold123:1863086-1863419	pGPp	pGPs	0	0	0	1	1	no
Znev_01499	scaffold864:2095-12079	pGPp	pGPs	22.1933	11.5827	-0.93816	0.07815	0.995597	no
Znev_01500	scaffold864:16328-18796	pGPp	pGPs	1842.62	1609.28	-0.195336	0.63555	0.995597	no
Znev_01501	scaffold864:37786-47024	pGPp	pGPs	10.057	16.1612	0.684331	0.21895	0.995597	no
Znev_01503	scaffold864:190063-224567	pGPp	pGPs	45.3946	59.55	0.39158	0.33615	0.995597	no
Znev_01504	scaffold864:230012-231516	pGPp	pGPs	0	0	0	1	1	no
Znev_01506	scaffold864:260627-266619	pGPp	pGPs	25.5819	21.8627	-0.226649	0.63085	0.995597	no
Znev_01507	scaffold864:271137-292465	pGPp	pGPs	86.7575	67.1532	-0.369533	0.371	0.995597	no
Znev_01508	scaffold864:299014-299323	pGPp	pGPs	59.6853	58.7365	-0.0231186	0.95845	0.995597	no
Znev_01509	scaffold864:304610-322293	pGPp	pGPs	32.9504	30.8251	-0.0961889	0.8357	0.995597	no
Znev_01510	scaffold864:326099-327371	pGPp	pGPs	202.568	281.797	0.476249	0.237	0.995597	no
Znev_01511	scaffold864:335910-347784	pGPp	pGPs	0	0	0	1	1	no
Znev_01512	scaffold864:335910-347784	pGPp	pGPs	6.77451	6.88865	0.0241061	0.95595	0.995597	no
Znev_01513	scaffold864:349200-356386	pGPp	pGPs	26.4128	32.8583	0.315023	0.43815	0.995597	no
Znev_01514	scaffold864:363381-367292	pGPp	pGPs	43.0765	49.9791	0.214422	0.62425	0.995597	no
Znev_01515	scaffold864:367966-372541	pGPp	pGPs	105.425	105.461	0.000500225	0.9941	0.995628	no
Znev_01516	scaffold864:376966-398089	pGPp	pGPs	37.3949	40.8725	0.128287	0.76075	0.995597	no
Znev_01517	scaffold864:398548-402830	pGPp	pGPs	210.566	220.152	0.0642317	0.88305	0.995597	no
Znev_01519	scaffold864:412263-412569	pGPp	pGPs	2.82535	2.27988	-0.309472	0.41315	0.995597	no
Znev_01520	scaffold864:431277-446846	pGPp	pGPs	16.2064	20.6312	0.34827	0.4336	0.995597	no
Znev_01521	scaffold864:447583-454973	pGPp	pGPs	44.6362	42.5526	-0.0689656	0.87265	0.995597	no
Znev_01522	scaffold864:455142-462601	pGPp	pGPs	46.0605	45.0455	-0.0321464	0.94305	0.995597	no
Znev_01523	scaffold864:471881-476335	pGPp	pGPs	1.77757	2.5207	0.503921	1	1	no
Znev_01524	scaffold864:494331-502956	pGPp	pGPs	30.7334	28.1127	-0.128584	0.7771	0.995597	no
Znev_01525	scaffold864:515865-524823	pGPp	pGPs	69.1174	84.0666	0.282484	0.4814	0.995597	no
Znev_01527	scaffold864:536688-553156	pGPp	pGPs	42.853	43.7897	0.0311938	0.9366	0.995597	no
Znev_01528	scaffold864:555908-563830	pGPp	pGPs	2768.29	2642.33	-0.0671847	0.9261	0.995597	no
Znev_01529	scaffold864:566077-576392	pGPp	pGPs	1.43201	1.48614	0.0535289	1	1	no
Znev_01530	scaffold864:579308-593007	pGPp	pGPs	1.57673	1.94432	0.302332	1	1	no
Znev_01531	scaffold864:596504-609895	pGPp	pGPs	34.3789	28.4529	-0.272948	0.5276	0.995597	no
Znev_01532	scaffold864:618335-625532	pGPp	pGPs	73.2261	55.2198	-0.407171	0.32575	0.995597	no
Znev_01533	scaffold864:625977-626943	pGPp	pGPs	0	0	0	1	1	no
Znev_01534	scaffold864:632158-635095	pGPp	pGPs	90.7756	87.9852	-0.0450434	0.9181	0.995597	no
Znev_01535	scaffold864:644891-651633	pGPp	pGPs	0	0.465662	inf	1	1	no
Znev_01536	scaffold864:655570-671987	pGPp	pGPs	12.2325	10.777	-0.182758	0.68525	0.995597	no
Znev_01537	scaffold864:727227-727533	pGPp	pGPs	0	0	0	1	1	no
Znev_01538	scaffold864:752342-753008	pGPp	pGPs	0	0	0	1	1	no
Znev_01539	scaffold864:761602-770502	pGPp	pGPs	66.7234	59.4637	-0.166184	0.8379	0.995597	no
Znev_01541	scaffold864:799734-818436	pGPp	pGPs	19.1702	22.4562	0.228246	0.60885	0.995597	no
Znev_01542	scaffold864:1285287-1289909	pGPp	pGPs	0	0	0	1	1	no
Znev_01544	scaffold864:1302151-1312088	pGPp	pGPs	32.4359	39.4029	0.280713	0.4967	0.995597	no
Znev_01545	scaffold864:1313406-1319329	pGPp	pGPs	17.8513	17.2328	-0.0508765	0.9263	0.995597	no
Znev_01546	scaffold864:1323542-1326263	pGPp	pGPs	14.9057	17.0138	0.190846	0.82675	0.995597	no
Znev_01547	scaffold864:1334670-1343275	pGPp	pGPs	10.4765	10.1958	-0.0391921	0.94095	0.995597	no
Znev_01548	scaffold864:1353253-1361875	pGPp	pGPs	111.953	78.8119	-0.506413	0.22005	0.995597	no
Znev_01549	scaffold864:1396829-1397423	pGPp	pGPs	126.955	78.5584	-0.692482	0.1228	0.995597	no
Znev_01552	scaffold864:1544845-1564166	pGPp	pGPs	0.912825	1.69717	0.894718	1	1	no
Znev_01553	scaffold864:1565045-1570231	pGPp	pGPs	0	0	0	1	1	no
Znev_01554	scaffold864:1570299-1587377	pGPp	pGPs	16.306	17.2944	0.0849007	0.8624	0.995597	no
Znev_01555	scaffold864:1597728-1610322	pGPp	pGPs	35.5378	19.3111	-0.879925	0.0504	0.962406	no
Znev_01557	scaffold864:1616581-1621867	pGPp	pGPs	161.569	132.401	-0.287244	0.53245	0.995597	no
Znev_01558	scaffold864:1626039-1657948	pGPp	pGPs	9.56824	5.00559	-0.934712	0.07345	0.995597	no
Znev_01559	scaffold864:1668764-1700387	pGPp	pGPs	97.7344	114.161	0.224129	0.61545	0.995597	no
Znev_01560	scaffold864:1710463-1711647	pGPp	pGPs	1013.03	880.67	-0.202006	0.65275	0.995597	no
Znev_01561	scaffold864:1713080-1730951	pGPp	pGPs	58.0676	69.8773	0.26709	0.51375	0.995597	no
Znev_01563	scaffold864:1740374-1747487	pGPp	pGPs	10.2393	6.27512	-0.706406	0.2991	0.995597	no
Znev_01564	scaffold864:1756723-1771793	pGPp	pGPs	34.0505	30.8154	-0.144023	0.73915	0.995597	no
Znev_01565	scaffold324:1048-4718	pGPp	pGPs	171.209	171.397	0.00158072	0.9926	0.995597	no
Znev_01566	scaffold324:7627-16985	pGPp	pGPs	23.4275	24.3966	0.0584796	0.88935	0.995597	no
Znev_01567	scaffold324:18632-23888	pGPp	pGPs	59.4793	42.9606	-0.469371	0.2624	0.995597	no
Znev_01568	scaffold324:24327-25467	pGPp	pGPs	36.526	35.0378	-0.0600115	0.8923	0.995597	no
Znev_01569	scaffold324:27112-30351	pGPp	pGPs	23.9566	21.0321	-0.187833	0.7098	0.995597	no
Znev_01570	scaffold324:32487-46197	pGPp	pGPs	1.82812	1.10348	-0.7283	1	1	no
Znev_01571	scaffold324:47755-53509	pGPp	pGPs	30.5017	39.7928	0.383619	0.41755	0.995597	no
Znev_01572	scaffold324:56051-58214	pGPp	pGPs	24.554	18.0061	-0.44747	0.3272	0.995597	no
Znev_01574	scaffold324:67931-81216	pGPp	pGPs	49.5065	55.0282	0.152553	0.7176	0.995597	no
Znev_01575	scaffold324:83408-88966	pGPp	pGPs	20.7818	16.7519	-0.310995	0.4937	0.995597	no
Znev_01576	scaffold324:89780-93990	pGPp	pGPs	10849.9	10344.9	-0.0687635	0.8887	0.995597	no
Znev_01577	scaffold324:103780-106003	pGPp	pGPs	26.926	14.5929	-0.883733	0.14485	0.995597	no
Znev_01578	scaffold324:106037-106781	pGPp	pGPs	27.0929	45.4486	0.746319	0.6147	0.995597	no
Znev_01580	scaffold324:114747-120442	pGPp	pGPs	64.5508	57.8723	-0.157563	0.72255	0.995597	no
Znev_01581	scaffold324:120767-122213	pGPp	pGPs	1182.47	1023.72	-0.207985	0.61335	0.995597	no
Znev_01582	scaffold324:123970-132855	pGPp	pGPs	24.8594	28.3258	0.188328	0.65985	0.995597	no
Znev_01583	scaffold324:133762-136116	pGPp	pGPs	13.1215	10.22	-0.360539	0.54205	0.995597	no
Znev_01584	scaffold324:140168-150940	pGPp	pGPs	144.01	122.187	-0.237081	0.6134	0.995597	no
Znev_01585	scaffold324:157017-165693	pGPp	pGPs	32.8772	38.5028	0.227878	0.57255	0.995597	no
Znev_01586	scaffold324:171462-175768	pGPp	pGPs	51.3184	60.3084	0.232883	0.5688	0.995597	no
Znev_01587	scaffold324:178252-189749	pGPp	pGPs	44.5722	36.693	-0.280637	0.4814	0.995597	no
Znev_01588	scaffold324:256928-259021	pGPp	pGPs	8.49475	4.13372	-1.03913	0.12725	0.995597	no
Znev_01589	scaffold324:266329-274155	pGPp	pGPs	82.4001	93.7503	0.186176	0.65975	0.995597	no
Znev_01590	scaffold324:276404-277357	pGPp	pGPs	28.8238	22.3222	-0.368785	0.60115	0.995597	no
Znev_01591	scaffold324:278082-280852	pGPp	pGPs	15.5188	14.9757	-0.0513911	0.9254	0.995597	no
Znev_01592	scaffold324:294114-297305	pGPp	pGPs	83.1847	32.7306	-1.34568	0.00185	0.176457	no
Znev_01593	scaffold324:302617-305565	pGPp	pGPs	0.961051	0.354105	-1.44044	1	1	no
Znev_01594	scaffold324:331893-337487	pGPp	pGPs	123.004	104.05	-0.241425	0.55225	0.995597	no
Znev_01595	scaffold324:343999-483087	pGPp	pGPs	12.4374	12.3451	-0.0107409	0.9821	0.995597	no
Znev_01596	scaffold324:343999-483087	pGPp	pGPs	14.4254	9.17205	-0.6533	0.40435	0.995597	no
Znev_01597	scaffold324:343999-483087	pGPp	pGPs	11.7337	16.2259	0.467641	0.589	0.995597	no
Znev_01598	scaffold324:343999-483087	pGPp	pGPs	6.34477	4.88913	-0.375989	0.48295	0.995597	no
Znev_01599	scaffold324:343999-483087	pGPp	pGPs	3.87304	3.18846	-0.280607	0.6341	0.995597	no
Znev_01600	scaffold324:343999-483087	pGPp	pGPs	21.0107	14.0894	-0.576513	0.5013	0.995597	no
Znev_01601	scaffold324:343999-483087	pGPp	pGPs	13.4283	19.4052	0.531168	0.67945	0.995597	no
Znev_01602	scaffold324:343999-483087	pGPp	pGPs	1.53754	1.33294	-0.206014	1	1	no
Znev_01603	scaffold324:343999-483087	pGPp	pGPs	0	4.2435	inf	0.20485	0.995597	no
Znev_01604	scaffold324:483364-483933	pGPp	pGPs	0	0	0	1	1	no
Znev_01605	scaffold324:500820-503051	pGPp	pGPs	137.125	110.073	-0.317035	0.43415	0.995597	no
Znev_01606	scaffold324:508063-508402	pGPp	pGPs	66.0654	86.8427	0.394511	0.4604	0.995597	no
Znev_01607	scaffold324:510328-518753	pGPp	pGPs	23.1569	24.988	0.109792	0.78665	0.995597	no
Znev_01608	scaffold324:520690-526759	pGPp	pGPs	25.2663	29.0958	0.203595	0.62245	0.995597	no
Znev_01609	scaffold324:531091-533309	pGPp	pGPs	473.411	539.548	0.188659	0.64385	0.995597	no
Znev_01610	scaffold324:535425-549794	pGPp	pGPs	131.288	149.517	0.187567	0.70405	0.995597	no
Znev_01611	scaffold324:551944-556026	pGPp	pGPs	123.505	115.098	-0.101703	0.80375	0.995597	no
Znev_01612	scaffold324:561046-562808	pGPp	pGPs	0	0	0	1	1	no
Znev_01613	scaffold324:565778-566954	pGPp	pGPs	32.568	59.6671	0.873479	0.0347	0.814201	no
Znev_01614	scaffold324:570940-576870	pGPp	pGPs	23.4778	29.7923	0.343642	0.41895	0.995597	no
Znev_01615	scaffold324:578850-579183	pGPp	pGPs	0	0	0	1	1	no
Znev_01616	scaffold324:584703-585072	pGPp	pGPs	1.92552	1.68525	-0.192289	1	1	no
Znev_01617	scaffold324:585862-586180	pGPp	pGPs	0	0	0	1	1	no
Znev_01619	scaffold324:588717-603866	pGPp	pGPs	39.6032	36.4629	-0.119187	0.77075	0.995597	no
Znev_01620	scaffold324:607056-611259	pGPp	pGPs	71.2781	69.4822	-0.0368154	0.9254	0.995597	no
Znev_01621	scaffold324:613111-616549	pGPp	pGPs	26.0632	20.7992	-0.325485	0.50395	0.995597	no
Znev_01622	scaffold324:617967-618339	pGPp	pGPs	176.129	205.652	0.223572	0.63745	0.995597	no
Znev_01623	scaffold324:623130-631789	pGPp	pGPs	25.0929	32.6608	0.38028	0.35205	0.995597	no
Znev_01624	scaffold324:638054-646485	pGPp	pGPs	15.8388	17.8898	0.175674	0.6708	0.995597	no
Znev_01625	scaffold324:652359-654651	pGPp	pGPs	19.4573	24.0371	0.304952	0.52265	0.995597	no
Znev_01626	scaffold324:659660-677678	pGPp	pGPs	66.1585	71.4829	0.11167	0.7962	0.995597	no
Znev_01627	scaffold324:680747-683231	pGPp	pGPs	216.105	218.558	0.0162884	0.9695	0.995597	no
Znev_01628	scaffold324:690442-692869	pGPp	pGPs	85.7518	84.2735	-0.0250877	0.94955	0.995597	no
Znev_01629	scaffold324:696303-707393	pGPp	pGPs	24.3371	19.0225	-0.355449	0.39505	0.995597	no
Znev_01630	scaffold699:116084-124773	pGPp	pGPs	0	0	0	1	1	no
Znev_01631	scaffold699:127183-136587	pGPp	pGPs	3.32552	2.40285	-0.468834	0.6637	0.995597	no
Znev_01632	scaffold699:142226-145324	pGPp	pGPs	49.1907	45.9435	-0.098526	0.8052	0.995597	no
Znev_01633	scaffold699:149873-153597	pGPp	pGPs	199.74	205.894	0.0437778	0.9141	0.995597	no
Znev_01634	scaffold699:157695-158900	pGPp	pGPs	436.463	421.432	-0.0505599	0.90655	0.995597	no
Znev_01635	scaffold699:166057-167985	pGPp	pGPs	259.771	268.71	0.0488087	0.9057	0.995597	no
Znev_01636	scaffold699:168743-171186	pGPp	pGPs	118.544	97.0911	-0.288007	0.5436	0.995597	no
Znev_01637	scaffold699:175008-179103	pGPp	pGPs	58.7195	54.4919	-0.107799	0.7891	0.995597	no
Znev_01638	scaffold699:181167-181554	pGPp	pGPs	131.331	169.521	0.368263	0.44785	0.995597	no
Znev_01639	scaffold699:183773-186836	pGPp	pGPs	5.0305	4.57214	-0.137833	0.8643	0.995597	no
Znev_01641	scaffold699:205685-207443	pGPp	pGPs	0	1.16492	inf	1	1	no
Znev_01642	scaffold699:208191-209019	pGPp	pGPs	0	3.67169	inf	0.07895	0.995597	no
Znev_01643	scaffold699:229154-229735	pGPp	pGPs	0	174.262	inf	0.01025	0.524982	no
Znev_01644	scaffold699:244252-252395	pGPp	pGPs	43.9776	44.0894	0.0036647	0.9937	0.995597	no
Znev_01645	scaffold699:253311-256486	pGPp	pGPs	13.8357	12.1656	-0.185587	0.75405	0.995597	no
Znev_01646	scaffold699:260004-266821	pGPp	pGPs	54.7672	60.4866	0.143303	0.72045	0.995597	no
Znev_01647	scaffold699:267941-270469	pGPp	pGPs	19.1275	23.2013	0.278558	0.57165	0.995597	no
Znev_01649	scaffold699:287183-292566	pGPp	pGPs	25.1758	23.51	-0.0987647	0.81	0.995597	no
Znev_01650	scaffold699:311085-325041	pGPp	pGPs	8.10952	9.27842	0.194261	0.65725	0.995597	no
Znev_01651	scaffold699:327724-328732	pGPp	pGPs	4.15913	2.45236	-0.76211	0.38115	0.995597	no
Znev_01652	scaffold699:329364-331016	pGPp	pGPs	6.50799	5.35983	-0.280025	0.74025	0.995597	no
Znev_01653	scaffold699:338436-352896	pGPp	pGPs	97.7577	97.2712	-0.00719698	0.9854	0.995597	no
Znev_01654	scaffold699:355178-367862	pGPp	pGPs	124.908	127.311	0.0274987	0.9477	0.995597	no
Znev_01656	scaffold699:375828-385689	pGPp	pGPs	13.0346	13.5414	0.0550353	0.9026	0.995597	no
Znev_01657	scaffold699:387304-388069	pGPp	pGPs	28.3521	34.4352	0.280427	0.58095	0.995597	no
Znev_01658	scaffold699:393769-410359	pGPp	pGPs	12.4031	15.0687	0.280859	0.4955	0.995597	no
Znev_01659	scaffold699:429555-433188	pGPp	pGPs	26.7393	24.7196	-0.113305	0.78145	0.995597	no
Znev_01660	scaffold699:522678-528359	pGPp	pGPs	40.3629	30.201	-0.418434	0.3308	0.995597	no
Znev_01661	scaffold699:522678-528359	pGPp	pGPs	22.206	19.5698	-0.182319	0.9037	0.995597	no
Znev_01662	scaffold699:528758-529142	pGPp	pGPs	0	53.926	inf	0.07895	0.995597	no
Znev_01663	scaffold699:529250-529625	pGPp	pGPs	4.22451	13.7247	1.69992	0.23135	0.995597	no
Znev_01664	scaffold699:532559-532892	pGPp	pGPs	2.60824	6.95177	1.4143	0.4759	0.995597	no
Znev_01665	scaffold699:534760-535147	pGPp	pGPs	4.50642	6.45011	0.517342	0.7107	0.995597	no
Znev_01666	scaffold699:535485-535842	pGPp	pGPs	0	8.29043	inf	0.01025	0.524982	no
Znev_01667	scaffold699:537173-537803	pGPp	pGPs	3.0959	5.6589	0.870164	0.39455	0.995597	no
Znev_01668	scaffold699:539614-544408	pGPp	pGPs	33.9342	26.2572	-0.370027	0.39335	0.995597	no
Znev_01669	scaffold699:561545-565381	pGPp	pGPs	24.4665	24.306	-0.00949152	0.98705	0.995597	no
Znev_01670	scaffold699:566202-567218	pGPp	pGPs	0	0	0	1	1	no
Znev_01671	scaffold699:568252-571279	pGPp	pGPs	221.948	233.26	0.0717201	0.85905	0.995597	no
Znev_01673	scaffold699:639352-641894	pGPp	pGPs	111.857	118.367	0.0816118	0.83395	0.995597	no
Znev_01674	scaffold699:658407-671918	pGPp	pGPs	19.5933	20.3793	0.0567488	0.8878	0.995597	no
Znev_01675	scaffold699:674695-675750	pGPp	pGPs	161.719	205.846	0.348075	0.42245	0.995597	no
Znev_01676	scaffold699:677117-680638	pGPp	pGPs	17.6477	22.2722	0.335767	0.503	0.995597	no
Znev_01677	scaffold699:680721-682684	pGPp	pGPs	89.0437	101.039	0.182322	0.66295	0.995597	no
Znev_01678	scaffold699:689118-706605	pGPp	pGPs	16.058	17.8999	0.156663	0.6968	0.995597	no
Znev_01680	scaffold699:754635-763741	pGPp	pGPs	14.9399	14.1835	-0.0749583	0.92495	0.995597	no
Znev_01681	scaffold699:772103-779727	pGPp	pGPs	18.4423	19.7838	0.101301	0.827	0.995597	no
Znev_01682	scaffold699:783272-791363	pGPp	pGPs	49.1598	39.966	-0.298708	0.4569	0.995597	no
Znev_01683	scaffold699:795389-796948	pGPp	pGPs	66.8233	33.4231	-0.999507	0.05935	0.982907	no
Znev_01684	scaffold699:799918-804827	pGPp	pGPs	11.5301	7.56622	-0.607761	0.24575	0.995597	no
Znev_01685	scaffold699:814995-820784	pGPp	pGPs	13.3804	22.754	0.765998	0.1279	0.995597	no
Znev_01687	scaffold699:838377-843143	pGPp	pGPs	54.1105	52.3113	-0.0487856	0.90655	0.995597	no
Znev_01688	scaffold699:847960-849540	pGPp	pGPs	79.9694	60.0131	-0.41417	0.3532	0.995597	no
Znev_01689	scaffold699:856049-866855	pGPp	pGPs	12.7145	12.063	-0.0758824	0.87845	0.995597	no
Znev_01690	scaffold699:867876-875935	pGPp	pGPs	37.5021	42.0827	0.166257	0.67995	0.995597	no
Znev_01691	scaffold699:877838-880931	pGPp	pGPs	0	0	0	1	1	no
Znev_01692	scaffold699:881935-890231	pGPp	pGPs	6.50121	5.60369	-0.21433	0.7694	0.995597	no
Znev_01695	scaffold263:14425-24311	pGPp	pGPs	5.58267	5.03068	-0.150201	0.7672	0.995597	no
Znev_01697	scaffold263:126402-126854	pGPp	pGPs	0	0	0	1	1	no
Znev_01701	scaffold263:325312-325627	pGPp	pGPs	0	0	0	1	1	no
Znev_01702	scaffold263:477968-485823	pGPp	pGPs	4.79308	4.84603	0.0158502	0.96705	0.995597	no
Znev_01703	scaffold263:487120-493219	pGPp	pGPs	50.6167	58.4536	0.207679	0.61085	0.995597	no
Znev_01704	scaffold263:493854-498754	pGPp	pGPs	47.9152	34.2393	-0.484829	0.243	0.995597	no
Znev_01705	scaffold263:499415-501743	pGPp	pGPs	52.4031	53.1007	0.0190782	0.963	0.995597	no
Znev_01706	scaffold263:511805-516867	pGPp	pGPs	0.318025	1.04588	1.71751	1	1	no
Znev_01707	scaffold263:528278-529464	pGPp	pGPs	34.8803	24.458	-0.512109	0.24465	0.995597	no
Znev_01708	scaffold263:528278-529464	pGPp	pGPs	144.991	78.187	-0.890963	0.52965	0.995597	no
Znev_01709	scaffold263:532748-534088	pGPp	pGPs	143.45	134.845	-0.0892462	0.82905	0.995597	no
Znev_01710	scaffold263:536662-541906	pGPp	pGPs	43.4863	56.0365	0.365804	0.37295	0.995597	no
Znev_01711	scaffold263:542491-544519	pGPp	pGPs	112.001	111.655	-0.00446776	0.98875	0.995597	no
Znev_01712	scaffold263:544904-551179	pGPp	pGPs	39.7884	35.4803	-0.165333	0.67825	0.995597	no
Znev_01713	scaffold263:555126-556138	pGPp	pGPs	0	0	0	1	1	no
Znev_01714	scaffold263:562585-563976	pGPp	pGPs	202.803	197.897	-0.0353255	0.92915	0.995597	no
Znev_01715	scaffold263:565674-566004	pGPp	pGPs	11.6468	18.689	0.682258	0.54065	0.995597	no
Znev_01716	scaffold263:567489-572786	pGPp	pGPs	49.8601	58.506	0.230699	0.57285	0.995597	no
Znev_01717	scaffold263:580724-582263	pGPp	pGPs	1.56723	2.10698	0.426963	1	1	no
Znev_01718	scaffold263:586150-587260	pGPp	pGPs	4.49547	5.20405	0.211163	0.79795	0.995597	no
Znev_01719	scaffold263:589560-592359	pGPp	pGPs	26.5114	29.371	0.147778	0.7155	0.995597	no
Znev_01720	scaffold263:600267-605631	pGPp	pGPs	39.5914	62.3138	0.654365	0.1086	0.995597	no
Znev_01721	scaffold263:607761-610305	pGPp	pGPs	51.9645	43.1993	-0.266518	0.54575	0.995597	no
Znev_01722	scaffold263:622867-625533	pGPp	pGPs	6.17121	9.76381	0.661891	0.3151	0.995597	no
Znev_01724	scaffold263:668339-669752	pGPp	pGPs	13.3311	15.9727	0.26081	0.58545	0.995597	no
Znev_01725	scaffold263:675735-680973	pGPp	pGPs	7.45617	18.9409	1.345	0.2725	0.995597	no
Znev_01726	scaffold263:694515-694950	pGPp	pGPs	0	2.84164	inf	0.04265	0.880933	no
Znev_01727	scaffold263:707229-736684	pGPp	pGPs	9.33374	9.28409	-0.00769561	0.98135	0.995597	no
Znev_01728	scaffold263:707229-736684	pGPp	pGPs	8.54463	10.6952	0.32387	0.21395	0.995597	no
Znev_01729	scaffold263:743600-771315	pGPp	pGPs	2.66258	3.33652	0.32552	0.64815	0.995597	no
Znev_01730	scaffold263:772671-784249	pGPp	pGPs	23.6397	20.9584	-0.173687	0.6946	0.995597	no
Znev_01731	scaffold263:789724-806275	pGPp	pGPs	7.70367	12.0045	0.639955	0.33885	0.995597	no
Znev_01732	scaffold263:812553-823763	pGPp	pGPs	66.4811	63.1019	-0.0752606	0.84885	0.995597	no
Znev_01733	scaffold263:824534-827201	pGPp	pGPs	50.7469	53.6814	0.0811028	0.84465	0.995597	no
Znev_01734	scaffold263:828698-829241	pGPp	pGPs	0	0	0	1	1	no
Znev_01735	scaffold263:830095-833706	pGPp	pGPs	3.36463	2.0323	-0.727336	0.3883	0.995597	no
Znev_01736	scaffold263:884504-899115	pGPp	pGPs	17.9451	14.225	-0.335155	0.4086	0.995597	no
Znev_01737	scaffold263:900741-901125	pGPp	pGPs	158.723	106.417	-0.57678	0.2194	0.995597	no
Znev_01738	scaffold263:906246-909735	pGPp	pGPs	3.34007	1.86092	-0.843862	0.36195	0.995597	no
Znev_01739	scaffold263:925005-925368	pGPp	pGPs	0	0	0	1	1	no
Znev_01741	scaffold263:1033076-1039445	pGPp	pGPs	17.1739	15.8578	-0.115025	0.805	0.995597	no
Znev_01742	scaffold263:1033076-1039445	pGPp	pGPs	25.7962	26.6426	0.0465797	0.46955	0.995597	no
Znev_01743	scaffold263:1043507-1056985	pGPp	pGPs	20.9334	21.4626	0.0360231	0.92765	0.995597	no
Znev_01744	scaffold263:1059241-1089606	pGPp	pGPs	38.6486	43.2954	0.163797	0.7123	0.995597	no
Znev_01745	scaffold263:1113825-1114962	pGPp	pGPs	82.7581	150.262	0.860507	0.60455	0.995597	no
Znev_01746	scaffold263:1132344-1147847	pGPp	pGPs	28.569	26.8301	-0.090596	0.821	0.995597	no
Znev_01747	scaffold263:1200316-1203637	pGPp	pGPs	0.496695	0.101591	-2.28958	1	1	no
Znev_01748	scaffold263:1200316-1203637	pGPp	pGPs	2.13019	0	NaN	1	1	no
Znev_01749	scaffold263:1245666-1253808	pGPp	pGPs	25.1286	27.5243	0.131374	0.73815	0.995597	no
Znev_01750	scaffold263:1256801-1258928	pGPp	pGPs	130.225	99.257	-0.391771	0.3339	0.995597	no
Znev_01751	scaffold263:1259399-1262625	pGPp	pGPs	30.7911	25.454	-0.274622	0.53915	0.995597	no
Znev_01752	scaffold263:1268198-1271064	pGPp	pGPs	44.5041	30.004	-0.568782	0.1638	0.995597	no
Znev_01753	scaffold263:1272994-1280060	pGPp	pGPs	39.1725	41.1634	0.0715213	0.86675	0.995597	no
Znev_01754	scaffold263:1284873-1288071	pGPp	pGPs	104.281	107.143	0.0390635	0.89355	0.995597	no
Znev_01755	scaffold263:1288096-1294007	pGPp	pGPs	45.9969	37.9871	-0.27603	0.4977	0.995597	no
Znev_01756	scaffold263:1299391-1312388	pGPp	pGPs	37.2415	42.8135	0.201153	0.659	0.995597	no
Znev_01759	scaffold429:62847-63363	pGPp	pGPs	3.0614	0	NaN	0.01065	0.524982	no
Znev_01760	scaffold429:106986-107335	pGPp	pGPs	0	0	0	1	1	no
Znev_01761	scaffold429:116596-119364	pGPp	pGPs	25.2487	21.8936	-0.205703	0.85645	0.995597	no
Znev_01762	scaffold429:135441-149117	pGPp	pGPs	30.9184	46.0186	0.573748	0.2892	0.995597	no
Znev_01763	scaffold429:192989-235953	pGPp	pGPs	9.71374	5.26783	-0.882819	0.2676	0.995597	no
Znev_01764	scaffold429:337262-337619	pGPp	pGPs	0	0	0	1	1	no
Znev_01765	scaffold429:704689-708829	pGPp	pGPs	39.9548	48.039	0.265836	0.5137	0.995597	no
Znev_01766	scaffold429:710248-712381	pGPp	pGPs	182.449	172.314	-0.0824513	0.83835	0.995597	no
Znev_01767	scaffold429:718499-720113	pGPp	pGPs	16.6171	15.508	-0.0996576	0.9092	0.995597	no
Znev_01768	scaffold429:720713-723184	pGPp	pGPs	40.2165	35.1283	-0.195153	0.659	0.995597	no
Znev_01769	scaffold429:725494-728012	pGPp	pGPs	36.2929	37.7943	0.058482	0.90045	0.995597	no
Znev_01770	scaffold429:729913-743548	pGPp	pGPs	28.889	31.5346	0.126417	0.75055	0.995597	no
Znev_01771	scaffold429:744279-752405	pGPp	pGPs	10.2149	12.32	0.27032	0.5341	0.995597	no
Znev_01772	scaffold429:778101-812040	pGPp	pGPs	20.5676	16.8741	-0.285556	0.52425	0.995597	no
Znev_01773	scaffold429:822832-823761	pGPp	pGPs	2.77108	4.62927	0.740334	0.6811	0.995597	no
Znev_01775	scaffold429:870515-878831	pGPp	pGPs	0	0	0	1	1	no
Znev_01776	scaffold429:888832-891636	pGPp	pGPs	1.71715	1.57237	-0.127078	1	1	no
Znev_01777	scaffold429:965849-971361	pGPp	pGPs	15.161	15.0398	-0.0115854	0.97585	0.995597	no
Znev_01778	scaffold429:980475-987185	pGPp	pGPs	4.63935	5.65072	0.284513	0.6872	0.995597	no
Znev_01779	scaffold429:993423-1000260	pGPp	pGPs	19.4617	7.35037	-1.40475	0.01235	0.579561	no
Znev_01780	scaffold429:1004902-1011964	pGPp	pGPs	15.8293	14.415	-0.135025	0.77875	0.995597	no
Znev_01781	scaffold429:1024575-1030404	pGPp	pGPs	4.8599	6.27273	0.368166	0.63995	0.995597	no
Znev_01782	scaffold429:1033162-1034554	pGPp	pGPs	607.74	515.933	-0.236273	0.5561	0.995597	no
Znev_01783	scaffold429:1036782-1040284	pGPp	pGPs	180.067	199.726	0.149492	0.7141	0.995597	no
Znev_01784	scaffold429:1066660-1096536	pGPp	pGPs	20.267	25.6784	0.341421	0.51875	0.995597	no
Znev_01785	scaffold429:1103965-1105485	pGPp	pGPs	1049.84	1109.39	0.0796021	0.8662	0.995597	no
Znev_01786	scaffold429:1108302-1114275	pGPp	pGPs	186.562	169.217	-0.140777	0.7402	0.995597	no
Znev_01787	scaffold429:1128274-1138295	pGPp	pGPs	189.958	304.284	0.679736	0.17945	0.995597	no
Znev_01788	scaffold429:1128274-1138295	pGPp	pGPs	196.846	374.678	0.92858	0.4365	0.995597	no
Znev_01789	scaffold429:1144205-1147718	pGPp	pGPs	30.0323	24.049	-0.320537	0.4338	0.995597	no
Znev_01790	scaffold429:1150469-1153946	pGPp	pGPs	9.04725	7.85461	-0.203939	0.6888	0.995597	no
Znev_01791	scaffold429:1165690-1168188	pGPp	pGPs	724.781	657.218	-0.141173	0.7375	0.995597	no
Znev_01792	scaffold429:1170266-1175267	pGPp	pGPs	28.6693	24.02	-0.25527	0.56805	0.995597	no
Znev_01793	scaffold429:1175498-1175984	pGPp	pGPs	0	140.134	inf	0.04265	0.880933	no
Znev_01794	scaffold429:1186217-1190820	pGPp	pGPs	1.27241	2.49974	0.97421	1	1	no
Znev_01795	scaffold429:1192763-1198510	pGPp	pGPs	212.295	334.761	0.657061	0.1447	0.995597	no
Znev_01796	scaffold429:1202222-1203529	pGPp	pGPs	253.052	233.71	-0.114713	0.79035	0.995597	no
Znev_01797	scaffold429:1204930-1223582	pGPp	pGPs	19.8875	18.2353	-0.125128	0.7701	0.995597	no
Znev_01798	scaffold429:1230205-1232540	pGPp	pGPs	170.404	173.341	0.0246528	0.951	0.995597	no
Znev_01799	scaffold429:1234644-1238045	pGPp	pGPs	170.94	172.394	0.0122193	0.9763	0.995597	no
Znev_01800	scaffold429:1246989-1251964	pGPp	pGPs	69.3128	69.1058	-0.00431629	0.99335	0.995597	no
Znev_01803	scaffold429:1536986-1540790	pGPp	pGPs	2.44719	4.93695	1.01249	0.2324	0.995597	no
Znev_01804	scaffold429:1542529-1547969	pGPp	pGPs	15.9087	16.4556	0.0487559	0.9088	0.995597	no
Znev_01805	scaffold429:1619810-1653206	pGPp	pGPs	2.42258	1.90427	-0.347305	1	1	no
Znev_01806	scaffold429:1658094-1668733	pGPp	pGPs	0	0	0	1	1	no
Znev_01807	scaffold429:1687367-1687877	pGPp	pGPs	143.071	110.076	-0.378232	0.5099	0.995597	no
Znev_01808	scaffold429:1690304-1691221	pGPp	pGPs	262.65	252.402	-0.0574183	0.89615	0.995597	no
Znev_01810	scaffold429:1708566-1708977	pGPp	pGPs	0	1.46743	inf	1	1	no
Znev_01811	scaffold429:1823883-1828311	pGPp	pGPs	7.23434	8.9398	0.305382	0.5968	0.995597	no
Znev_01812	scaffold429:1846563-1850626	pGPp	pGPs	0	0.980359	inf	1	1	no
Znev_01814	scaffold429:1909600-1915335	pGPp	pGPs	44.419	52.2593	0.23451	0.5688	0.995597	no
Znev_01815	scaffold429:1917766-1919230	pGPp	pGPs	81.3513	100.637	0.306918	0.563	0.995597	no
Znev_01816	scaffold429:1920405-1923615	pGPp	pGPs	80.6447	86.8504	0.106954	0.7904	0.995597	no
Znev_01817	scaffold429:1925461-1932270	pGPp	pGPs	76.0193	92.4324	0.282031	0.48275	0.995597	no
Znev_01818	scaffold429:1935302-1945909	pGPp	pGPs	45.6191	53.5106	0.230187	0.56645	0.995597	no
Znev_01819	scaffold429:1947815-1949731	pGPp	pGPs	3606.14	3724.9	0.0467477	0.9218	0.995597	no
Znev_01820	scaffold836:9785-23646	pGPp	pGPs	8.49171	5.0157	-0.759604	0.19555	0.995597	no
Znev_01821	scaffold836:27227-30436	pGPp	pGPs	98.4041	95.4079	-0.0446092	0.9142	0.995597	no
Znev_01824	scaffold836:81932-87020	pGPp	pGPs	31.7011	37.5832	0.245557	0.58195	0.995597	no
Znev_01825	scaffold836:88302-89299	pGPp	pGPs	306.66	348.204	0.183295	0.6553	0.995597	no
Znev_01827	scaffold836:95989-99505	pGPp	pGPs	20.9097	18.0689	-0.210663	0.73355	0.995597	no
Znev_01828	scaffold836:103995-107809	pGPp	pGPs	15.8673	24.6941	0.638109	0.4034	0.995597	no
Znev_01829	scaffold836:109263-118889	pGPp	pGPs	19.2231	0	NaN	0.2165	0.995597	no
Znev_01830	scaffold836:109263-118889	pGPp	pGPs	23.0785	21.6219	-0.0940575	0.83705	0.995597	no
Znev_01831	scaffold836:131789-176482	pGPp	pGPs	21.8592	22.8868	0.0662747	0.87235	0.995597	no
Znev_01832	scaffold836:177857-181933	pGPp	pGPs	21.9885	20.1267	-0.12764	0.7936	0.995597	no
Znev_01833	scaffold836:194523-195849	pGPp	pGPs	30.7521	30.4088	-0.0161936	0.9775	0.995597	no
Znev_01834	scaffold836:199166-201381	pGPp	pGPs	21.1077	45.6173	1.11181	0.0649	0.995597	no
Znev_01835	scaffold836:203270-204676	pGPp	pGPs	2714.87	2538.1	-0.0971373	0.8487	0.995597	no
Znev_01836	scaffold836:220278-221456	pGPp	pGPs	0	0	0	1	1	no
Znev_01837	scaffold836:221724-222099	pGPp	pGPs	0	0	0	1	1	no
Znev_01838	scaffold836:231296-236446	pGPp	pGPs	10.6768	15.8604	0.570948	0.2805	0.995597	no
Znev_01839	scaffold836:259910-261006	pGPp	pGPs	0	0	0	1	1	no
Znev_01840	scaffold836:270487-274206	pGPp	pGPs	0.152271	0	NaN	1	1	no
Znev_01841	scaffold836:315606-316091	pGPp	pGPs	26.1601	0	NaN	0.11825	0.995597	no
Znev_01842	scaffold836:317912-318505	pGPp	pGPs	0	12.4634	inf	0.02795	0.699167	no
Znev_01843	scaffold836:698153-707130	pGPp	pGPs	28.4164	29.8938	0.073122	0.85605	0.995597	no
Znev_01844	scaffold836:709494-724129	pGPp	pGPs	8.60191	17.5654	1.03001	0.046	0.91781	no
Znev_01845	scaffold836:725547-729197	pGPp	pGPs	1827.56	2300.07	0.331762	0.531	0.995597	no
Znev_01846	scaffold836:737974-762818	pGPp	pGPs	22.1533	21.0197	-0.0757788	0.8492	0.995597	no
Znev_01847	scaffold836:772611-800592	pGPp	pGPs	5.69032	4.87699	-0.222518	0.5993	0.995597	no
Znev_01848	scaffold836:772611-800592	pGPp	pGPs	20.5111	29.5181	0.525194	0.32835	0.995597	no
Znev_01849	scaffold836:811508-811945	pGPp	pGPs	7117.78	6672.58	-0.0931821	0.83585	0.995597	no
Znev_01850	scaffold836:813425-820997	pGPp	pGPs	62.3502	68.1934	0.12924	0.75405	0.995597	no
Znev_01851	scaffold836:824988-839874	pGPp	pGPs	45.9098	47.8631	0.0601105	0.88565	0.995597	no
Znev_01852	scaffold836:850448-868179	pGPp	pGPs	40.1317	44.4611	0.147801	0.71505	0.995597	no
Znev_01854	scaffold836:879552-893730	pGPp	pGPs	18.8788	15.7673	-0.259827	0.52635	0.995597	no
Znev_01856	scaffold836:899260-899608	pGPp	pGPs	13.6734	14.9693	0.130639	0.90315	0.995597	no
Znev_01857	scaffold836:900019-904230	pGPp	pGPs	327.32	417.407	0.350752	0.40265	0.995597	no
Znev_01858	scaffold836:905337-912689	pGPp	pGPs	2.97014	3.66003	0.301326	0.69535	0.995597	no
Znev_01859	scaffold836:915892-929820	pGPp	pGPs	73.4702	66.1887	-0.150574	0.7105	0.995597	no
Znev_01860	scaffold836:933090-937261	pGPp	pGPs	2.44178	0	NaN	1	1	no
Znev_01861	scaffold836:946864-959181	pGPp	pGPs	3.54386	1.64861	-1.10408	0.3011	0.995597	no
Znev_01862	scaffold836:995093-995396	pGPp	pGPs	0	0	0	1	1	no
Znev_01864	scaffold836:1041928-1042108	pGPp	pGPs	0	0	0	1	1	no
Znev_01865	scaffold836:1078226-1088678	pGPp	pGPs	0.629583	2.12763	1.75678	1	1	no
Znev_01866	scaffold836:1125458-1129674	pGPp	pGPs	3.05055	0	NaN	0.11825	0.995597	no
Znev_01867	scaffold836:1147689-1153838	pGPp	pGPs	7.02801	12.3716	0.815849	0.1789	0.995597	no
Znev_01868	scaffold836:1173257-1187577	pGPp	pGPs	11.3067	21.7809	0.945883	0.0421	0.880933	no
Znev_01869	scaffold836:1188184-1188614	pGPp	pGPs	1.19258	0	NaN	1	1	no
Znev_01870	scaffold836:1194382-1196436	pGPp	pGPs	0	0	0	1	1	no
Znev_01871	scaffold836:1213670-1216770	pGPp	pGPs	1.2517	1.028	-0.284049	1	1	no
Znev_01872	scaffold836:1217106-1221150	pGPp	pGPs	0.548165	0.465949	-0.234436	1	1	no
Znev_01873	scaffold836:1240870-1242290	pGPp	pGPs	0	3.24774	inf	0.07895	0.995597	no
Znev_01874	scaffold836:1243323-1244627	pGPp	pGPs	0	3.75026	inf	0.02795	0.699167	no
Znev_01875	scaffold836:1252612-1260691	pGPp	pGPs	0.864176	0.483826	-0.836835	1	1	no
Znev_01876	scaffold836:1262573-1267858	pGPp	pGPs	122.846	103.443	-0.248015	0.53665	0.995597	no
Znev_01877	scaffold836:1268227-1286672	pGPp	pGPs	2.75295	1.66349	-0.726764	1	1	no
Znev_01878	scaffold836:1296572-1318564	pGPp	pGPs	793.849	1016.46	0.356611	0.5533	0.995597	no
Znev_01879	scaffold836:1345996-1351403	pGPp	pGPs	55.2882	59.1849	0.0982576	0.80895	0.995597	no
Znev_01880	scaffold836:1353037-1370102	pGPp	pGPs	17.0224	17.454	0.0361218	0.92875	0.995597	no
Znev_01881	scaffold836:1425188-1431163	pGPp	pGPs	112.393	144.456	0.362077	0.3857	0.995597	no
Znev_01882	scaffold34:23958-24588	pGPp	pGPs	5.79763	9.50508	0.713236	0.40365	0.995597	no
Znev_01883	scaffold34:140214-144324	pGPp	pGPs	28.8572	22.642	-0.349929	0.3974	0.995597	no
Znev_01884	scaffold34:151052-187722	pGPp	pGPs	5.77498	5.2492	-0.137717	0.726	0.995597	no
Znev_01885	scaffold34:197474-217653	pGPp	pGPs	8.48305	8.833	0.0583207	0.91075	0.995597	no
Znev_01886	scaffold34:221018-223938	pGPp	pGPs	6.12461	4.05985	-0.593192	0.38745	0.995597	no
Znev_01888	scaffold34:233629-242533	pGPp	pGPs	28.3998	22.366	-0.344577	0.4195	0.995597	no
Znev_01890	scaffold34:250620-254176	pGPp	pGPs	1.26286	3.28542	1.37938	0.1267	0.995597	no
Znev_01891	scaffold34:267158-285361	pGPp	pGPs	6.22375	3.99774	-0.638598	0.1558	0.995597	no
Znev_01892	scaffold34:307073-313294	pGPp	pGPs	139.989	116.436	-0.265776	0.53235	0.995597	no
Znev_01893	scaffold34:338904-360020	pGPp	pGPs	31.6007	34.5514	0.128786	0.75095	0.995597	no
Znev_01894	scaffold34:362286-367856	pGPp	pGPs	40.2986	47.0864	0.224581	0.58265	0.995597	no
Znev_01895	scaffold34:380128-385754	pGPp	pGPs	102.668	114.223	0.153867	0.69985	0.995597	no
Znev_01896	scaffold34:390072-392920	pGPp	pGPs	100.989	85.3208	-0.243223	0.65695	0.995597	no
Znev_01898	scaffold34:423867-431284	pGPp	pGPs	132.817	127.452	-0.0594861	0.88585	0.995597	no
Znev_01899	scaffold34:435276-438129	pGPp	pGPs	103.43	98.0477	-0.0771041	0.84735	0.995597	no
Znev_01900	scaffold34:439604-450150	pGPp	pGPs	0.662472	1.42612	1.10616	1	1	no
Znev_01901	scaffold34:452871-455562	pGPp	pGPs	81.2625	82.2026	0.0165951	0.966	0.995597	no
Znev_01902	scaffold34:458028-459917	pGPp	pGPs	74.0204	87.93	0.248433	0.5633	0.995597	no
Znev_01903	scaffold34:460658-467347	pGPp	pGPs	18.5752	17.9849	-0.0465943	0.90795	0.995597	no
Znev_01905	scaffold34:471008-487605	pGPp	pGPs	30.3113	79.7425	1.3955	0.00085	0.108393	no
Znev_01906	scaffold34:488744-505316	pGPp	pGPs	39.4706	36.0029	-0.132667	0.78875	0.995597	no
Znev_01907	scaffold34:506017-539833	pGPp	pGPs	17.8057	25.7733	0.533543	0.1916	0.995597	no
Znev_01908	scaffold34:554643-560264	pGPp	pGPs	9.00804	0	NaN	0.18345	0.995597	no
Znev_01909	scaffold34:554643-560264	pGPp	pGPs	1.1952	1.23742	0.0500858	1	1	no
Znev_01910	scaffold34:663240-720948	pGPp	pGPs	5.9281	7.57557	0.353783	0.3829	0.995597	no
Znev_01911	scaffold34:725720-729524	pGPp	pGPs	58.2636	92.9062	0.67318	0.46325	0.995597	no
Znev_01913	scaffold34:753484-754626	pGPp	pGPs	11.2877	14.3012	0.341384	0.61165	0.995597	no
Znev_01914	scaffold34:793051-795018	pGPp	pGPs	64.7894	68.9346	0.0894712	0.8252	0.995597	no
Znev_01915	scaffold34:796449-797255	pGPp	pGPs	28.5961	17.4108	-0.715839	0.25365	0.995597	no
Znev_01916	scaffold34:804854-813781	pGPp	pGPs	103.744	104.002	0.00358339	0.99075	0.995597	no
Znev_01917	scaffold34:815863-817002	pGPp	pGPs	555.026	469.61	-0.241092	0.56525	0.995597	no
Znev_01918	scaffold34:817391-825203	pGPp	pGPs	47.451	54.183	0.191403	0.6303	0.995597	no
Znev_01919	scaffold34:827953-829582	pGPp	pGPs	61.5422	67.4954	0.133212	0.76815	0.995597	no
Znev_01920	scaffold34:831460-836425	pGPp	pGPs	55.8751	70.062	0.326426	0.4573	0.995597	no
Znev_01921	scaffold34:836789-845204	pGPp	pGPs	24.7122	28.9154	0.226617	0.57915	0.995597	no
Znev_01922	scaffold34:845613-848701	pGPp	pGPs	35.3707	24.7914	-0.512715	0.37705	0.995597	no
Znev_01923	scaffold34:850852-855046	pGPp	pGPs	72.1214	63.9408	-0.173689	0.7004	0.995597	no
Znev_01924	scaffold34:850852-855046	pGPp	pGPs	507.606	396.535	-0.356261	0.70635	0.995597	no
Znev_01925	scaffold34:861104-872341	pGPp	pGPs	22.7126	25.9556	0.192552	0.6306	0.995597	no
Znev_01926	scaffold34:891643-939132	pGPp	pGPs	15.2442	17.2762	0.180529	0.70765	0.995597	no
Znev_01927	scaffold34:945768-954173	pGPp	pGPs	11.779	16.3041	0.469017	0.33045	0.995597	no
Znev_01928	scaffold34:945768-954173	pGPp	pGPs	0.912297	1.5257	0.741894	1	1	no
Znev_01929	scaffold34:969531-974050	pGPp	pGPs	28.1464	26.8494	-0.0680592	0.8701	0.995597	no
Znev_01931	scaffold34:995130-998534	pGPp	pGPs	28.9532	32.336	0.159418	0.70515	0.995597	no
Znev_01932	scaffold34:1063856-1064195	pGPp	pGPs	0	0	0	1	1	no
Znev_01933	scaffold34:1079819-1082821	pGPp	pGPs	29.5544	29.0982	-0.0224444	0.97555	0.995597	no
Znev_01934	scaffold34:1085331-1092497	pGPp	pGPs	31.2687	26.669	-0.229554	0.57175	0.995597	no
Znev_01935	scaffold34:1085331-1092497	pGPp	pGPs	8.07576	6.66665	-0.276637	0.6361	0.995597	no
Znev_01936	scaffold34:1114713-1117649	pGPp	pGPs	4.60546	4.08574	-0.172748	0.80505	0.995597	no
Znev_01937	scaffold34:1166410-1166857	pGPp	pGPs	0	0	0	1	1	no
Znev_01938	scaffold34:1171099-1173286	pGPp	pGPs	1.28284	0.718712	-0.83586	1	1	no
Znev_01939	scaffold34:1174031-1174648	pGPp	pGPs	0	4.16221	inf	0.07895	0.995597	no
Znev_01940	scaffold34:1175546-1182817	pGPp	pGPs	43.9906	36.1275	-0.284099	0.4804	0.995597	no
Znev_01941	scaffold34:1184296-1189099	pGPp	pGPs	11.794	17.4617	0.566139	0.2783	0.995597	no
Znev_01942	scaffold34:1189710-1200813	pGPp	pGPs	43.2204	47.9432	0.149616	0.78535	0.995597	no
Znev_01943	scaffold34:1189710-1200813	pGPp	pGPs	28.6279	35.485	0.309789	0.58855	0.995597	no
Znev_01944	scaffold722:4596-9576	pGPp	pGPs	3.78227	4.15471	0.135494	0.9024	0.995597	no
Znev_01945	scaffold722:15594-16050	pGPp	pGPs	0	0	0	1	1	no
Znev_01946	scaffold722:19236-24362	pGPp	pGPs	80.2914	112.069	0.481073	0.2447	0.995597	no
Znev_01947	scaffold722:36212-39437	pGPp	pGPs	5.94314	2.56933	-1.20983	0.2688	0.995597	no
Znev_01948	scaffold722:41912-90917	pGPp	pGPs	6.83228	7.56814	0.147573	0.71585	0.995597	no
Znev_01949	scaffold722:96306-98877	pGPp	pGPs	3.20235	5.99513	0.904659	0.2662	0.995597	no
Znev_01950	scaffold722:119373-123794	pGPp	pGPs	12.1777	12.9512	0.0888436	0.8428	0.995597	no
Znev_01951	scaffold722:142170-148028	pGPp	pGPs	6.16025	6.71291	0.123948	0.83235	0.995597	no
Znev_01952	scaffold722:152648-153566	pGPp	pGPs	0	0	0	1	1	no
Znev_01953	scaffold722:154534-155947	pGPp	pGPs	1.66378	1.07456	-0.630714	1	1	no
Znev_01954	scaffold722:160262-165733	pGPp	pGPs	17.4733	14.8243	-0.237181	0.65365	0.995597	no
Znev_01958	scaffold722:332208-351047	pGPp	pGPs	6.50473	4.26193	-0.609983	0.3234	0.995597	no
Znev_01959	scaffold722:332208-351047	pGPp	pGPs	0	6.54454	inf	0.19415	0.995597	no
Znev_01960	scaffold722:332208-351047	pGPp	pGPs	0.865512	2.16278	1.32126	1	1	no
Znev_01961	scaffold722:351269-353372	pGPp	pGPs	0	0	0	1	1	no
Znev_01962	scaffold722:353930-355807	pGPp	pGPs	3.47598	2.40469	-0.531565	0.59825	0.995597	no
Znev_01963	scaffold722:359488-362269	pGPp	pGPs	10.6919	7.7904	-0.456751	0.5927	0.995597	no
Znev_01964	scaffold722:375516-378491	pGPp	pGPs	42.947	30.6307	-0.487578	0.26355	0.995597	no
Znev_01965	scaffold722:379544-382946	pGPp	pGPs	18.8138	26.4866	0.493473	0.40535	0.995597	no
Znev_01966	scaffold722:383095-383974	pGPp	pGPs	47.8678	43.7695	-0.129128	0.87135	0.995597	no
Znev_01967	scaffold722:396012-397282	pGPp	pGPs	113.716	99.5534	-0.19189	0.6537	0.995597	no
Znev_01968	scaffold722:399759-404421	pGPp	pGPs	241.955	233.115	-0.0536987	0.89995	0.995597	no
Znev_01969	scaffold722:404843-409501	pGPp	pGPs	24.6952	22.8837	-0.10991	0.81755	0.995597	no
Znev_01970	scaffold722:410365-422317	pGPp	pGPs	42.758	43.3894	0.0211485	0.9574	0.995597	no
Znev_01971	scaffold722:426467-431984	pGPp	pGPs	266.397	242.861	-0.133443	0.75185	0.995597	no
Znev_01972	scaffold722:432504-433770	pGPp	pGPs	372.033	351.482	-0.0819788	0.85485	0.995597	no
Znev_01973	scaffold722:435705-449100	pGPp	pGPs	33.2516	40.6459	0.289685	0.4714	0.995597	no
Znev_01974	scaffold722:451940-456049	pGPp	pGPs	18.8657	12.535	-0.589809	0.23455	0.995597	no
Znev_01975	scaffold722:458835-542875	pGPp	pGPs	9.69064	9.1119	-0.0888398	0.8267	0.995597	no
Znev_01977	scaffold722:458835-542875	pGPp	pGPs	0	0	0	1	1	no
Znev_01978	scaffold722:763395-783408	pGPp	pGPs	0	0	0	1	1	no
Znev_01979	scaffold722:853697-855230	pGPp	pGPs	374.754	271.768	-0.463571	0.2539	0.995597	no
Znev_01980	scaffold722:858081-882230	pGPp	pGPs	6.05149	4.71192	-0.360974	0.4598	0.995597	no
Znev_01981	scaffold722:890234-907315	pGPp	pGPs	14.5907	13.5121	-0.110795	0.7794	0.995597	no
Znev_01982	scaffold722:890234-907315	pGPp	pGPs	6.39314	14.4651	1.17798	0.54535	0.995597	no
Znev_01983	scaffold722:908629-916163	pGPp	pGPs	43.0403	34.1218	-0.334996	0.41985	0.995597	no
Znev_01984	scaffold722:919421-928207	pGPp	pGPs	19.6653	19.7388	0.00537931	0.98925	0.995597	no
Znev_01985	scaffold722:950039-957427	pGPp	pGPs	23.1677	22.6851	-0.0303687	0.9408	0.995597	no
Znev_01986	scaffold722:958023-959556	pGPp	pGPs	7.85924	9.6226	0.292037	0.6171	0.995597	no
Znev_01987	scaffold722:966040-1036690	pGPp	pGPs	37.3548	45.7283	0.291795	0.4879	0.995597	no
Znev_01988	scaffold722:1041969-1043647	pGPp	pGPs	147.677	122	-0.275567	0.5521	0.995597	no
Znev_01989	scaffold722:1043895-1049611	pGPp	pGPs	61.143	52.9179	-0.208433	0.59985	0.995597	no
Znev_01990	scaffold722:1051395-1053658	pGPp	pGPs	306.468	368.684	0.26665	0.51025	0.995597	no
Znev_01991	scaffold722:1054638-1061102	pGPp	pGPs	38.7652	40.3226	0.0568233	0.89285	0.995597	no
Znev_01992	scaffold722:1063012-1068557	pGPp	pGPs	67.9834	57.6032	-0.239034	0.55145	0.995597	no
Znev_01993	scaffold722:1107532-1133188	pGPp	pGPs	0.824303	1.59209	0.949674	1	1	no
Znev_01994	scaffold722:1107532-1133188	pGPp	pGPs	0.0205333	0	NaN	1	1	no
Znev_01995	scaffold722:1144454-1145124	pGPp	pGPs	1.97484	1.58179	-0.320178	1	1	no
Znev_01996	scaffold722:1151457-1156155	pGPp	pGPs	0	0	0	1	1	no
Znev_01997	scaffold722:1158894-1162890	pGPp	pGPs	0	0.713932	inf	1	1	no
Znev_01998	scaffold722:1163737-1167724	pGPp	pGPs	0.594547	2.61017	2.13428	1	1	no
Znev_01999	scaffold722:1194009-1196132	pGPp	pGPs	1167.6	1057.84	-0.142423	0.72765	0.995597	no
Znev_02000	scaffold722:1198033-1202787	pGPp	pGPs	18.8746	17.6054	-0.100425	0.8316	0.995597	no
Znev_02002	scaffold722:1204937-1214227	pGPp	pGPs	4.66564	7.65286	0.713923	0.2727	0.995597	no
Znev_02003	scaffold722:1218657-1230432	pGPp	pGPs	6.41011	12.7558	0.992734	0.4046	0.995597	no
Znev_02004	scaffold722:1240342-1244390	pGPp	pGPs	0.201532	5.98631	4.89259	0.23315	0.995597	no
Znev_02005	scaffold722:1275920-1276223	pGPp	pGPs	0	0	0	1	1	no
Znev_02006	scaffold129:6559-7129	pGPp	pGPs	14.0346	14.8646	0.0828883	0.89455	0.995597	no
Znev_02007	scaffold129:33758-33993	pGPp	pGPs	0	0	0	1	1	no
Znev_02008	scaffold129:46975-58265	pGPp	pGPs	3.03694	3.23739	0.0922097	0.8746	0.995597	no
Znev_02009	scaffold129:76097-79922	pGPp	pGPs	17.0448	20.1868	0.244076	0.59355	0.995597	no
Znev_02010	scaffold129:97843-100978	pGPp	pGPs	112.523	117.916	0.0675464	0.87085	0.995597	no
Znev_02011	scaffold129:104575-105546	pGPp	pGPs	3.45648	8.75822	1.34133	0.4759	0.995597	no
Znev_02012	scaffold129:109434-114219	pGPp	pGPs	15.1126	16.7682	0.149977	0.7478	0.995597	no
Znev_02013	scaffold129:116371-124006	pGPp	pGPs	7.05672	2.9809	-1.24325	0.5178	0.995597	no
Znev_02014	scaffold129:116371-124006	pGPp	pGPs	12.2187	14.4474	0.24172	0.5591	0.995597	no
Znev_02015	scaffold129:134525-136163	pGPp	pGPs	9.14331	6.48383	-0.495872	0.41175	0.995597	no
Znev_02016	scaffold129:138088-143826	pGPp	pGPs	92.4752	143.089	0.629779	0.1207	0.995597	no
Znev_02017	scaffold129:163026-166896	pGPp	pGPs	12.029	10.6846	-0.170986	0.79535	0.995597	no
Znev_02018	scaffold129:170458-172249	pGPp	pGPs	27.6175	26.6893	-0.0493202	0.94715	0.995597	no
Znev_02019	scaffold129:174543-177669	pGPp	pGPs	17.4632	7.33353	-1.25174	0.3452	0.995597	no
Znev_02020	scaffold129:184215-189096	pGPp	pGPs	0	0	0	1	1	no
Znev_02021	scaffold129:191182-196761	pGPp	pGPs	2.84455	9.46174	1.7339	0.07485	0.995597	no
Znev_02022	scaffold129:200025-205258	pGPp	pGPs	5.82892	17.1509	1.55699	0.31955	0.995597	no
Znev_02023	scaffold129:210635-213105	pGPp	pGPs	51.45	60.0381	0.222708	0.6087	0.995597	no
Znev_02024	scaffold129:210635-213105	pGPp	pGPs	79.0641	49.9272	-0.663199	0.7243	0.995597	no
Znev_02025	scaffold129:213416-226000	pGPp	pGPs	29.1942	28.1903	-0.0504835	0.9012	0.995597	no
Znev_02026	scaffold129:232736-243341	pGPp	pGPs	21.9745	19.699	-0.157707	0.6979	0.995597	no
Znev_02027	scaffold129:247932-255453	pGPp	pGPs	241.074	237.583	-0.0210426	0.9644	0.995597	no
Znev_02028	scaffold129:285040-287004	pGPp	pGPs	14.9495	10.2477	-0.544798	0.399	0.995597	no
Znev_02029	scaffold129:289932-296549	pGPp	pGPs	146.803	152.053	0.0506862	0.9021	0.995597	no
Znev_02030	scaffold129:302396-310091	pGPp	pGPs	24.6581	167.215	2.76157	0.2464	0.995597	no
Znev_02032	scaffold129:350189-359501	pGPp	pGPs	36.0095	37.3754	0.0537118	0.89545	0.995597	no
Znev_02033	scaffold129:362855-364765	pGPp	pGPs	3.98365	2.64531	-0.590654	0.59815	0.995597	no
Znev_02034	scaffold129:369553-370631	pGPp	pGPs	0	0	0	1	1	no
Znev_02035	scaffold129:370639-371515	pGPp	pGPs	0	0	0	1	1	no
Znev_02037	scaffold129:384560-388664	pGPp	pGPs	24.3554	20.4302	-0.253534	0.59225	0.995597	no
Znev_02038	scaffold129:402019-417192	pGPp	pGPs	58.3095	73.2754	0.3296	0.43485	0.995597	no
Znev_02039	scaffold129:436025-443428	pGPp	pGPs	55.7958	47.9873	-0.217504	0.60235	0.995597	no
Znev_02040	scaffold129:446283-453663	pGPp	pGPs	8.20643	8.29856	0.0161067	0.9792	0.995597	no
Znev_02041	scaffold129:460861-471838	pGPp	pGPs	9.73879	9.39572	-0.0517388	0.90115	0.995597	no
Znev_02042	scaffold129:482814-519637	pGPp	pGPs	69.5587	68.0876	-0.0308397	0.9392	0.995597	no
Znev_02043	scaffold129:527231-544710	pGPp	pGPs	2.19387	2.05041	-0.097562	1	1	no
Znev_02044	scaffold129:553493-557414	pGPp	pGPs	0.61122	1.03697	0.762616	1	1	no
Znev_02046	scaffold129:563847-588415	pGPp	pGPs	13.6555	36.3782	1.41359	0.45865	0.995597	no
Znev_02047	scaffold129:563847-588415	pGPp	pGPs	244.743	125.64	-0.961972	0.3175	0.995597	no
Znev_02048	scaffold129:598047-606187	pGPp	pGPs	19.2718	9.58272	-1.00798	0.02755	0.699167	no
Znev_02049	scaffold129:611612-614207	pGPp	pGPs	0	0	0	1	1	no
Znev_02050	scaffold129:617170-620122	pGPp	pGPs	0	1.72592	inf	1	1	no
Znev_02051	scaffold129:627196-632437	pGPp	pGPs	19.9296	16.6251	-0.261546	0.61035	0.995597	no
Znev_02052	scaffold129:645662-663507	pGPp	pGPs	7.19912	5.02713	-0.518085	0.29675	0.995597	no
Znev_02053	scaffold129:666002-675372	pGPp	pGPs	1.93209	0.61747	-1.64572	1	1	no
Znev_02054	scaffold129:677418-679079	pGPp	pGPs	123.767	101.382	-0.287828	0.5328	0.995597	no
Znev_02055	scaffold129:679241-683990	pGPp	pGPs	40.022	54.2031	0.437582	0.2926	0.995597	no
Znev_02056	scaffold129:685504-689068	pGPp	pGPs	66.6384	67.9742	0.0286333	0.94315	0.995597	no
Znev_02057	scaffold129:699072-700038	pGPp	pGPs	15.7918	8.20375	-0.944824	0.2841	0.995597	no
Znev_02058	scaffold129:708751-709255	pGPp	pGPs	0	0	0	1	1	no
Znev_02059	scaffold129:748602-749958	pGPp	pGPs	19.8524	18.5704	-0.0963101	0.84945	0.995597	no
Znev_02060	scaffold129:750367-754886	pGPp	pGPs	14.5129	14.4276	-0.00850048	0.9825	0.995597	no
Znev_02062	scaffold129:768052-778830	pGPp	pGPs	0.230143	1.15605	2.3286	1	1	no
Znev_02063	scaffold129:782130-789612	pGPp	pGPs	9.09044	11.0216	0.277916	0.5691	0.995597	no
Znev_02064	scaffold129:789781-792485	pGPp	pGPs	36.3519	26.5609	-0.452726	0.44335	0.995597	no
Znev_02066	scaffold129:810971-824460	pGPp	pGPs	0	0.253364	inf	1	1	no
Znev_02067	scaffold129:841194-843762	pGPp	pGPs	238.071	255.145	0.0999272	0.824	0.995597	no
Znev_02068	scaffold777:2103-9837	pGPp	pGPs	183.38	188.359	0.038646	0.9249	0.995597	no
Znev_02069	scaffold777:18547-37060	pGPp	pGPs	13.6675	11.5411	-0.243962	0.58975	0.995597	no
Znev_02070	scaffold777:45597-68150	pGPp	pGPs	10.0304	8.79526	-0.189577	0.6868	0.995597	no
Znev_02071	scaffold777:79530-98634	pGPp	pGPs	11.1322	12.6138	0.180263	0.71295	0.995597	no
Znev_02072	scaffold777:102696-116769	pGPp	pGPs	249.86	303.623	0.281159	0.54065	0.995597	no
Znev_02073	scaffold777:120822-130482	pGPp	pGPs	27.5665	19.5589	-0.495094	0.28835	0.995597	no
Znev_02074	scaffold777:139989-140766	pGPp	pGPs	9.88764	7.76751	-0.348173	0.67325	0.995597	no
Znev_02075	scaffold777:146398-149340	pGPp	pGPs	137.346	118.42	-0.213897	0.59675	0.995597	no
Znev_02076	scaffold777:154053-154380	pGPp	pGPs	0	30.7508	inf	0.04265	0.880933	no
Znev_02078	scaffold777:164423-194732	pGPp	pGPs	0.815147	1.16454	0.514631	1	1	no
Znev_02079	scaffold777:382318-382966	pGPp	pGPs	15.8101	14.7801	-0.0971964	0.88555	0.995597	no
Znev_02080	scaffold777:383390-410878	pGPp	pGPs	0	0	0	1	1	no
Znev_02081	scaffold777:383390-410878	pGPp	pGPs	29.5066	33.7622	0.194373	0.62905	0.995597	no
Znev_02082	scaffold777:424236-425651	pGPp	pGPs	0	0	0	1	1	no
Znev_02083	scaffold777:432181-435408	pGPp	pGPs	51.5694	44.8483	-0.201461	0.6909	0.995597	no
Znev_02084	scaffold777:443567-546737	pGPp	pGPs	13.6299	15.9185	0.223922	0.59255	0.995597	no
Znev_02085	scaffold777:590835-591195	pGPp	pGPs	0	0	0	1	1	no
Znev_02086	scaffold777:667265-672218	pGPp	pGPs	309.788	228.712	-0.437751	0.28355	0.995597	no
Znev_02087	scaffold777:686610-695354	pGPp	pGPs	1370.24	1269.13	-0.110584	0.8354	0.995597	no
Znev_02088	scaffold777:698171-747410	pGPp	pGPs	27.8799	27.2091	-0.0351387	0.93815	0.995597	no
Znev_02089	scaffold777:747504-762314	pGPp	pGPs	11.1165	10.6339	-0.064031	0.90215	0.995597	no
Znev_02090	scaffold777:769447-792165	pGPp	pGPs	47.6412	43.6271	-0.126984	0.76605	0.995597	no
Znev_02091	scaffold777:793600-799779	pGPp	pGPs	15.5615	18.7161	0.266301	0.6719	0.995597	no
Znev_02092	scaffold777:800777-802037	pGPp	pGPs	500.385	530.257	0.0836541	0.83255	0.995597	no
Znev_02093	scaffold777:802572-802875	pGPp	pGPs	6.86359	2.85777	-1.26407	0.28995	0.995597	no
Znev_02095	scaffold777:878916-895753	pGPp	pGPs	5.97634	5.17265	-0.208358	0.7137	0.995597	no
Znev_02096	scaffold777:896694-966868	pGPp	pGPs	54.8708	49.2123	-0.15702	0.74165	0.995597	no
Znev_02097	scaffold777:896694-966868	pGPp	pGPs	6.83826	15.9034	1.21764	0.6112	0.995597	no
Znev_02098	scaffold777:971184-979571	pGPp	pGPs	40.6352	33.6179	-0.2735	0.51745	0.995597	no
Znev_02099	scaffold777:1054969-1058234	pGPp	pGPs	18.81	17.4022	-0.112229	0.80405	0.995597	no
Znev_02100	scaffold777:1117652-1119200	pGPp	pGPs	4.32239	3.01835	-0.518069	0.5062	0.995597	no
Znev_02101	scaffold777:1203093-1206544	pGPp	pGPs	20.4622	9.56316	-1.0974	0.12885	0.995597	no
Znev_02102	scaffold777:1207479-1220173	pGPp	pGPs	16.2193	19.0019	0.228435	0.6171	0.995597	no
Znev_02103	scaffold777:1224525-1240653	pGPp	pGPs	34.6188	20.8187	-0.733681	0.44865	0.995597	no
Znev_02104	scaffold777:1224525-1240653	pGPp	pGPs	51.2955	45.7873	-0.163885	0.7156	0.995597	no
Znev_02105	scaffold777:1241853-1242347	pGPp	pGPs	0	0	0	1	1	no
Znev_02107	scaffold777:1266277-1277688	pGPp	pGPs	67.698	73.7685	0.123893	0.7579	0.995597	no
Znev_02108	scaffold777:1498859-1499990	pGPp	pGPs	19.8286	30.2028	0.607096	0.20925	0.995597	no
Znev_02109	scaffold777:1504700-1513363	pGPp	pGPs	13.3786	12.806	-0.0631008	0.89985	0.995597	no
Znev_02110	scaffold777:1521958-1529831	pGPp	pGPs	70.2589	60.5225	-0.21521	0.5996	0.995597	no
Znev_02111	scaffold777:1531431-1532868	pGPp	pGPs	738.756	778.797	0.0761508	0.8503	0.995597	no
Znev_02112	scaffold777:1536775-1547795	pGPp	pGPs	7.0729	9.89532	0.484443	0.41065	0.995597	no
Znev_02113	scaffold777:1554984-1577207	pGPp	pGPs	1.26697	2.21819	0.807996	1	1	no
Znev_02115	scaffold777:1598144-1599302	pGPp	pGPs	9.96512	7.11033	-0.486971	0.48685	0.995597	no
Znev_02116	scaffold777:1623065-1628022	pGPp	pGPs	0.775131	37.4971	5.59619	0.1164	0.995597	no
Znev_02117	scaffold777:1631488-1639748	pGPp	pGPs	17.9151	14.7374	-0.281695	0.58095	0.995597	no
Znev_02118	scaffold777:1641508-1650037	pGPp	pGPs	56.76	57.8494	0.0274263	0.94565	0.995597	no
Znev_02119	scaffold777:1660914-1678297	pGPp	pGPs	37.4136	44.6678	0.255674	0.5283	0.995597	no
Znev_02120	scaffold777:1714212-1725366	pGPp	pGPs	0.715844	0.387824	-0.884242	1	1	no
Znev_02121	scaffold777:1729694-1736679	pGPp	pGPs	25.2027	21.7925	-0.209749	0.6459	0.995597	no
Znev_02122	scaffold777:1753870-1754275	pGPp	pGPs	0	0	0	1	1	no
Znev_02123	scaffold777:1756800-1765388	pGPp	pGPs	1.26178	0.469015	-1.42775	1	1	no
Znev_02126	scaffold777:2004372-2004843	pGPp	pGPs	7.71276	6.14983	-0.326701	0.74235	0.995597	no
Znev_02127	scaffold777:2006774-2010268	pGPp	pGPs	6.94193	8.49232	0.290822	0.7246	0.995597	no
Znev_02128	scaffold777:2020808-2021126	pGPp	pGPs	4.15997	8.38328	1.01094	0.4243	0.995597	no
Znev_02129	scaffold92:4356-9891	pGPp	pGPs	224.579	230.685	0.0386973	0.9198	0.995597	no
Znev_02130	scaffold92:12216-21849	pGPp	pGPs	198.745	168.243	-0.24037	0.5509	0.995597	no
Znev_02131	scaffold92:22246-25044	pGPp	pGPs	193.336	193.419	0.000617025	0.995	0.995849	no
Znev_02132	scaffold92:29338-56244	pGPp	pGPs	334.989	417.871	0.318943	0.43315	0.995597	no
Znev_02133	scaffold92:29338-56244	pGPp	pGPs	0	0	0	1	1	no
Znev_02134	scaffold92:142277-144568	pGPp	pGPs	7.10565	5.94773	-0.256627	0.65625	0.995597	no
Znev_02135	scaffold92:196642-231776	pGPp	pGPs	9.82413	17.3868	0.823593	0.33695	0.995597	no
Znev_02136	scaffold92:244219-253809	pGPp	pGPs	42.0901	43.4676	0.0464579	0.90875	0.995597	no
Znev_02137	scaffold92:270202-279389	pGPp	pGPs	71.7066	64.0074	-0.163868	0.68375	0.995597	no
Znev_02138	scaffold92:281625-293164	pGPp	pGPs	38.355	40.4797	0.0777852	0.8577	0.995597	no
Znev_02139	scaffold92:294859-295318	pGPp	pGPs	982.457	900.498	-0.125672	0.7695	0.995597	no
Znev_02140	scaffold92:308907-313444	pGPp	pGPs	27.2931	17.7237	-0.622853	0.2141	0.995597	no
Znev_02141	scaffold92:315471-315786	pGPp	pGPs	12.8575	11.3095	-0.185073	0.8824	0.995597	no
Znev_02142	scaffold92:327518-343615	pGPp	pGPs	14.9991	12.7592	-0.233339	0.6391	0.995597	no
Znev_02143	scaffold92:346743-348625	pGPp	pGPs	55.6462	51.7431	-0.104919	0.8145	0.995597	no
Znev_02144	scaffold92:351386-351896	pGPp	pGPs	0	1.90088	inf	1	1	no
Znev_02145	scaffold92:352836-360682	pGPp	pGPs	48.7062	53.0837	0.124162	0.7605	0.995597	no
Znev_02146	scaffold92:361411-369418	pGPp	pGPs	45.3244	36.6956	-0.304678	0.4546	0.995597	no
Znev_02147	scaffold92:376451-388652	pGPp	pGPs	12.7216	10.5539	-0.269507	0.5798	0.995597	no
Znev_02148	scaffold92:391725-397832	pGPp	pGPs	26.1957	25.7054	-0.0272582	0.9515	0.995597	no
Znev_02149	scaffold92:402279-422375	pGPp	pGPs	24.4978	21.3451	-0.19875	0.61995	0.995597	no
Znev_02150	scaffold92:426979-459343	pGPp	pGPs	13.7121	12.9399	-0.0836186	0.8308	0.995597	no
Znev_02151	scaffold92:471340-471655	pGPp	pGPs	0	0	0	1	1	no
Znev_02152	scaffold92:477841-479878	pGPp	pGPs	197.926	167.228	-0.243145	0.54315	0.995597	no
Znev_02153	scaffold92:484029-522529	pGPp	pGPs	12.9674	13.6817	0.0773663	0.84255	0.995597	no
Znev_02154	scaffold92:531988-554280	pGPp	pGPs	7.28849	5.82163	-0.324196	0.53465	0.995597	no
Znev_02155	scaffold92:571353-614918	pGPp	pGPs	24.4529	24.5359	0.00488506	0.9897	0.995597	no
Znev_02156	scaffold92:615326-634537	pGPp	pGPs	37.3992	39.5987	0.0824451	0.83955	0.995597	no
Znev_02157	scaffold92:636575-685426	pGPp	pGPs	43.0794	48.9537	0.184421	0.67295	0.995597	no
Znev_02158	scaffold92:692858-694967	pGPp	pGPs	39.8307	39.5813	-0.00906144	0.98645	0.995597	no
Znev_02159	scaffold92:698316-715434	pGPp	pGPs	42.1538	34.4111	-0.292789	0.52115	0.995597	no
Znev_02160	scaffold92:715741-716867	pGPp	pGPs	548.068	497.101	-0.140815	0.7289	0.995597	no
Znev_02161	scaffold92:723827-736460	pGPp	pGPs	61.8138	67.3255	0.123224	0.7632	0.995597	no
Znev_02162	scaffold92:740690-741102	pGPp	pGPs	0	0	0	1	1	no
Znev_02163	scaffold92:753399-767353	pGPp	pGPs	0	0.629455	inf	1	1	no
Znev_02164	scaffold92:775796-776105	pGPp	pGPs	11.6595	2.47181	-2.23787	0.1142	0.995597	no
Znev_02165	scaffold92:866768-876827	pGPp	pGPs	5.93997	8.40378	0.500583	0.3542	0.995597	no
Znev_02166	scaffold92:887816-919403	pGPp	pGPs	0.253577	0.294454	0.215619	1	1	no
Znev_02167	scaffold92:924523-937377	pGPp	pGPs	11.6452	7.36989	-0.660017	0.17305	0.995597	no
Znev_02168	scaffold92:947550-951778	pGPp	pGPs	42.17	35.3726	-0.253587	0.5737	0.995597	no
Znev_02169	scaffold92:956047-971224	pGPp	pGPs	37.6742	30.928	-0.284662	0.5488	0.995597	no
Znev_02170	scaffold92:973557-977202	pGPp	pGPs	182.809	155.199	-0.236217	0.59725	0.995597	no
Znev_02171	scaffold92:973557-977202	pGPp	pGPs	141.025	111.602	-0.337592	0.69815	0.995597	no
Znev_02172	scaffold92:977702-979723	pGPp	pGPs	350.237	374.564	0.096878	0.8183	0.995597	no
Znev_02173	scaffold92:982991-983705	pGPp	pGPs	138.34	153.099	0.14624	0.7174	0.995597	no
Znev_02174	scaffold92:984060-984345	pGPp	pGPs	236.022	232.624	-0.0209241	0.9696	0.995597	no
Znev_02175	scaffold92:985101-986770	pGPp	pGPs	127.199	187.951	0.563272	0.24765	0.995597	no
Znev_02176	scaffold92:995692-1004860	pGPp	pGPs	47.0706	44.5308	-0.080023	0.8528	0.995597	no
Znev_02177	scaffold92:1008016-1010280	pGPp	pGPs	3246.12	3564.14	0.134834	0.8136	0.995597	no
Znev_02178	scaffold92:1011740-1031588	pGPp	pGPs	31.036	32.0719	0.0473671	0.90895	0.995597	no
Znev_02179	scaffold92:1034306-1048703	pGPp	pGPs	63.6656	69.4752	0.125985	0.7557	0.995597	no
Znev_02180	scaffold92:1082003-1086322	pGPp	pGPs	48.4418	28.5475	-0.762885	0.0629	0.995597	no
Znev_02181	scaffold92:1091868-1093741	pGPp	pGPs	8.08465	6.19994	-0.382931	0.6109	0.995597	no
Znev_02182	scaffold92:1103994-1118793	pGPp	pGPs	2.40218	10.0402	2.06337	0.0091	0.524982	no
Znev_02184	scaffold92:1137698-1138091	pGPp	pGPs	0	0	0	1	1	no
Znev_02185	scaffold92:1149244-1162061	pGPp	pGPs	3.50531	1.3098	-1.42019	0.0786	0.995597	no
Znev_02186	scaffold92:1171110-1174842	pGPp	pGPs	41.534	42.358	0.0283399	0.94255	0.995597	no
Znev_02187	scaffold92:1177294-1179446	pGPp	pGPs	71.5665	43.3154	-0.724403	0.16225	0.995597	no
Znev_02188	scaffold92:1180341-1201842	pGPp	pGPs	42.2977	53.7618	0.346002	0.4081	0.995597	no
Znev_02189	scaffold92:1207705-1212552	pGPp	pGPs	8.7564	7.64276	-0.196243	0.74095	0.995597	no
Znev_02190	scaffold20:441126-504612	pGPp	pGPs	28.7271	37.2707	0.375631	0.3663	0.995597	no
Znev_02191	scaffold20:509686-515555	pGPp	pGPs	50.977	43.6936	-0.222425	0.63095	0.995597	no
Znev_02192	scaffold20:517913-522868	pGPp	pGPs	25.9023	13.4882	-0.941379	0.1272	0.995597	no
Znev_02193	scaffold20:535175-551776	pGPp	pGPs	12.4072	8.65891	-0.518917	0.4111	0.995597	no
Znev_02194	scaffold20:552067-556398	pGPp	pGPs	11.1701	9.04864	-0.303864	0.62845	0.995597	no
Znev_02195	scaffold20:563332-575564	pGPp	pGPs	263.951	260.687	-0.0179516	0.9644	0.995597	no
Znev_02196	scaffold20:563332-575564	pGPp	pGPs	0	0	0	1	1	no
Znev_02197	scaffold20:579624-591238	pGPp	pGPs	31.9288	31.7103	-0.00991072	0.97855	0.995597	no
Znev_02198	scaffold20:595247-603712	pGPp	pGPs	78.9646	78.0077	-0.0175886	0.96385	0.995597	no
Znev_02199	scaffold20:604488-613102	pGPp	pGPs	203.013	232.447	0.195331	0.65175	0.995597	no
Znev_02201	scaffold20:729869-747650	pGPp	pGPs	17.2678	17.8811	0.0503551	0.9027	0.995597	no
Znev_02202	scaffold20:750450-750863	pGPp	pGPs	43.6039	43.4085	-0.00648007	0.96825	0.995597	no
Znev_02203	scaffold20:752393-756768	pGPp	pGPs	133.173	123.15	-0.112885	0.7914	0.995597	no
Znev_02204	scaffold20:757060-758798	pGPp	pGPs	419.588	324.488	-0.370807	0.42535	0.995597	no
Znev_02205	scaffold20:763905-791710	pGPp	pGPs	21.9597	22.901	0.060553	0.88515	0.995597	no
Znev_02206	scaffold20:796911-798410	pGPp	pGPs	16.282	34.3012	1.07498	0.1728	0.995597	no
Znev_02207	scaffold20:799250-801449	pGPp	pGPs	5.91407	7.29598	0.302951	0.65295	0.995597	no
Znev_02208	scaffold20:823878-826739	pGPp	pGPs	1.34625	0.808566	-0.735507	1	1	no
Znev_02209	scaffold20:829491-843388	pGPp	pGPs	31.6588	40.6761	0.361575	0.37175	0.995597	no
Znev_02210	scaffold20:849653-857457	pGPp	pGPs	57.3955	63.4014	0.143575	0.72695	0.995597	no
Znev_02211	scaffold20:865020-880899	pGPp	pGPs	42.6549	37.8343	-0.173017	0.673	0.995597	no
Znev_02212	scaffold20:882229-883879	pGPp	pGPs	382.318	444.976	0.218956	0.65175	0.995597	no
Znev_02213	scaffold20:884964-897909	pGPp	pGPs	49.0612	47.9059	-0.0343815	0.9366	0.995597	no
Znev_02214	scaffold20:912978-923123	pGPp	pGPs	2.3524	1.72642	-0.446349	1	1	no
Znev_02215	scaffold20:935607-941296	pGPp	pGPs	36.3251	44.4105	0.289937	0.5847	0.995597	no
Znev_02216	scaffold20:959036-1064405	pGPp	pGPs	94.2964	108.503	0.202457	0.7304	0.995597	no
Znev_02217	scaffold20:1065631-1066106	pGPp	pGPs	0	0	0	1	1	no
Znev_02218	scaffold20:1068859-1077161	pGPp	pGPs	5.56143	6.87258	0.305397	0.61695	0.995597	no
Znev_02219	scaffold20:1078890-1087398	pGPp	pGPs	0.955038	0.808577	-0.240172	1	1	no
Znev_02221	scaffold20:1092585-1095498	pGPp	pGPs	1.29227	1.07965	-0.259346	1	1	no
Znev_02222	scaffold20:1102922-1107889	pGPp	pGPs	2.55364	8.07153	1.66029	0.0426	0.880933	no
Znev_02223	scaffold20:1113224-1122664	pGPp	pGPs	10.7284	15.7321	0.552279	0.27615	0.995597	no
Znev_02224	scaffold20:1133502-1142445	pGPp	pGPs	7.87591	6.5071	-0.275432	0.64255	0.995597	no
Znev_02225	scaffold20:1144693-1151772	pGPp	pGPs	118.505	110.825	-0.0966631	0.80775	0.995597	no
Znev_02226	scaffold20:1154561-1158122	pGPp	pGPs	4.5019	1.52739	-1.55947	0.1196	0.995597	no
Znev_02227	scaffold20:1158454-1161518	pGPp	pGPs	4.08817	1.94183	-1.07404	0.4007	0.995597	no
Znev_02228	scaffold20:1163189-1181405	pGPp	pGPs	20.7261	14.9857	-0.467858	0.3188	0.995597	no
Znev_02229	scaffold20:1194160-1197739	pGPp	pGPs	0	0.443889	inf	1	1	no
Znev_02230	scaffold20:1200801-1216808	pGPp	pGPs	7.83827	10.2394	0.38552	0.44935	0.995597	no
Znev_02231	scaffold20:1216911-1217601	pGPp	pGPs	0	0	0	1	1	no
Znev_02232	scaffold20:1219743-1235193	pGPp	pGPs	111.572	97.9657	-0.187632	0.65535	0.995597	no
Znev_02233	scaffold20:1261009-1283385	pGPp	pGPs	14.7484	9.52587	-0.630632	0.2333	0.995597	no
Znev_02234	scaffold20:1285699-1286647	pGPp	pGPs	0	63.0294	inf	0.07895	0.995597	no
Znev_02235	scaffold20:1293936-1311430	pGPp	pGPs	60.8296	54.488	-0.158835	0.72775	0.995597	no
Znev_02236	scaffold20:1350853-1351558	pGPp	pGPs	30.7557	1.03196	-4.8974	0.15525	0.995597	no
Znev_02237	scaffold20:1356155-1358993	pGPp	pGPs	1.19546	0	NaN	1	1	no
Znev_02238	scaffold20:1365694-1368715	pGPp	pGPs	0.110559	0	NaN	1	1	no
Znev_02239	scaffold20:1376081-1376636	pGPp	pGPs	0	0	0	1	1	no
Znev_02240	scaffold20:1382512-1396903	pGPp	pGPs	56.3125	61.506	0.127272	0.76225	0.995597	no
Znev_02241	scaffold20:1427554-1434548	pGPp	pGPs	47.5082	43.8221	-0.116517	0.78245	0.995597	no
Znev_02242	scaffold20:1436235-1439732	pGPp	pGPs	76.1928	80.8291	0.0852208	0.8305	0.995597	no
Znev_02243	scaffold20:1449236-1491073	pGPp	pGPs	3.43529	2.03071	-0.75845	0.26375	0.995597	no
Znev_02244	scaffold20:1507173-1514275	pGPp	pGPs	22.8967	24.3301	0.0876026	0.83135	0.995597	no
Znev_02245	scaffold20:1517914-1519396	pGPp	pGPs	10.384	7.79716	-0.413347	0.6367	0.995597	no
Znev_02246	scaffold20:1519711-1521983	pGPp	pGPs	11.3058	5.36329	-1.07587	0.34405	0.995597	no
Znev_02247	scaffold20:1529272-1620332	pGPp	pGPs	16.1618	18.3491	0.183121	0.6724	0.995597	no
Znev_02248	scaffold20:1529272-1620332	pGPp	pGPs	0	0	0	1	1	no
Znev_02249	scaffold20:1529272-1620332	pGPp	pGPs	2.01195	0	NaN	1	1	no
Znev_02250	scaffold20:1624897-1638476	pGPp	pGPs	54.7236	52.7564	-0.052817	0.89975	0.995597	no
Znev_02251	scaffold13:25157-25481	pGPp	pGPs	0	4.3549	inf	0.07895	0.995597	no
Znev_02252	scaffold13:40564-43983	pGPp	pGPs	25.0856	31.2783	0.318307	0.51355	0.995597	no
Znev_02253	scaffold13:44049-47179	pGPp	pGPs	859.841	962.087	0.162097	0.7058	0.995597	no
Znev_02254	scaffold13:50139-76400	pGPp	pGPs	51.6075	43.0891	-0.260259	0.5311	0.995597	no
Znev_02255	scaffold13:77708-81045	pGPp	pGPs	7.32243	10.7489	0.553796	0.4182	0.995597	no
Znev_02256	scaffold13:105178-113088	pGPp	pGPs	178.243	196.468	0.140447	0.7288	0.995597	no
Znev_02257	scaffold13:116464-119388	pGPp	pGPs	84.3356	79.0798	-0.0928321	0.8417	0.995597	no
Znev_02258	scaffold13:123146-130875	pGPp	pGPs	45.671	50.233	0.137358	0.73635	0.995597	no
Znev_02259	scaffold13:136416-143020	pGPp	pGPs	37.5796	29.3123	-0.358442	0.3831	0.995597	no
[truncated: 13,878 more rows]

## Sheet: GP0p vs GP0w
S1 Table 1. RNA-seq data of all genes observed in this study.
gene id	locus	sample 1	sample 2	value 1	value 2	log2 (fold change)	p value	FDR p-value correction	significant
Znev_00001	scaffold66:1470-2340	GP0p	GP0w	0	1.02543	inf	1	1	no
Znev_00002	scaffold66:5900-7195	GP0p	GP0w	0	0	0	1	1	no
Znev_00003	scaffold66:8237-9820	GP0p	GP0w	2304.26	2228.77	-0.0480599	0.9264	0.994899	no
Znev_00004	scaffold66:12542-14033	GP0p	GP0w	82.251	139.795	0.765208	0.1433	0.994899	no
Znev_00005	scaffold66:15394-15815	GP0p	GP0w	18.3683	10.7544	-0.772293	0.32175	0.994899	no
Znev_00006	scaffold66:21871-26206	GP0p	GP0w	3.11933	1.19449	-1.38484	0.2764	0.994899	no
Znev_00007	scaffold66:31211-32496	GP0p	GP0w	25.4851	17.8354	-0.514912	0.5113	0.994899	no
Znev_00008	scaffold66:33738-35681	GP0p	GP0w	1001.39	1327.91	0.407154	0.39675	0.994899	no
Znev_00009	scaffold66:40515-41613	GP0p	GP0w	0	1.09581	inf	1	1	no
Znev_00010	scaffold66:44166-46118	GP0p	GP0w	0	1.05687	inf	1	1	no
Znev_00011	scaffold66:54369-56616	GP0p	GP0w	76.3419	109.848	0.524964	0.31965	0.994899	no
Znev_00012	scaffold66:63257-67226	GP0p	GP0w	2.75088	13.2138	2.26408	0.0101	0.528108	no
Znev_00013	scaffold66:69140-69494	GP0p	GP0w	0	0	0	1	1	no
Znev_00014	scaffold66:70933-84556	GP0p	GP0w	19.5572	23.0009	0.233992	0.58615	0.994899	no
Znev_00015	scaffold66:84694-86692	GP0p	GP0w	16.7529	20.4883	0.290389	0.6165	0.994899	no
Znev_00016	scaffold66:88695-90928	GP0p	GP0w	39.0894	50.0196	0.355716	0.45405	0.994899	no
Znev_00017	scaffold66:92075-97336	GP0p	GP0w	5.83245	6.10195	0.0651695	0.9086	0.994899	no
Znev_00018	scaffold66:100058-114643	GP0p	GP0w	16.2629	18.6836	0.200182	0.67265	0.994899	no
Znev_00019	scaffold66:214635-216500	GP0p	GP0w	25.2208	25.9048	0.0386065	0.93525	0.994899	no
Znev_00020	scaffold66:220218-224394	GP0p	GP0w	7.43411	10.0336	0.432604	0.4695	0.994899	no
Znev_00021	scaffold66:229250-248737	GP0p	GP0w	7.08732	10.2403	0.530949	0.28865	0.994899	no
Znev_00024	scaffold66:355841-359168	GP0p	GP0w	23.255	33.3372	0.519591	0.2968	0.994899	no
Znev_00025	scaffold66:364109-364532	GP0p	GP0w	8.93119	8.79852	-0.0215908	0.91165	0.994899	no
Znev_00026	scaffold66:367014-367879	GP0p	GP0w	36.8752	49.7257	0.43134	0.408	0.994899	no
Znev_00027	scaffold66:375860-380571	GP0p	GP0w	10.6662	7.7011	-0.469915	0.5237	0.994899	no
Znev_00028	scaffold66:381453-382245	GP0p	GP0w	17.7805	31.3692	0.819049	0.1623	0.994899	no
Znev_00030	scaffold66:405867-415322	GP0p	GP0w	38.0916	41.0392	0.10753	0.80285	0.994899	no
Znev_00031	scaffold66:416991-421227	GP0p	GP0w	191.532	198.359	0.0505333	0.9152	0.994899	no
Znev_00032	scaffold66:425853-430221	GP0p	GP0w	9.31904	11.1055	0.253021	0.657	0.994899	no
Znev_00033	scaffold66:432781-440106	GP0p	GP0w	51.8068	47.6149	-0.121729	0.78455	0.994899	no
Znev_00035	scaffold66:523184-524660	GP0p	GP0w	30.9861	24.5179	-0.337787	0.5241	0.994899	no
Znev_00036	scaffold66:529512-546438	GP0p	GP0w	29.8784	24.4558	-0.288925	0.52955	0.994899	no
Znev_00037	scaffold66:553513-567082	GP0p	GP0w	139.142	95.6549	-0.540648	0.23365	0.994899	no
Znev_00038	scaffold66:570986-574856	GP0p	GP0w	36.8277	37.7301	0.0349253	0.93815	0.994899	no
Znev_00039	scaffold66:579706-583253	GP0p	GP0w	10.8768	11.9004	0.129755	0.83875	0.994899	no
Znev_00041	scaffold66:742726-743719	GP0p	GP0w	1.46852	0.850617	-0.787784	1	1	no
Znev_00042	scaffold66:751238-752345	GP0p	GP0w	0	0	0	1	1	no
Znev_00043	scaffold66:754400-769955	GP0p	GP0w	19.9672	30.5897	0.615413	0.1745	0.994899	no
Znev_00044	scaffold66:777561-786410	GP0p	GP0w	25.0118	27.0607	0.113589	0.80035	0.994899	no
Znev_00045	scaffold66:790805-807625	GP0p	GP0w	19.9268	51.3711	1.36625	0.0045	0.357355	no
Znev_00046	scaffold66:826810-842175	GP0p	GP0w	11.597	13.5312	0.222544	0.68945	0.994899	no
Znev_00048	scaffold66:850655-852668	GP0p	GP0w	95.1559	100.809	0.0832658	0.84515	0.994899	no
Znev_00049	scaffold66:853673-870919	GP0p	GP0w	30.389	30.1642	-0.0107104	0.98185	0.994899	no
Znev_00050	scaffold66:882504-909075	GP0p	GP0w	48.0676	10.5525	-2.18748	5e-05	0.00932778	yes
Znev_00051	scaffold66:1083537-1083876	GP0p	GP0w	9.29931	10.7793	0.213066	0.8662	0.994899	no
Znev_00052	scaffold66:1088086-1097971	GP0p	GP0w	16.6426	13.3344	-0.319727	0.4569	0.994899	no
Znev_00053	scaffold66:1101048-1104883	GP0p	GP0w	37.8147	35.5366	-0.0896419	0.8326	0.994899	no
Znev_00055	scaffold66:1109606-1109960	GP0p	GP0w	18.9232	7.59057	-1.31787	0.28725	0.994899	no
Znev_00056	scaffold66:1116863-1141950	GP0p	GP0w	23.2321	29.6137	0.350145	0.5225	0.994899	no
Znev_00057	scaffold66:1116863-1141950	GP0p	GP0w	0	1.53796	inf	1	1	no
Znev_00058	scaffold66:1191920-1192265	GP0p	GP0w	0	0	0	1	1	no
Znev_00059	scaffold66:1192616-1206530	GP0p	GP0w	21.8129	23.2615	0.0927658	0.8322	0.994899	no
Znev_00060	scaffold66:1207540-1208356	GP0p	GP0w	122.991	157.239	0.354403	0.52715	0.994899	no
Znev_00061	scaffold66:1209793-1228845	GP0p	GP0w	25.6164	28.0503	0.13095	0.76485	0.994899	no
Znev_00062	scaffold66:1230532-1231762	GP0p	GP0w	45.8798	44.9422	-0.0297879	0.9477	0.994899	no
Znev_00063	scaffold66:1233810-1253950	GP0p	GP0w	31.1206	24.1266	-0.367247	0.42725	0.994899	no
Znev_00065	scaffold66:1263943-1264270	GP0p	GP0w	0	0	0	1	1	no
Znev_00066	scaffold66:1275391-1284654	GP0p	GP0w	163.921	163.966	0.000399958	0.9987	0.998785	no
Znev_00068	scaffold66:1315174-1317901	GP0p	GP0w	3038.43	3575.25	0.234714	0.75025	0.994899	no
Znev_00069	scaffold66:1321326-1325578	GP0p	GP0w	42.2041	44.0701	0.062418	0.88695	0.994899	no
Znev_00070	scaffold66:1326551-1328193	GP0p	GP0w	196.394	253.144	0.366211	0.4054	0.994899	no
Znev_00072	scaffold66:1356428-1358700	GP0p	GP0w	72.8703	91.2843	0.325035	0.46475	0.994899	no
Znev_00073	scaffold66:1383372-1383543	GP0p	GP0w	0	0	0	1	1	no
Znev_00074	scaffold66:1421807-1446860	GP0p	GP0w	11.4138	9.72361	-0.231218	0.60305	0.994899	no
Znev_00075	scaffold66:1448448-1449072	GP0p	GP0w	30.7959	26.7451	-0.203468	0.724	0.994899	no
Znev_00076	scaffold66:1454705-1455776	GP0p	GP0w	21.1176	22.0572	0.0628036	0.90015	0.994899	no
Znev_00077	scaffold66:1459046-1461049	GP0p	GP0w	48.3654	70.751	0.548775	0.29575	0.994899	no
Znev_00078	scaffold66:1462529-1479176	GP0p	GP0w	13.0779	13.8706	0.0848972	0.846	0.994899	no
Znev_00079	scaffold66:1479686-1485189	GP0p	GP0w	7.80463	9.92342	0.346508	0.5487	0.994899	no
Znev_00080	scaffold66:1486899-1487271	GP0p	GP0w	0	0	0	1	1	no
Znev_00081	scaffold66:1499926-1501234	GP0p	GP0w	2.99137	4.07378	0.445564	0.58465	0.994899	no
Znev_00082	scaffold66:1513694-1518075	GP0p	GP0w	0.800413	0	NaN	1	1	no
Znev_00083	scaffold66:1552915-1553786	GP0p	GP0w	3302.69	4194.94	0.34501	0.5869	0.994899	no
Znev_00084	scaffold66:1555211-1557140	GP0p	GP0w	53.1255	45.6659	-0.218287	0.64615	0.994899	no
Znev_00085	scaffold66:1561182-1571482	GP0p	GP0w	47.3782	43.6034	-0.119783	0.79135	0.994899	no
Znev_00086	scaffold66:1574367-1576515	GP0p	GP0w	74.5799	90.0083	0.27127	0.5362	0.994899	no
Znev_00089	scaffold66:1650651-1652018	GP0p	GP0w	137.763	10.371	-3.73155	5e-05	0.00932778	yes
Znev_00090	scaffold66:1659546-1662011	GP0p	GP0w	0	0	0	1	1	no
Znev_00091	scaffold66:1674832-1675201	GP0p	GP0w	32.4857	60.3114	0.892624	0.1977	0.994899	no
Znev_00092	scaffold66:1727436-1728858	GP0p	GP0w	35.4125	21.781	-0.701187	0.1154	0.994899	no
Znev_00093	scaffold66:1738564-1744795	GP0p	GP0w	4.70027	9.09051	0.951618	0.041	0.884171	no
Znev_00094	scaffold66:1745071-1745864	GP0p	GP0w	3.72083	0	NaN	0.06185	0.938125	no
Znev_00095	scaffold66:1766315-1776151	GP0p	GP0w	86.2469	93.1898	0.1117	0.7998	0.994899	no
Znev_00096	scaffold66:1776840-1778854	GP0p	GP0w	1163.39	1378.14	0.244389	0.67	0.994899	no
Znev_00097	scaffold66:1787955-1792690	GP0p	GP0w	17.8556	17.3969	-0.0375468	0.93455	0.994899	no
Znev_00098	scaffold66:1792935-1896277	GP0p	GP0w	0	0	0	1	1	no
Znev_00099	scaffold66:1792935-1896277	GP0p	GP0w	17.9197	20.5787	0.199603	0.64295	0.994899	no
Znev_00100	scaffold66:1896770-1900503	GP0p	GP0w	23.1638	16.9262	-0.452613	0.3691	0.994899	no
Znev_00101	scaffold66:1902266-1905414	GP0p	GP0w	11.6266	13.5347	0.219238	0.70075	0.994899	no
Znev_00102	scaffold66:1906133-1907412	GP0p	GP0w	18.0631	26.8379	0.571221	0.41365	0.994899	no
Znev_00103	scaffold66:1908231-1916318	GP0p	GP0w	29.6763	31.8659	0.102702	0.8184	0.994899	no
Znev_00105	scaffold66:1928456-1928958	GP0p	GP0w	5037.84	257.841	-4.28825	0.00015	0.0248303	yes
Znev_00107	scaffold66:1931873-1938313	GP0p	GP0w	0	0	0	1	1	no
Znev_00108	scaffold66:1942635-1948976	GP0p	GP0w	5.06399	2.83562	-0.836611	0.27645	0.994899	no
Znev_00109	scaffold66:1962201-1969201	GP0p	GP0w	10.4786	11.6267	0.149999	0.72975	0.994899	no
Znev_00110	scaffold66:1970560-1974705	GP0p	GP0w	5167.44	6166.19	0.25493	0.73925	0.994899	no
Znev_00111	scaffold66:1989024-1989339	GP0p	GP0w	0	0	0	1	1	no
Znev_00112	scaffold66:1997601-1997919	GP0p	GP0w	2.33275	5.66505	1.28006	0.4353	0.994899	no
Znev_00113	scaffold66:2001632-2007449	GP0p	GP0w	25.3329	40.6791	0.683277	0.1837	0.994899	no
Znev_00114	scaffold66:2013175-2018929	GP0p	GP0w	10.1673	10.7801	0.0844288	0.8698	0.994899	no
Znev_00115	scaffold66:2020388-2032565	GP0p	GP0w	42.0466	52.2996	0.31481	0.4755	0.994899	no
Znev_00116	scaffold66:2043537-2058933	GP0p	GP0w	16.0152	14.8119	-0.112684	0.7933	0.994899	no
Znev_00117	scaffold66:2118085-2143919	GP0p	GP0w	0	0	0	1	1	no
Znev_00118	scaffold66:2181353-2181795	GP0p	GP0w	0	0	0	1	1	no
Znev_00119	scaffold66:2196209-2203160	GP0p	GP0w	4.76969	1.90529	-1.32388	0.1664	0.994899	no
Znev_00120	scaffold66:2196209-2203160	GP0p	GP0w	22.2802	13.7424	-0.697132	0.5493	0.994899	no
Znev_00121	scaffold66:2210362-2211362	GP0p	GP0w	3860.52	4111.77	0.0909642	0.83585	0.994899	no
Znev_00122	scaffold66:2212707-2213969	GP0p	GP0w	164.807	185.183	0.168172	0.7149	0.994899	no
Znev_00123	scaffold66:2215743-2216754	GP0p	GP0w	55.2787	63.5084	0.200224	0.6724	0.994899	no
Znev_00124	scaffold66:2218884-2222810	GP0p	GP0w	1257.22	1044.38	-0.267593	0.7064	0.994899	no
Znev_00125	scaffold66:2223420-2225219	GP0p	GP0w	385.624	349.85	-0.140457	0.75005	0.994899	no
Znev_00126	scaffold66:2231033-2240661	GP0p	GP0w	54.9593	58.3922	0.0874125	0.844	0.994899	no
Znev_00127	scaffold66:2253039-2254484	GP0p	GP0w	169.836	251.054	0.563855	0.21075	0.994899	no
Znev_00128	scaffold66:2256840-2261500	GP0p	GP0w	14.8588	14.1887	-0.0665705	0.8972	0.994899	no
Znev_00129	scaffold66:2262548-2273979	GP0p	GP0w	18.2479	24.0302	0.397114	0.577	0.994899	no
Znev_00130	scaffold66:2262548-2273979	GP0p	GP0w	50.9915	44.1828	-0.206774	0.69865	0.994899	no
Znev_00131	scaffold66:2356867-2357194	GP0p	GP0w	0	0	0	1	1	no
Znev_00132	scaffold66:2363090-2375863	GP0p	GP0w	25.8137	23.5868	-0.130158	0.7625	0.994899	no
Znev_00133	scaffold66:2381557-2388433	GP0p	GP0w	41.6237	44.0502	0.0817419	0.8522	0.994899	no
Znev_00134	scaffold66:2381557-2388433	GP0p	GP0w	0	0	0	1	1	no
Znev_00135	scaffold66:2391602-2418904	GP0p	GP0w	23.335	19.7772	-0.238653	0.6108	0.994899	no
Znev_00136	scaffold66:2428540-2428864	GP0p	GP0w	8.4141	4.57029	-0.880522	0.62155	0.994899	no
Znev_00137	scaffold66:2432587-2432917	GP0p	GP0w	13.7092	4.67352	-1.55256	0.34005	0.994899	no
Znev_00139	scaffold66:2439942-2443702	GP0p	GP0w	62.6083	84.4814	0.43228	0.33565	0.994899	no
Znev_00140	scaffold66:2444297-2462864	GP0p	GP0w	44.4942	40.3053	-0.142648	0.7449	0.994899	no
Znev_00141	scaffold66:2465617-2469813	GP0p	GP0w	73.0079	67.1808	-0.120002	0.78335	0.994899	no
Znev_00142	scaffold66:2477213-2506491	GP0p	GP0w	29.3759	20.7213	-0.503519	0.25495	0.994899	no
Znev_00143	scaffold66:2477213-2506491	GP0p	GP0w	11.1432	9.48974	-0.231727	0.48755	0.994899	no
Znev_00144	scaffold66:2507610-2512351	GP0p	GP0w	16.6963	21.1165	0.338842	0.4592	0.994899	no
Znev_00145	scaffold66:2512484-2515512	GP0p	GP0w	3.10618	1.74894	-0.828656	0.286	0.994899	no
Znev_00146	scaffold66:2526438-2529647	GP0p	GP0w	14.044	11.3239	-0.310582	0.58365	0.994899	no
Znev_00147	scaffold66:2530709-2532451	GP0p	GP0w	97.9593	112.101	0.194551	0.66215	0.994899	no
Znev_00148	scaffold66:2533065-2536836	GP0p	GP0w	67.5446	69.184	0.0345965	0.93745	0.994899	no
Znev_00151	scaffold66:2564846-2565215	GP0p	GP0w	16.8646	14.8772	-0.180888	0.8537	0.994899	no
Znev_00152	scaffold66:2567351-2569610	GP0p	GP0w	22.843	24.4616	0.0987665	0.86465	0.994899	no
Znev_00153	scaffold66:2577014-2579769	GP0p	GP0w	210.298	175.865	-0.25797	0.57975	0.994899	no
Znev_00154	scaffold66:2577014-2579769	GP0p	GP0w	157.037	117.469	-0.418829	0.8023	0.994899	no
Znev_00155	scaffold66:2580094-2584817	GP0p	GP0w	57.3067	57.5193	0.00534287	0.98645	0.994899	no
Znev_00156	scaffold66:2585374-2586837	GP0p	GP0w	34.2713	43.0377	0.328602	0.51765	0.994899	no
Znev_00157	scaffold66:2587268-2587722	GP0p	GP0w	7.86474	6.95736	-0.176858	0.4517	0.994899	no
Znev_00158	scaffold66:2588979-2589462	GP0p	GP0w	0	0	0	1	1	no
Znev_00159	scaffold66:2619408-2646177	GP0p	GP0w	93.8074	54.0163	-0.796308	0.0918	0.994899	no
Znev_00161	scaffold66:2736183-2739065	GP0p	GP0w	25.356	32.6231	0.363568	0.47855	0.994899	no
Znev_00162	scaffold66:2741616-2752852	GP0p	GP0w	75.3918	55.3449	-0.445956	0.33475	0.994899	no
Znev_00163	scaffold66:2759978-2763309	GP0p	GP0w	52.9194	38.1885	-0.470659	0.35525	0.994899	no
Znev_00164	scaffold66:2759978-2763309	GP0p	GP0w	6.80517	6.22479	-0.128608	0.90445	0.994899	no
Znev_00165	scaffold66:2803167-2844094	GP0p	GP0w	10.8461	14.125	0.381076	0.4677	0.994899	no
Znev_00166	scaffold66:2911454-2912054	GP0p	GP0w	882.351	838.084	-0.074258	0.88805	0.994899	no
Znev_00167	scaffold66:2914484-2930362	GP0p	GP0w	36.6468	42.5461	0.21534	0.6361	0.994899	no
Znev_00168	scaffold66:2945739-2946078	GP0p	GP0w	2.6137	0	NaN	1	1	no
Znev_00169	scaffold66:2954005-2988766	GP0p	GP0w	19.1732	6.52625	-1.55477	0.02355	0.74015	no
Znev_00170	scaffold66:2954005-2988766	GP0p	GP0w	96.454	24.6756	-1.96675	0.01295	0.6162	no
Znev_00171	scaffold66:3001822-3006340	GP0p	GP0w	15.2222	20.119	0.402376	0.45875	0.994899	no
Znev_00173	scaffold66:3010151-3016083	GP0p	GP0w	36.8691	40.5061	0.135726	0.7754	0.994899	no
Znev_00174	scaffold66:3018624-3019501	GP0p	GP0w	0	0	0	1	1	no
Znev_00175	scaffold24:3839-12253	GP0p	GP0w	25.6067	24.1174	-0.0864454	0.8775	0.994899	no
Znev_00176	scaffold24:22115-22990	GP0p	GP0w	51.1437	106.333	1.05596	0.22955	0.994899	no
Znev_00177	scaffold24:29318-63829	GP0p	GP0w	19.7881	17.4147	-0.184322	0.6747	0.994899	no
Znev_00178	scaffold24:65318-67687	GP0p	GP0w	4322.69	3704.24	-0.222752	0.6768	0.994899	no
Znev_00179	scaffold24:74985-100478	GP0p	GP0w	12.6476	11.2792	-0.165195	0.7294	0.994899	no
Znev_00180	scaffold24:122355-123233	GP0p	GP0w	0	7.07247	inf	0.02805	0.74015	no
Znev_00181	scaffold24:154274-182960	GP0p	GP0w	36.6475	18.2033	-1.00951	0.05305	0.938125	no
Znev_00182	scaffold24:154274-182960	GP0p	GP0w	89.4485	24.9659	-1.8411	0.2273	0.994899	no
Znev_00183	scaffold24:193738-195298	GP0p	GP0w	27.9987	20.6316	-0.440504	0.35725	0.994899	no
Znev_00185	scaffold24:221082-227898	GP0p	GP0w	148.883	148.086	-0.00774176	0.98555	0.994899	no
Znev_00187	scaffold24:240120-240435	GP0p	GP0w	13.9526	4.28352	-1.70366	0.2518	0.994899	no
Znev_00188	scaffold24:241252-249150	GP0p	GP0w	28.3706	12.188	-1.21894	0.02955	0.761245	no
Znev_00189	scaffold24:249153-249474	GP0p	GP0w	45.2675	37.3436	-0.277613	0.71795	0.994899	no
Znev_00190	scaffold24:250800-257672	GP0p	GP0w	83.7466	93.5146	0.159161	0.7216	0.994899	no
Znev_00191	scaffold24:260423-261806	GP0p	GP0w	19.872	24.522	0.303344	0.59175	0.994899	no
Znev_00193	scaffold24:284603-296810	GP0p	GP0w	306.325	322.223	0.072995	0.8906	0.994899	no
Znev_00194	scaffold24:299971-306978	GP0p	GP0w	16.5166	24.2477	0.553928	0.2676	0.994899	no
Znev_00195	scaffold24:308858-309329	GP0p	GP0w	0	0	0	1	1	no
Znev_00197	scaffold24:312742-337196	GP0p	GP0w	97.5554	35.8056	-1.44604	0.54885	0.994899	no
Znev_00198	scaffold24:343631-354726	GP0p	GP0w	54.7884	60.311	0.138551	0.7488	0.994899	no
Znev_00199	scaffold24:362013-398429	GP0p	GP0w	30.8551	24.876	-0.310754	0.4952	0.994899	no
Znev_00200	scaffold24:405697-407725	GP0p	GP0w	5.69092	8.46466	0.57279	0.3957	0.994899	no
Znev_00201	scaffold24:415523-420475	GP0p	GP0w	13.0329	23.7358	0.864912	0.11315	0.994899	no
Znev_00207	scaffold24:519305-539449	GP0p	GP0w	19.4188	12.0323	-0.690542	0.23655	0.994899	no
Znev_00208	scaffold24:541690-549023	GP0p	GP0w	112.456	100.391	-0.163722	0.7073	0.994899	no
Znev_00209	scaffold24:551623-551995	GP0p	GP0w	96.9349	105.774	0.125892	0.8048	0.994899	no
Znev_00210	scaffold24:555975-556948	GP0p	GP0w	0	0	0	1	1	no
Znev_00211	scaffold24:564824-586595	GP0p	GP0w	52.2055	63.3855	0.279952	0.5182	0.994899	no
Znev_00212	scaffold24:593113-600227	GP0p	GP0w	7.67457	10.0956	0.395569	0.52525	0.994899	no
Znev_00213	scaffold24:601853-613558	GP0p	GP0w	28.9819	35.3822	0.287869	0.5489	0.994899	no
Znev_00214	scaffold24:616577-628037	GP0p	GP0w	6.41914	4.93904	-0.378151	0.5777	0.994899	no
Znev_00215	scaffold24:631427-637581	GP0p	GP0w	113.193	106.353	-0.0899288	0.83175	0.994899	no
Znev_00216	scaffold24:645002-646900	GP0p	GP0w	233.156	280.47	0.266548	0.54535	0.994899	no
Znev_00217	scaffold24:649977-670612	GP0p	GP0w	5.38615	20.9674	1.96083	0.0013	0.145513	no
Znev_00219	scaffold24:763428-774774	GP0p	GP0w	8.01987	8.72674	0.121864	0.8123	0.994899	no
Znev_00220	scaffold24:781071-798870	GP0p	GP0w	170.783	213.549	0.322405	0.52885	0.994899	no
Znev_00221	scaffold24:805516-816209	GP0p	GP0w	239.102	320.189	0.421293	0.41615	0.994899	no
Znev_00223	scaffold24:856897-858701	GP0p	GP0w	2176.21	2180.6	0.00290934	0.99535	0.996672	no
Znev_00225	scaffold24:861343-864129	GP0p	GP0w	94.6905	109.012	0.2032	0.6445	0.994899	no
Znev_00226	scaffold24:878217-890838	GP0p	GP0w	29.9158	26.2783	-0.187036	0.66725	0.994899	no
Znev_00227	scaffold24:898214-913949	GP0p	GP0w	321.585	365.732	0.185588	0.7121	0.994899	no
Znev_00229	scaffold24:915759-926581	GP0p	GP0w	70.8808	67.9981	-0.0599009	0.8899	0.994899	no
Znev_00230	scaffold24:971099-972158	GP0p	GP0w	113.556	87.225	-0.380593	0.3812	0.994899	no
Znev_00231	scaffold24:1004313-1004487	GP0p	GP0w	58.6828	14.1463	-2.05251	0.14345	0.994899	no
Znev_00232	scaffold24:1021810-1022143	GP0p	GP0w	21.2452	2.88928	-2.87836	0.06365	0.957847	no
Znev_00233	scaffold24:1095770-1095946	GP0p	GP0w	0	0	0	1	1	no
Znev_00235	scaffold24:1150175-1160586	GP0p	GP0w	0	0	0	1	1	no
Znev_00236	scaffold24:1150175-1160586	GP0p	GP0w	18.0967	26.826	0.567907	0.2805	0.994899	no
Znev_00237	scaffold24:1161275-1190199	GP0p	GP0w	1.64953	1.09354	-0.593042	1	1	no
Znev_00240	scaffold24:1340423-1388005	GP0p	GP0w	13.9056	11.5738	-0.264811	0.554	0.994899	no
Znev_00241	scaffold24:1396991-1402036	GP0p	GP0w	101.295	111.871	0.143273	0.7451	0.994899	no
Znev_00242	scaffold24:1407405-1408170	GP0p	GP0w	52.2323	61.4674	0.23488	0.6033	0.994899	no
Znev_00244	scaffold24:1583926-1586412	GP0p	GP0w	0	0.592027	inf	1	1	no
Znev_00245	scaffold24:1590762-1594933	GP0p	GP0w	172.401	174.124	0.0143429	0.97485	0.994899	no
Znev_00246	scaffold24:1597594-1605422	GP0p	GP0w	37.8613	34.7024	-0.125692	0.7806	0.994899	no
Znev_00247	scaffold24:1607008-1608205	GP0p	GP0w	532.097	420.264	-0.340395	0.5429	0.994899	no
Znev_00248	scaffold24:1615223-1625406	GP0p	GP0w	53.2854	45.0507	-0.242191	0.57235	0.994899	no
Znev_00249	scaffold24:1638395-1652665	GP0p	GP0w	35.678	36.8429	0.0463505	0.91565	0.994899	no
Znev_00250	scaffold24:1657902-1670702	GP0p	GP0w	93.4227	78.0733	-0.258944	0.5508	0.994899	no
Znev_00251	scaffold24:1676965-1680020	GP0p	GP0w	33.643	22.5214	-0.579008	0.34735	0.994899	no
Znev_00252	scaffold24:1692537-1700477	GP0p	GP0w	11.4476	8.10496	-0.498172	0.4399	0.994899	no
Znev_00254	scaffold24:1710152-1720659	GP0p	GP0w	20.7047	22.5599	0.123805	0.8123	0.994899	no
Znev_00255	scaffold24:1723611-1730203	GP0p	GP0w	79.8745	76.4966	-0.0623392	0.88585	0.994899	no
Znev_00256	scaffold24:1732867-1737126	GP0p	GP0w	37.8098	43.4298	0.199924	0.64905	0.994899	no
Znev_00257	scaffold24:1739766-1747735	GP0p	GP0w	89.6214	64.4635	-0.475361	0.27245	0.994899	no
Znev_00258	scaffold24:1752984-1756330	GP0p	GP0w	197.585	217.868	0.140981	0.7628	0.994899	no
Znev_00259	scaffold24:1768362-1776927	GP0p	GP0w	30.5889	61.1045	0.998272	0.0347	0.835715	no
Znev_00260	scaffold24:1778553-1782983	GP0p	GP0w	100.213	142.608	0.508984	0.24355	0.994899	no
Znev_00261	scaffold24:1898133-1898402	GP0p	GP0w	0	0	0	1	1	no
Znev_00262	scaffold24:1916362-1945996	GP0p	GP0w	19.7169	16.4515	-0.26121	0.5687	0.994899	no
Znev_00263	scaffold24:1968033-1968813	GP0p	GP0w	2.72701	4.5063	0.724621	0.5187	0.994899	no
Znev_00269	scaffold24:2155232-2155791	GP0p	GP0w	0	0	0	1	1	no
Znev_00270	scaffold24:2370338-2370682	GP0p	GP0w	0	0	0	1	1	no
Znev_00271	scaffold24:2376755-2382301	GP0p	GP0w	18.6413	0	NaN	0.05905	0.938125	no
Znev_00272	scaffold24:2447268-2447741	GP0p	GP0w	1.02883	0.812074	-0.341323	1	1	no
Znev_00273	scaffold24:2456107-2457280	GP0p	GP0w	11.3743	5.30951	-1.09913	0.08	0.994899	no
Znev_00274	scaffold24:2457651-2494228	GP0p	GP0w	3.73474	1.35469	-1.46304	0.08595	0.994899	no
Znev_00275	scaffold24:2549724-2550495	GP0p	GP0w	0	0	0	1	1	no
Znev_00276	scaffold24:2554814-2555246	GP0p	GP0w	0	0	0	1	1	no
Znev_00277	scaffold24:2577841-2619308	GP0p	GP0w	90.6525	202.235	1.15761	0.0121	0.597485	no
Znev_00278	scaffold24:2631263-2645196	GP0p	GP0w	76.7384	82.1794	0.0988272	0.83145	0.994899	no
Znev_00279	scaffold24:2645373-2649102	GP0p	GP0w	71.4114	83.8895	0.232335	0.59605	0.994899	no
Znev_00280	scaffold24:2662852-2673421	GP0p	GP0w	0	1.69701	inf	1	1	no
Znev_00281	scaffold24:2682998-2691667	GP0p	GP0w	1.72159	4.80866	1.4819	0.17365	0.994899	no
Znev_00282	scaffold24:2699779-2702397	GP0p	GP0w	12.8314	3.68229	-1.801	0.17875	0.994899	no
Znev_00283	scaffold24:2725201-2726191	GP0p	GP0w	26.2749	26.7283	0.0246843	0.955	0.994899	no
Znev_00284	scaffold24:2748393-2755246	GP0p	GP0w	27.0169	25.1249	-0.104746	0.8403	0.994899	no
Znev_00285	scaffold24:2824017-2835789	GP0p	GP0w	47.8997	51.6088	0.1076	0.81395	0.994899	no
Znev_00286	scaffold24:2857865-2866484	GP0p	GP0w	16.0038	11.0036	-0.540437	0.2884	0.994899	no
Znev_00287	scaffold24:3111790-3121189	GP0p	GP0w	0	0	0	1	1	no
Znev_00288	scaffold24:3165969-3183544	GP0p	GP0w	50.8019	48.2192	-0.075275	0.863	0.994899	no
Znev_00289	scaffold24:3184119-3185038	GP0p	GP0w	276.851	312.327	0.173946	0.69605	0.994899	no
Znev_00290	scaffold24:3185440-3185827	GP0p	GP0w	2.13675	0	NaN	1	1	no
Znev_00291	scaffold24:3188953-3193174	GP0p	GP0w	15.9764	9.34258	-0.774052	0.33575	0.994899	no
Znev_00293	scaffold24:3200975-3210518	GP0p	GP0w	12.9312	10.6225	-0.283737	0.5909	0.994899	no
Znev_00294	scaffold24:3200975-3210518	GP0p	GP0w	0	0.847671	inf	1	1	no
Znev_00295	scaffold24:3215723-3342328	GP0p	GP0w	25.4422	23.2397	-0.130632	0.7937	0.994899	no
Znev_00296	scaffold24:3215723-3342328	GP0p	GP0w	0	0	0	1	1	no
Znev_00300	scaffold24:3517072-3574044	GP0p	GP0w	0.970142	0	NaN	1	1	no
Znev_00301	scaffold24:3596579-3597054	GP0p	GP0w	0	0.816062	inf	1	1	no
Znev_00302	scaffold24:3604711-3627859	GP0p	GP0w	23.842	20.5306	-0.215727	0.6723	0.994899	no
Znev_00304	scaffold24:3676765-3677239	GP0p	GP0w	0	0	0	1	1	no
Znev_00305	scaffold24:3699636-3700130	GP0p	GP0w	0	0	0	1	1	no
Znev_00306	scaffold24:3714549-3714728	GP0p	GP0w	0	0	0	1	1	no
Znev_00307	scaffold24:3768820-3769271	GP0p	GP0w	0	0	0	1	1	no
Znev_00308	scaffold24:3804067-3807321	GP0p	GP0w	0.289905	0.405405	0.483782	1	1	no
Znev_00309	scaffold24:4000134-4029051	GP0p	GP0w	21.442	24.9236	0.217069	0.6446	0.994899	no
Znev_00311	scaffold24:4029839-4036523	GP0p	GP0w	3461.01	4421.75	0.353425	0.5445	0.994899	no
Znev_00313	scaffold24:4136544-4137026	GP0p	GP0w	0	0.860374	inf	1	1	no
Znev_00314	scaffold24:4182890-4243140	GP0p	GP0w	0	0	0	1	1	no
Znev_00315	scaffold24:4366239-4366672	GP0p	GP0w	0	0	0	1	1	no
Znev_00316	scaffold24:4479396-4479937	GP0p	GP0w	1.08573	2.7319	1.33124	1	1	no
Znev_00318	scaffold24:4576218-4576643	GP0p	GP0w	0	0	0	1	1	no
Znev_00319	scaffold24:4611888-4612446	GP0p	GP0w	0	0	0	1	1	no
Znev_00320	scaffold24:4785697-4846573	GP0p	GP0w	0.869289	2.10136	1.27341	1	1	no
Znev_00321	scaffold24:4850087-4894762	GP0p	GP0w	0	2.42106	inf	1	1	no
Znev_00322	scaffold24:4961076-4961721	GP0p	GP0w	0	0	0	1	1	no
Znev_00323	scaffold24:5040643-5087389	GP0p	GP0w	76.2681	64.9532	-0.231678	0.63055	0.994899	no
Znev_00324	scaffold24:5110240-5110555	GP0p	GP0w	0	0	0	1	1	no
Znev_00325	scaffold453:18638-72033	GP0p	GP0w	15.0262	15.8482	0.0768305	0.8609	0.994899	no
Znev_00326	scaffold453:136081-139870	GP0p	GP0w	14.9443	15.3507	0.0387133	0.95795	0.994899	no
Znev_00327	scaffold453:219502-226787	GP0p	GP0w	93.5528	85.9895	-0.12162	0.7892	0.994899	no
Znev_00328	scaffold453:227645-228728	GP0p	GP0w	163.247	224.912	0.462298	0.38515	0.994899	no
Znev_00329	scaffold453:231516-235167	GP0p	GP0w	13.7674	16.3152	0.244965	0.68735	0.994899	no
Znev_00331	scaffold453:241816-242800	GP0p	GP0w	53.7436	59.631	0.149969	0.74585	0.994899	no
Znev_00332	scaffold453:250547-266807	GP0p	GP0w	29.2263	37.5059	0.359848	0.41645	0.994899	no
Znev_00333	scaffold453:298762-299095	GP0p	GP0w	0	0	0	1	1	no
Znev_00334	scaffold453:332582-362628	GP0p	GP0w	40.9986	32.9909	-0.313509	0.48125	0.994899	no
Znev_00335	scaffold453:386602-388539	GP0p	GP0w	243.467	326.752	0.424472	0.33215	0.994899	no
Znev_00336	scaffold453:388769-394629	GP0p	GP0w	227.968	248.45	0.124124	0.7944	0.994899	no
Znev_00337	scaffold453:400931-408839	GP0p	GP0w	26.4608	27.6245	0.0620914	0.89035	0.994899	no
Znev_00338	scaffold453:412972-426506	GP0p	GP0w	22.764	17.128	-0.410392	0.3591	0.994899	no
Znev_00339	scaffold453:488325-490339	GP0p	GP0w	8.36557	7.87425	-0.087321	0.8892	0.994899	no
Znev_00340	scaffold453:530213-536322	GP0p	GP0w	0	0	0	1	1	no
Znev_00341	scaffold453:629953-703369	GP0p	GP0w	0	0	0	1	1	no
Znev_00342	scaffold453:629953-703369	GP0p	GP0w	11.9216	19.7698	0.729716	0.18225	0.994899	no
Znev_00343	scaffold453:712702-731863	GP0p	GP0w	24.9321	20.9981	-0.247749	0.57485	0.994899	no
Znev_00344	scaffold453:737200-741368	GP0p	GP0w	30.662	29.8179	-0.0402735	0.93395	0.994899	no
Znev_00345	scaffold453:770083-797075	GP0p	GP0w	0.39786	0.611048	0.619027	1	1	no
Znev_00348	scaffold453:1060824-1067376	GP0p	GP0w	124.432	119.934	-0.053109	0.89995	0.994899	no
Znev_00349	scaffold453:1075176-1088031	GP0p	GP0w	11.7704	8.79448	-0.420488	0.40565	0.994899	no
Znev_00350	scaffold453:1190458-1194263	GP0p	GP0w	128.922	143.494	0.154489	0.7221	0.994899	no
Znev_00351	scaffold453:1194564-1196244	GP0p	GP0w	90.8653	155.692	0.776894	0.13665	0.994899	no
Znev_00352	scaffold453:1197990-1206658	GP0p	GP0w	68.3048	81.5984	0.256553	0.58475	0.994899	no
Znev_00353	scaffold453:1208785-1216264	GP0p	GP0w	16.2977	17.5485	0.106676	0.8178	0.994899	no
Znev_00354	scaffold453:1218364-1224624	GP0p	GP0w	63.1481	71.1536	0.172197	0.6887	0.994899	no
Znev_00355	scaffold453:1232911-1238257	GP0p	GP0w	72.401	51.4988	-0.491471	0.3128	0.994899	no
Znev_00356	scaffold453:1243147-1257797	GP0p	GP0w	0.622423	0.644386	0.0500305	1	1	no
Znev_00357	scaffold453:1243147-1257797	GP0p	GP0w	0	0	0	1	1	no
Znev_00359	scaffold453:1264221-1281879	GP0p	GP0w	18.8213	15.986	-0.235555	0.6164	0.994899	no
Znev_00360	scaffold453:1283249-1287441	GP0p	GP0w	310.301	397.792	0.358346	0.43685	0.994899	no
Znev_00361	scaffold453:1317141-1317655	GP0p	GP0w	0	14.0978	inf	0.04035	0.87497	no
Znev_00362	scaffold453:1323196-1330023	GP0p	GP0w	19.6513	18.1202	-0.117021	0.8109	0.994899	no
Znev_00363	scaffold453:1330607-1332734	GP0p	GP0w	79.6973	75.5999	-0.0761474	0.8657	0.994899	no
Znev_00364	scaffold453:1339244-1352148	GP0p	GP0w	195.256	174.894	-0.158885	0.76085	0.994899	no
Znev_00365	scaffold453:1370940-1435753	GP0p	GP0w	28.7672	35.1851	0.290541	0.52015	0.994899	no
Znev_00367	scaffold453:1446773-1448259	GP0p	GP0w	155.287	119.88	-0.373339	0.4122	0.994899	no
Znev_00368	scaffold453:1448533-1456422	GP0p	GP0w	91.7523	62.8425	-0.546004	0.22455	0.994899	no
Znev_00369	scaffold453:1457689-1464682	GP0p	GP0w	60.0128	84.4909	0.493526	0.2741	0.994899	no
Znev_00370	scaffold453:1465090-1466230	GP0p	GP0w	10132	11034.1	0.123058	0.80585	0.994899	no
Znev_00371	scaffold453:1469712-1473139	GP0p	GP0w	1.55542	24.7392	3.99142	0.12015	0.994899	no
Znev_00373	scaffold453:1610357-1613300	GP0p	GP0w	65.3638	62.546	-0.0635734	0.8906	0.994899	no
Znev_00374	scaffold453:1614327-1618387	GP0p	GP0w	22.8247	23.9491	0.0693741	0.89045	0.994899	no
Znev_00375	scaffold453:1649498-1649810	GP0p	GP0w	0	0	0	1	1	no
Znev_00376	scaffold453:1655995-1659695	GP0p	GP0w	0	0	0	1	1	no
Znev_00377	scaffold453:1671185-1680805	GP0p	GP0w	4.48572	4.42518	-0.0196048	0.94595	0.994899	no
Znev_00378	scaffold453:1689875-1691327	GP0p	GP0w	63.0861	66.2772	0.0711896	0.8696	0.994899	no
Znev_00379	scaffold453:1693933-1694463	GP0p	GP0w	0	0	0	1	1	no
Znev_00380	scaffold453:1698105-1709646	GP0p	GP0w	38.652	46.3215	0.261138	0.5513	0.994899	no
Znev_00381	scaffold453:1711162-1721884	GP0p	GP0w	31.0097	29.3131	-0.0811706	0.853	0.994899	no
Znev_00382	scaffold453:1728723-1729751	GP0p	GP0w	12.3777	20.3023	0.713895	0.36405	0.994899	no
Znev_00383	scaffold453:1735793-1743593	GP0p	GP0w	38.4211	39.8826	0.0538588	0.9035	0.994899	no
Znev_00384	scaffold453:1749173-1759127	GP0p	GP0w	37.0275	47.7558	0.367079	0.39865	0.994899	no
Znev_00385	scaffold453:1764522-1795116	GP0p	GP0w	1.27674	39.2154	4.94088	0.00895	0.528108	no
Znev_00386	scaffold453:1800521-1843364	GP0p	GP0w	30.9134	29.3939	-0.0727154	0.8807	0.994899	no
Znev_00387	scaffold453:1800521-1843364	GP0p	GP0w	1.24733	0	NaN	1	1	no
Znev_00388	scaffold453:1845095-1854375	GP0p	GP0w	44.599	61.6717	0.467596	0.33765	0.994899	no
Znev_00389	scaffold453:1857489-1878437	GP0p	GP0w	35.099	33.2476	-0.0781812	0.8624	0.994899	no
Znev_00390	scaffold453:1881662-1896738	GP0p	GP0w	74.0992	55.5837	-0.414796	0.3871	0.994899	no
Znev_00391	scaffold453:1899767-1909183	GP0p	GP0w	68.5469	78.6268	0.197931	0.6496	0.994899	no
Znev_00392	scaffold453:1915741-1924401	GP0p	GP0w	9.70539	7.43237	-0.384964	0.5216	0.994899	no
Znev_00393	scaffold453:1936089-1947580	GP0p	GP0w	0.88788	2.96975	1.74191	1	1	no
Znev_00395	scaffold453:1992215-1992551	GP0p	GP0w	4.93041	0	NaN	0.05905	0.938125	no
Znev_00396	scaffold453:1993039-1999609	GP0p	GP0w	9.09997	26.4509	1.53939	0.0107	0.54677	no
Znev_00397	scaffold453:2002681-2026011	GP0p	GP0w	29.5646	31.5475	0.0936531	0.8311	0.994899	no
Znev_00398	scaffold453:2030734-2032172	GP0p	GP0w	68.1378	54.9123	-0.311327	0.5125	0.994899	no
Znev_00399	scaffold453:2033026-2052119	GP0p	GP0w	13.0818	16.8106	0.361806	0.42205	0.994899	no
Znev_00400	scaffold453:2061354-2069506	GP0p	GP0w	11.5562	12.7471	0.141503	0.78935	0.994899	no
Znev_00401	scaffold453:2092056-2136574	GP0p	GP0w	192.103	159.69	-0.266605	0.7417	0.994899	no
Znev_00403	scaffold453:2158399-2159257	GP0p	GP0w	136.638	165.865	0.27965	0.51625	0.994899	no
Znev_00404	scaffold453:2162796-2168507	GP0p	GP0w	53.2881	45.6089	-0.224499	0.61975	0.994899	no
Znev_00405	scaffold453:2162796-2168507	GP0p	GP0w	44.3585	19.557	-1.18152	0.5635	0.994899	no
Znev_00406	scaffold453:2169276-2170338	GP0p	GP0w	583.431	615.113	0.076289	0.87685	0.994899	no
Znev_00407	scaffold453:2174084-2174444	GP0p	GP0w	0	0	0	1	1	no
Znev_00408	scaffold453:2190130-2207394	GP0p	GP0w	678.486	591.954	-0.196833	0.8092	0.994899	no
Znev_00409	scaffold453:2209896-2222473	GP0p	GP0w	29.6553	28.5082	-0.0569107	0.89535	0.994899	no
Znev_00410	scaffold453:2226499-2232765	GP0p	GP0w	23.3391	17.475	-0.417457	0.39585	0.994899	no
Znev_00411	scaffold453:2234458-2257340	GP0p	GP0w	10.1105	11.2962	0.159991	0.73225	0.994899	no
Znev_00412	scaffold453:2264885-2271560	GP0p	GP0w	19.5181	29.3889	0.590458	0.27385	0.994899	no
Znev_00413	scaffold453:2282162-2283182	GP0p	GP0w	1.62407	4.03681	1.3136	0.4353	0.994899	no
Znev_00414	scaffold453:2285848-2296049	GP0p	GP0w	126.955	136.548	0.105088	0.8275	0.994899	no
Znev_00415	scaffold453:2298435-2303342	GP0p	GP0w	65.9721	60.9317	-0.114665	0.7951	0.994899	no
Znev_00416	scaffold453:2304666-2332454	GP0p	GP0w	11.6554	11.1617	-0.0624441	0.8848	0.994899	no
Znev_00417	scaffold453:2335908-2345327	GP0p	GP0w	46.7588	45.2755	-0.0465088	0.91605	0.994899	no
Znev_00418	scaffold453:2345344-2348290	GP0p	GP0w	134.031	168.844	0.333123	0.469	0.994899	no
Znev_00419	scaffold453:2349764-2369575	GP0p	GP0w	63.0464	62.1888	-0.0197588	0.96775	0.994899	no
Znev_00420	scaffold453:2370703-2371114	GP0p	GP0w	25.37	26.3687	0.0557046	0.9462	0.994899	no
Znev_00421	scaffold453:2373924-2380863	GP0p	GP0w	67.0291	59.3839	-0.174714	0.68985	0.994899	no
Znev_00422	scaffold453:2387397-2404577	GP0p	GP0w	15.1847	36.7487	1.27507	0.57625	0.994899	no
Znev_00423	scaffold453:2387397-2404577	GP0p	GP0w	13.3551	15.8807	0.249875	0.56305	0.994899	no
Znev_00424	scaffold453:2406723-2424928	GP0p	GP0w	42.3197	37.5306	-0.173261	0.69615	0.994899	no
Znev_00426	scaffold453:2428704-2431870	GP0p	GP0w	326.842	351.65	0.105548	0.81475	0.994899	no
Znev_00427	scaffold453:2436086-2452539	GP0p	GP0w	19.5747	24.549	0.326671	0.4531	0.994899	no
Znev_00428	scaffold453:2474166-2493983	GP0p	GP0w	54.4543	49.0167	-0.151773	0.72955	0.994899	no
Znev_00429	scaffold453:2498774-2501793	GP0p	GP0w	60.9016	71.4428	0.230309	0.67155	0.994899	no
Znev_00430	scaffold453:2545226-2550810	GP0p	GP0w	6.73863	11.1447	0.725832	0.2777	0.994899	no
Znev_00431	scaffold453:2556147-2557671	GP0p	GP0w	16.835	31.5237	0.90497	0.05605	0.938125	no
Znev_00432	scaffold453:2565744-2575030	GP0p	GP0w	23.568	24.2847	0.0432155	0.92425	0.994899	no
Znev_00433	scaffold453:2576922-2620260	GP0p	GP0w	13.8359	11.6958	-0.242427	0.5784	0.994899	no
Znev_00434	scaffold453:2629379-2636497	GP0p	GP0w	19.3532	19.9051	0.040564	0.93805	0.994899	no
Znev_00435	scaffold453:2649675-2650762	GP0p	GP0w	87.1041	55.397	-0.652934	0.3281	0.994899	no
Znev_00436	scaffold453:2656517-2661427	GP0p	GP0w	52.8022	76.1144	0.527572	0.2179	0.994899	no
Znev_00437	scaffold453:2662922-2664910	GP0p	GP0w	45.2632	63.2704	0.483191	0.3517	0.994899	no
Znev_00438	scaffold453:2665578-2666469	GP0p	GP0w	29.6216	34.9384	0.238165	0.68375	0.994899	no
Znev_00439	scaffold453:2665578-2666469	GP0p	GP0w	56.3965	51.9135	-0.119497	0.88615	0.994899	no
Znev_00440	scaffold453:2667881-2670462	GP0p	GP0w	2779.84	3101.13	0.157789	0.8319	0.994899	no
Znev_00441	scaffold453:2714045-2727292	GP0p	GP0w	184.413	168.382	-0.131202	0.8198	0.994899	no
Znev_00442	scaffold453:2714045-2727292	GP0p	GP0w	0	0	0	1	1	no
Znev_00444	scaffold453:2734703-2735597	GP0p	GP0w	34.8789	35.0175	0.00572382	0.98325	0.994899	no
Znev_00445	scaffold453:2740017-2759806	GP0p	GP0w	17.398	15.4821	-0.16832	0.5944	0.994899	no
Znev_00446	scaffold453:2740017-2759806	GP0p	GP0w	482.717	382.492	-0.335749	0.5386	0.994899	no
Znev_00447	scaffold453:2761903-2763036	GP0p	GP0w	24.6729	62.6228	1.34376	0.40825	0.994899	no
Znev_00449	scaffold456:5854-6175	GP0p	GP0w	0	0	0	1	1	no
Znev_00450	scaffold456:9662-11081	GP0p	GP0w	0	0.507842	inf	1	1	no
Znev_00451	scaffold456:99389-102928	GP0p	GP0w	0	9.81849	inf	0.02805	0.74015	no
Znev_00452	scaffold456:115793-125130	GP0p	GP0w	2.57295	2.00049	-0.363067	1	1	no
Znev_00453	scaffold456:139499-139832	GP0p	GP0w	10.9191	15.8259	0.535434	0.6075	0.994899	no
Znev_00454	scaffold456:141927-142257	GP0p	GP0w	170.233	163.008	-0.0625648	0.896	0.994899	no
Znev_00455	scaffold456:146280-147360	GP0p	GP0w	240.858	234.33	-0.039643	0.92765	0.994899	no
Znev_00456	scaffold456:156432-157041	GP0p	GP0w	13.0849	22.7402	0.797341	0.22965	0.994899	no
Znev_00457	scaffold456:255624-280952	GP0p	GP0w	0	0	0	1	1	no
Znev_00458	scaffold456:345926-346457	GP0p	GP0w	16.8615	39.9048	1.24283	0.29585	0.994899	no
Znev_00459	scaffold456:347042-350098	GP0p	GP0w	73.018	76.3742	0.0648327	0.87625	0.994899	no
Znev_00460	scaffold456:350158-357268	GP0p	GP0w	37.4535	39.6787	0.0832655	0.8476	0.994899	no
Znev_00461	scaffold456:384989-395670	GP0p	GP0w	7.7209	7.58753	-0.0251387	0.95525	0.994899	no
Znev_00462	scaffold456:407356-411845	GP0p	GP0w	40.4213	42.53	0.0733631	0.8666	0.994899	no
Znev_00463	scaffold456:420653-430174	GP0p	GP0w	32.4275	35.6553	0.136899	0.7491	0.994899	no
Znev_00464	scaffold456:438234-443464	GP0p	GP0w	47.0279	53.7684	0.193239	0.6548	0.994899	no
Znev_00465	scaffold456:446684-457419	GP0p	GP0w	8.66186	15.7607	0.863583	0.0744	0.973838	no
Znev_00466	scaffold456:460206-461355	GP0p	GP0w	118.99	143.551	0.27072	0.5393	0.994899	no
Znev_00467	scaffold456:462332-464833	GP0p	GP0w	8.30387	9.28266	0.160754	0.77065	0.994899	no
Znev_00468	scaffold456:466788-472387	GP0p	GP0w	42.8032	39.0893	-0.130946	0.79135	0.994899	no
Znev_00469	scaffold456:485609-486569	GP0p	GP0w	0	0.68714	inf	1	1	no
Znev_00470	scaffold456:499334-500570	GP0p	GP0w	0.542381	0.397132	-0.449689	1	1	no
Znev_00472	scaffold456:613908-615327	GP0p	GP0w	0	0	0	1	1	no
Znev_00473	scaffold456:636758-683987	GP0p	GP0w	33.4901	32.8268	-0.0288603	0.9505	0.994899	no
Znev_00474	scaffold456:636758-683987	GP0p	GP0w	2.42324	0	NaN	1	1	no
Znev_00475	scaffold456:697058-711296	GP0p	GP0w	43.9411	34.5942	-0.34504	0.4504	0.994899	no
Znev_00476	scaffold456:711723-715860	GP0p	GP0w	75.4349	50.5395	-0.577821	0.1923	0.994899	no
Znev_00477	scaffold456:719658-724131	GP0p	GP0w	83.3093	83.3562	0.000812	0.9948	0.996672	no
Znev_00479	scaffold456:749396-751379	GP0p	GP0w	19.3466	24.3422	0.331374	0.56655	0.994899	no
Znev_00480	scaffold456:751527-765016	GP0p	GP0w	12.1459	13.6805	0.171651	0.71485	0.994899	no
Znev_00481	scaffold456:766249-768838	GP0p	GP0w	47.1604	39.7327	-0.247249	0.5968	0.994899	no
Znev_00482	scaffold456:770000-770881	GP0p	GP0w	0	0	0	1	1	no
Znev_00483	scaffold456:771791-776591	GP0p	GP0w	37.2413	35.9633	-0.0503809	0.9071	0.994899	no
Znev_00484	scaffold456:779697-793109	GP0p	GP0w	1410.41	739.249	-0.931986	0.2481	0.994899	no
Znev_00485	scaffold456:802984-809361	GP0p	GP0w	8.61727	6.85746	-0.329557	0.5019	0.994899	no
Znev_00486	scaffold456:817772-821690	GP0p	GP0w	16.4944	17.71	0.102591	0.85195	0.994899	no
Znev_00487	scaffold456:821726-825525	GP0p	GP0w	144.235	179.35	0.314353	0.48025	0.994899	no
Znev_00488	scaffold456:832064-833801	GP0p	GP0w	5.93486	1.3113	-2.17821	0.1828	0.994899	no
Znev_00489	scaffold456:837922-839383	GP0p	GP0w	43.0728	39.8525	-0.112107	0.82035	0.994899	no
Znev_00490	scaffold456:839385-842203	GP0p	GP0w	13.9527	22.4766	0.687877	0.6699	0.994899	no
Znev_00491	scaffold456:843908-859937	GP0p	GP0w	47.3013	57.8593	0.29067	0.6255	0.994899	no
Znev_00492	scaffold456:843908-859937	GP0p	GP0w	24.7471	31.9594	0.36898	0.5919	0.994899	no
Znev_00493	scaffold456:860346-864188	GP0p	GP0w	25.3507	26.6442	0.0717917	0.87635	0.994899	no
Znev_00494	scaffold456:866450-875781	GP0p	GP0w	10.3368	10.7823	0.0608814	0.91305	0.994899	no
Znev_00495	scaffold456:905582-912997	GP0p	GP0w	3.60315	5.28536	0.552741	0.64715	0.994899	no
Znev_00496	scaffold456:905582-912997	GP0p	GP0w	352.807	346.031	-0.0279789	0.9449	0.994899	no
Znev_00497	scaffold456:913239-914784	GP0p	GP0w	33.0194	35.8346	0.11804	0.79925	0.994899	no
Znev_00498	scaffold456:919015-922295	GP0p	GP0w	21.674	20.7129	-0.0654339	0.898	0.994899	no
Znev_00499	scaffold456:923213-923609	GP0p	GP0w	88.3487	110.184	0.318629	0.6323	0.994899	no
Znev_00500	scaffold456:923690-924692	GP0p	GP0w	46.1135	67.1527	0.542258	0.23505	0.994899	no
Znev_00501	scaffold456:926602-931107	GP0p	GP0w	39.4301	48.9735	0.312706	0.4735	0.994899	no
Znev_00502	scaffold456:931492-932952	GP0p	GP0w	97.0142	164.878	0.765133	0.09715	0.994899	no
Znev_00503	scaffold456:940334-954649	GP0p	GP0w	87.6065	128.01	0.547143	0.26225	0.994899	no
Znev_00504	scaffold456:972299-981066	GP0p	GP0w	85.0263	114.419	0.428348	0.36515	0.994899	no
Znev_00505	scaffold456:972299-981066	GP0p	GP0w	58.4039	69.3397	0.247619	0.54745	0.994899	no
Znev_00506	scaffold456:983148-983830	GP0p	GP0w	128.628	177.28	0.462826	0.30515	0.994899	no
Znev_00507	scaffold456:985216-997872	GP0p	GP0w	21.5609	21.0489	-0.0346695	0.9333	0.994899	no
Znev_00508	scaffold456:1001395-1009929	GP0p	GP0w	124.703	85.0231	-0.552568	0.2251	0.994899	no
Znev_00509	scaffold456:1016880-1019212	GP0p	GP0w	1044.74	927.764	-0.171321	0.76215	0.994899	no
Znev_00510	scaffold456:1019600-1020647	GP0p	GP0w	362.628	497.81	0.457103	0.34875	0.994899	no
Znev_00511	scaffold456:1022492-1033021	GP0p	GP0w	56.69	52.9158	-0.0993936	0.8235	0.994899	no
Znev_00512	scaffold456:1035207-1041407	GP0p	GP0w	27.192	25.9875	-0.065363	0.89985	0.994899	no
Znev_00513	scaffold456:1047630-1049238	GP0p	GP0w	442.285	530.393	0.262087	0.59545	0.994899	no
Znev_00514	scaffold456:1050094-1055200	GP0p	GP0w	39.0434	42.2367	0.113419	0.79025	0.994899	no
Znev_00515	scaffold456:1064629-1082744	GP0p	GP0w	33.5072	24.4949	-0.451987	0.3142	0.994899	no
Znev_00516	scaffold456:1085134-1088061	GP0p	GP0w	18.7489	20.4824	0.127582	0.79475	0.994899	no
Znev_00517	scaffold456:1092512-1096086	GP0p	GP0w	39.7269	39.6989	-0.00101665	0.97505	0.994899	no
Znev_00518	scaffold456:1101414-1111134	GP0p	GP0w	25.6292	27.2925	0.0907183	0.85865	0.994899	no
Znev_00519	scaffold456:1113633-1119731	GP0p	GP0w	42.0809	40.7232	-0.0473126	0.9147	0.994899	no
Znev_00520	scaffold456:1121411-1127070	GP0p	GP0w	49.8634	54.7879	0.135874	0.7671	0.994899	no
Znev_00521	scaffold456:1130032-1130393	GP0p	GP0w	262.747	135.187	-0.958719	0.29195	0.994899	no
Znev_00522	scaffold456:1135144-1143039	GP0p	GP0w	101.075	82.3086	-0.296304	0.4955	0.994899	no
Znev_00523	scaffold456:1144881-1147947	GP0p	GP0w	54.8198	89.2386	0.702971	0.1245	0.994899	no
Znev_00525	scaffold456:1207130-1208973	GP0p	GP0w	29.3858	30.1524	0.0371537	0.93395	0.994899	no
Znev_00526	scaffold456:1239132-1239859	GP0p	GP0w	8.48662	4.21212	-1.01064	0.4336	0.994899	no
Znev_00527	scaffold456:1239132-1239859	GP0p	GP0w	2.63816	12.0636	2.19305	0.18355	0.994899	no
Znev_00528	scaffold456:1241591-1248177	GP0p	GP0w	446.594	281.835	-0.664112	0.172	0.994899	no
Znev_00530	scaffold456:1311409-1314815	GP0p	GP0w	15.3376	12.1132	-0.340492	0.5482	0.994899	no
Znev_00531	scaffold456:1319022-1330634	GP0p	GP0w	26.6002	28.4561	0.0973019	0.8309	0.994899	no
Znev_00532	scaffold456:1334136-1342778	GP0p	GP0w	20.3862	24.7186	0.278004	0.5477	0.994899	no
Znev_00533	scaffold456:1346754-1349333	GP0p	GP0w	19.6681	16.1591	-0.283512	0.6	0.994899	no
Znev_00534	scaffold456:1360132-1360503	GP0p	GP0w	31.029	29.0055	-0.0972909	0.84635	0.994899	no
Znev_00535	scaffold456:1369104-1378989	GP0p	GP0w	40.793	37.9932	-0.10258	0.82485	0.994899	no
Znev_00536	scaffold456:1382093-1383931	GP0p	GP0w	216.642	209.599	-0.0476767	0.9156	0.994899	no
Znev_00537	scaffold456:1384511-1387097	GP0p	GP0w	43.0478	42.5748	-0.0159397	0.9704	0.994899	no
Znev_00538	scaffold456:1395628-1403796	GP0p	GP0w	38.6511	35.1089	-0.138671	0.75625	0.994899	no
Znev_00539	scaffold456:1405169-1407355	GP0p	GP0w	3334.16	3792.03	0.185646	0.7938	0.994899	no
Znev_00542	scaffold4:346142-385181	GP0p	GP0w	2.30492	4.65963	1.0155	0.27215	0.994899	no
Znev_00543	scaffold4:403219-405191	GP0p	GP0w	0	1.17901	inf	1	1	no
Znev_00544	scaffold4:419141-424365	GP0p	GP0w	0	0	0	1	1	no
Znev_00545	scaffold4:427512-434091	GP0p	GP0w	1249.95	2101.92	0.749842	0.1874	0.994899	no
Znev_00546	scaffold4:453861-455948	GP0p	GP0w	5.24173	18.4486	1.81539	0.21125	0.994899	no
Znev_00547	scaffold4:456503-460548	GP0p	GP0w	39.1486	44.5475	0.186385	0.6704	0.994899	no
Znev_00548	scaffold4:463556-479232	GP0p	GP0w	11.8165	10.4633	-0.175455	0.72155	0.994899	no
Znev_00549	scaffold4:489341-489818	GP0p	GP0w	0	0	0	1	1	no
Znev_00550	scaffold4:490309-490633	GP0p	GP0w	0	3.90414	inf	0.07565	0.973838	no
Znev_00551	scaffold4:496583-500841	GP0p	GP0w	1.37267	2.16784	0.659278	1	1	no
Znev_00552	scaffold4:503203-507874	GP0p	GP0w	0	0	0	1	1	no
Znev_00553	scaffold4:514457-517387	GP0p	GP0w	0	3.10794	inf	0.04035	0.87497	no
Znev_00554	scaffold4:520359-522369	GP0p	GP0w	13.3261	17.9794	0.432096	0.50135	0.994899	no
Znev_00555	scaffold4:525925-527476	GP0p	GP0w	0	0	0	1	1	no
Znev_00556	scaffold4:530447-534045	GP0p	GP0w	0	0	0	1	1	no
Znev_00558	scaffold4:556015-557974	GP0p	GP0w	0	1.27979	inf	1	1	no
Znev_00559	scaffold4:562030-564469	GP0p	GP0w	6.68763	15.6881	1.2301	0.1546	0.994899	no
Znev_00560	scaffold4:579926-582933	GP0p	GP0w	24.2643	25.4405	0.0682872	0.90665	0.994899	no
Znev_00561	scaffold4:609500-615101	GP0p	GP0w	0	0	0	1	1	no
Znev_00562	scaffold4:621032-664845	GP0p	GP0w	9.21213	8.53308	-0.110468	0.8315	0.994899	no
Znev_00564	scaffold4:862385-906724	GP0p	GP0w	5.26412	6.61449	0.329437	0.64805	0.994899	no
Znev_00565	scaffold4:862385-906724	GP0p	GP0w	1.77301	1.12769	-0.652831	1	1	no
Znev_00566	scaffold4:910859-913269	GP0p	GP0w	10.127	3.01842	-1.74634	0.18425	0.994899	no
Znev_00567	scaffold4:921779-927879	GP0p	GP0w	39.5921	31.1033	-0.348145	0.43095	0.994899	no
Znev_00568	scaffold4:930952-948312	GP0p	GP0w	30.6433	35.7388	0.221922	0.6139	0.994899	no
Znev_00569	scaffold4:949728-999318	GP0p	GP0w	15.0769	17.3212	0.200199	0.66735	0.994899	no
Znev_00570	scaffold4:1000886-1015480	GP0p	GP0w	18.8936	23.5282	0.316488	0.4614	0.994899	no
Znev_00571	scaffold4:1020317-1025422	GP0p	GP0w	75.9542	61.083	-0.314359	0.45805	0.994899	no
Znev_00572	scaffold4:1201815-1202189	GP0p	GP0w	77.6831	96.9121	0.319076	0.52425	0.994899	no
Znev_00573	scaffold4:1499264-1499567	GP0p	GP0w	0	0	0	1	1	no
Znev_00574	scaffold4:1566850-1583663	GP0p	GP0w	82.7527	88.5666	0.0979553	0.817	0.994899	no
Znev_00575	scaffold4:1586606-1591948	GP0p	GP0w	156.06	120.479	-0.373329	0.45715	0.994899	no
Znev_00576	scaffold4:1592997-1594491	GP0p	GP0w	2.13996	2.85647	0.416649	1	1	no
Znev_00577	scaffold4:1596650-1597499	GP0p	GP0w	11.8899	13.138	0.144015	0.84135	0.994899	no
Znev_00578	scaffold4:1603979-1609702	GP0p	GP0w	43.2576	35.7206	-0.276194	0.5513	0.994899	no
Znev_00579	scaffold4:1610482-1618462	GP0p	GP0w	19.8948	24.2737	0.287001	0.51785	0.994899	no
Znev_00580	scaffold4:1622425-1688651	GP0p	GP0w	15.442	16.5769	0.102318	0.83085	0.994899	no
Znev_00581	scaffold4:1739620-1760243	GP0p	GP0w	28.8453	25.5274	-0.176293	0.68565	0.994899	no
Znev_00582	scaffold4:1765122-1766706	GP0p	GP0w	9.51752	11.5522	0.279508	0.64175	0.994899	no
Znev_00583	scaffold4:1770035-1779776	GP0p	GP0w	36.3488	44.3453	0.286872	0.56945	0.994899	no
Znev_00584	scaffold4:1784154-1785147	GP0p	GP0w	895.479	949.327	0.0842452	0.8605	0.994899	no
Znev_00585	scaffold4:1788452-1799969	GP0p	GP0w	29.8437	28.3654	-0.0732946	0.87025	0.994899	no
Znev_00586	scaffold4:1800381-1811962	GP0p	GP0w	6.30223	5.88775	-0.0981442	0.8571	0.994899	no
Znev_00587	scaffold4:1815760-1826404	GP0p	GP0w	44.5648	53.7702	0.270904	0.54815	0.994899	no
[truncated: 15,358 more rows]

## Sheet: GP0p vs GP0s
S1 Table 1. RNA-seq data of all genes observed in this study.
[truncated: 15,877 more rows]

## Sheet: GP3p vs GP3w
S1 Table 1. RNA-seq data of all genes observed in this study.
[truncated: 15,877 more rows]

[truncated: 1 more sheets: GP3p vs GP3s]
