# Supplementary material for: TGFβ signaling related genes are involved in hormonal mediation during termite soldier differentiation
Source: PLoS Genet. 2018 Apr 11;14(4):e1007338. doi: 10.1371/journal.pgen.1007338 (PMC5912798; doi:10.1371/journal.pgen.1007338)
Supplement: S4 Table — Data represents the number of times that Formica japonica was bitten for 3 min. (XLSX) [file pgen.1007338.s007.xlsx]

## Sheet: Sheet1
S4 Table. Raw data for aggression level in Fig 2B.
Data represents the number of times that Formica japonica was bitten for 3 min.
GFP RNAi	ZnSox11 RNAi	Znev_01548 RNAi	Soldier
1	11	25	31
0	2	43	13
0	44	15	22
0	52	20	7
0	22	37	17
5	4	31	12
2	22		12
8	31		2
4			16
