# Supplementary material for: TGFβ signaling related genes are involved in hormonal mediation during termite soldier differentiation
Source: PLoS Genet. 2018 Apr 11;14(4):e1007338. doi: 10.1371/journal.pgen.1007338 (PMC5912798; doi:10.1371/journal.pgen.1007338)
Supplement: S5 Table — Data represents the HSB color property of the head capsule area. (XLSX) [file pgen.1007338.s008.xlsx]

## Sheet: Sheet1
S5 Table. Raw data for color quantification in Fig S1.
Data represents the HSB color property of the head capsule area.
GFP RNAi
Sample No.	Hue angle	Saturation	Brightness
1	53	33	84
2	56	32	87
3	57	27	89
4	52	35	85
5	58	27	87
6	51	37	84
average	54.5	31.8333	86
S.E.	1.17615	1.6816	0.816497
Znsox11 RNAi
Sample No.	Hue angle	Saturation	Brightness
1	37	48	57
2	43	44	67
3	41	45	65
4	42	43	66
5	42	45	63
6	43	43	68
7	42	46	66
average	41.4286	44.8571	64.5714
S.E.	0.782461	0.670059	1.39484
Znev_01548 RNAi
Sample No.	Hue angle	Saturation	Brightness
1	39	54	58
2	45	42	66
3	46	38	73
4	45	38	70
5	48	37	73
6	47	38	73
7	45	40	69
8	48	39	73
average	45.375	40.75	69.375
S.E.	1.0166	1.97077	1.86066
ZnSox11 + Znev_01548 RNAi
Sample No.	Hue angle	Saturation	Brightness
1	35	42	51
2	31	59	66
3	32	47	60
4	39	53	74
5	26	50	58
average	32.6	50.2	61.8
S.E.	2.1587	2.85307	3.87814
Soldier (GFP RNAi)
Sample No.	Hue angle	Saturation	Brightness
1	20	57	27
2	24	56	32
3	24	55	32
4	24	56	33
5	26	56	31
average	23.6	56	31
S.E.	0.979796	0.316228	1.04881
