# Supplementary material for: TGFβ signaling related genes are involved in hormonal mediation during termite soldier differentiation
Source: PLoS Genet. 2018 Apr 11;14(4):e1007338. doi: 10.1371/journal.pgen.1007338 (PMC5912798; doi:10.1371/journal.pgen.1007338)
Supplement: S6 Table — Data represents relative expression levels calculated from standard curve in each gene. (XLSX) [file pgen.1007338.s009.xlsx]

## Sheet: Caption
S6 Table. qRT-PCR data for Figs 2C, 2D, 3 and S3.
Data represents relative expression level calculated from standard curve in each gene.

## Sheet: Fig. 2C
	Worker									Presoldier									Soldier
	GP0	GP1	GP3	M0	M1	M3	M5	M7		GP0	GP1	GP3	M0	M1	M3	M5	M7		GP0	GP1	GP3	M0	M1	M3	M5	M7
ZnSox11	0.394	0.173	0.0778	0.675	0.0256	0.173	0.188	0.192	ZnSox11	0.702	0.278	0.227	0.671	0.637	1.3	0.409	0.121	ZnSox11	0.171	0.0957	0.262	0.442	0.189	0.196	0.163	0.112
	0.398	0.178	0.0722	0.68	0.0287	0.182	0.45	0.202		0.685	0.246	0.221	0.622	0.624	1.74	0.376	0.122		0.165	0.102	0.234	0.426	0.179	0.189	0.156	0.109
	0.407	0.174	0.117	0.737	0.0286	0.174	0.441	0.201		0.733	0.266	0.217	0.621	0.627	0.85	0.391	0.13		0.178	0.0998	0.267	0.448	0.196	0.203	0.176	0.12
Znev_01548	0.101	0.0457	0.076	0.268	0.0129	0.147	0.226	0.213	Znev_01548	1.91	0.488	0.591	0.137	0.324	0.509	0.318	0.11	Znev_01548	0.119	0.0897	0.0771	0.158	0.19	0.13	0.137	0.136
	0.11	0.0461	0.0178	0.24	0.0153	0.138	0.213	0.214		1.94	0.516	0.616	0.138	0.35	0.518	0.316	0.109		0.107	0.0928	0.0743	0.145	0.166	0.122	0.14	0.128
	0.102	0.0475	0.0165	0.241	0.016	0.144	0.248	0.221		1.94	0.49	0.61	0.139	0.336	0.51	0.303	0.114		0.115	0.0876	0.0791	0.155	0.171	0.126	0.145	0.128
EF1-alfa	0.0002603	0.0007875	0.0007932	0.001914	0.002233	0.003296	0.002509	0.005488	EF1-alfa	0.0001947	0.001081	0.006133	0.004362	0.006457	0.007665	0.01068	0.007964	EF1-alfa	0.009191	0.01023	0.01059	0.01877	0.01258	0.02125	0.02082	0.01439
	0.0002661	0.0007507	0.0007819	0.001947	0.002455	0.002874	0.002583	0.006134		0.0002164	0.001016	0.006056	0.004001	0.0067	0.007087	0.009665	0.00748		0.009616	0.01074	0.01002	0.01741	0.01238	0.02149	0.02108	0.0143
	0.0002729	0.0007383	0.0007865	0.002101	0.00215	0.002994	0.002534	0.005787		0.0002115	0.001041	0.005839	0.004342	0.006573	0.007146	0.009922	0.007089		0.00902	0.01091	0.01019	0.01769	0.01136	0.02056	0.01926	0.01375

## Sheet: Fig. 2D
	GFP RNAi							ZnMet RNAi
	Day 0	Day 1	Day 2	Day 3	Day 4	Day 5		Day 0	Day 1	Day 2	Day 3	Day 4	Day 5
ZnSox11	0.0881	1.23	1.09	0.829	0.764	0.844	ZnSox11	0.0881	0.73	0.814	1.16	0.621	0.408
	0.0249	1.29	1.02	1.47	1.41	1.86		0.0249	1.02	1.47	1.21	0.785	0.669
	0.377	1.32	1.59	1.57	1.46	2.4		0.377	0.656	1.44	0.843	0.742	0.509
Znev_01548	0.0777483	0.250631	0.954754	1.20826	0.30736	0.55015	Znev_01548	0.0777483	0.189412	0.409963	1.45116	0.264605	0.193388
	0.00888515	0.510829	0.959106	2.75814	1.93659	2.41452		0.00888515	0.180873	1.21965	1.56247	0.548629	0.43651
	0.446309	0.257839	2.48863	0.863775	0.511721	4.45361		0.446309	0.154072	1.07636	0.495384	0.478758	0.39579
ZnMet	0.0570222	2.11223	1.40828	1.98556	1.94412	2.22421	ZnMet	0.0570222	1.9115	0.708798	1.61836	0.752672	0.322277
	0.00686852	1.37987	1.92018	1.31756	1.17761	2.31117		0.00686852	1.79915	1.05565	0.994253	0.792684	0.848814
	0.914549	2.17289	2.30246	2.65842	1.95836	1.9648		0.914549	0.944861	0.951323	0.753325	0.950339	0.393778
EF1-alfa	0.683	1.28	1.3	1.19	1.08	1.3	EF1-alfa	0.683	1.16	1.21	2.06	1.17	1.25
	0.577	1.35	1.32	1.52	1.01	1.63		0.577	1.26	1.7	1.77	1.28	1.11
	0.861	1.72	1.63	1.52	1.27	1.53		0.861	1.12	1.91	1.32	1.22	0.857

## Sheet: Fig. 3
	GFP RNAi									ZnSox11 RNAi									Znev_01548 RNAi
	-10	-7	-4	-1	0	3	5	7		-10	-7	-4	-1	0	3	5	7		-10	-7	-4	-1	0	3	5	7
ZnSox11	0.1986	0.2494	0.09752	0.2474	0.1975	0.1266	0.2148	0.3105	ZnSox11	0.06322	0.0719	0.01355	0.05123	0.01902	0.01222	0.0252	0.01308	ZnSox11	no data
	0.09493	0.2475	0.09623	0.09287	0.0631	0.0721	0.1183	0.03997		0.05343	0.05445	0.01244	0.03875	0.018	0.009045	0.01647	0.01264
	0.07358	0.2299	0.06692	0.08356	0.06236	0.05434	0.04911	0.01475		0.03778	0.02797	0.007996	0.03234	0.0117	0.007574	0.01363	0.006086
Znev_01548	0.199	0.4739	0.08296	0.05473	0.09282	0.05848	0.156	0.1867	Znev_01548	no data								Znev_01548	0.01766	0.2262	0.03987	0.09601	0.03866	0.03763	0.03326	0.02974
	0.02087	0.266	0.03191	0.04623	0.08874	0.03885	0.09739	0.01687											0.01315	0.1235	0.0269	0.0533	0.02636	0.02942	0.02661	0.02443
	0.0185	0.2502	0.03077	0.04125	0.08039	0.02791	0.02835	0.002902											0.008968	0.1142	0.0173	0.03589	0.02041	0.02178	0.0241	0.006177
ZnTro	0.2564	0.05866	1.21	1.53	2.22	1.03	0.6635	0.2048	ZnTro	0.4221	0.07585	1.04	2.06	2.23	1.4	1.29	3.6	ZnTro	1.17	0.6056	0.7554	5.87	6.06	5.51	5.96	3.83
	0.2461	0.05356	0.7201	1.47	1.47	0.2715	0.2888	0.09739		0.3825	0.05871	0.9706	1.69	0.8319	1.17	0.7761	2.26		1.14	0.1992	0.6803	2.04	4.33	1.47	3.88	2.34
	0.01296	0.04938	0.6325	1.1	0.4217	0.1185	0.03268	0.03072		0.044	0.05823	0.6538	1.39	0.4094	0.4133	0.5248	1.26		0.3542	0.1509	0.1851	1.36	3.73	1.33	3.35	1.93
ZnLac2	0.02633	0.2607	1.74	0.4024	0.1277	0.01206	0.03561	0.7252	ZnLac2	0.01753	0.2026	1.14	0.1743	0.318	0.43	0.2474	0.1741	ZnLac2	0.01183	1.24	1.96	0.4147	0.2847	0.458	0.5366	0.4619
	0.01103	0.2289	0.5814	0.3109	0.1211	0.01146	0.0137	0.1001		0.006298	0.1274	0.4283	0.1556	0.2106	0.3671	0.1867	0.1686		0.008619	0.7423	0.5621	0.1533	0.2579	0.3002	0.4275	0.2582
	0.006308	0.1515	0.3195	0.1381	0.0647	0.003883	0.007437	0.01022		0.005659	0.1112	0.3314	0.1499	0.1295	0.01596	0.01637	0.16		0.004877	0.7016	0.557	0.1113	0.2344	0.2349	0.333	0.1817
ZnEcR	0.1564	0.1197	0.09239	0.1257	0.2659	0.1598	0.222	0.1883	ZnEcR	0.09078	0.1326	0.07009	0.1744	0.06781	0.08095	0.06517	0.03661	ZnEcR	0.1173	0.3269	0.08013	0.1923	0.043	0.05296	0.0731	0.07644
	0.06632	0.1161	0.07245	0.111	0.05098	0.08521	0.164	0.0487		0.04148	0.1069	0.06076	0.08029	0.04541	0.02441	0.0326	0.0318		0.08213	0.1898	0.07387	0.07258	0.03742	0.04067	0.0708	0.04511
	0.06079	0.09741	0.0683	0.1	0.04881	0.08062	0.04357	0.02579		0.03203	0.06392	0.05894	0.06653	0.02923	0.024	0.02683	0.02859		0.06644	0.1696	0.05979	0.0618	0.03285	0.02033	0.03387	0.03906
ZnE75	0.05694	0.3179	0.1212	0.09373	0.07315	0.02556	0.1266	1.23	ZnE75	0.04192	0.147	0.1001	0.07786	0.02635	0.02643	0.03209	0.03365	ZnE75	0.04353	0.3912	0.1415	0.139	0.02284	0.02438	0.03428	0.04102
	0.0511	0.1415	0.08031	0.04323	0.01109	0.02107	0.04445	0.07803		0.02518	0.1436	0.02655	0.06461	0.01928	0.02563	0.02573	0.0336		0.03625	0.3125	0.07171	0.07126	0.01425	0.02113	0.02776	0.02782
	0.03042	0.1196	0.003545	0.03706	0.009298	0.01545	0.02596	0.06842		0.02489	0.1089	0.01445	0.0469	0.01195	0.01853	0.0195	0.0193		0.02835	0.3064	0.06	0.05474	0.01308	0.0196	0.02042	0.0273
EF1-alfa	0.4937	0.7095	0.4178	0.3081	0.2851	0.3077	0.8993	0.9274	EF1-alfa	0.3832	0.5647	0.3222	0.2623	0.2072	0.1576	0.2681	0.2056	EF1-alfa	1.15	2.45	0.4119	0.8775	0.4265	0.5059	0.4917	0.5673
	0.4538	0.6997	0.2959	0.306	0.1414	0.2655	0.5845	0.142		0.3203	0.4544	0.2303	0.1895	0.1192	0.124	0.1861	0.2049		1.09	1.31	0.3124	0.2766	0.3933	0.2075	0.4389	0.3819
	0.293	0.6054	0.2701	0.1981	0.119	0.1546	0.1557	0.0833		0.2787	0.3456	0.1873	0.147	0.06267	0.1189	0.1819	0.1397		0.3044	1.24	0.2486	0.2015	0.3318	0.1501	0.2442	0.3729

## Sheet: Fig. S3
	GFP RNAi									ZnSox11 RNAi									Znev_01548 RNAi
	-10	-7	-4	-1	0	3	5	7		-10	-7	-4	-1	0	3	5	7		-10	-7	-4	-1	0	3	5	7
ZnNvd	0.224	0.1323	0.04978	0.05585	0.03654	0.0533	0.04913	0.1033	ZnNvd	0.1985	0.1153	0.0299	0.06801	0.04974	0.04734	0.0756	0.08824	ZnNvd	0.3548	0.275	0.0434	0.03823	0.02546	0.07697	0.1115	0.1296
	0.1481	0.128	0.01793	0.05361	0.03357	0.03813	0.04584	0.04223		0.1788	0.0811	0.01695	0.03523	0.04385	0.03841	0.0739	0.06868		0.2529	0.2079	0.03737	0.03636	0.02425	0.05333	0.1102	0.03953
	0.1097	0.1036	0.012	0.05282	0.01808	0.03774	0.01664	0.01677		0.1544	0.06326	0.0145	0.01889	0.02323	0.0304	0.06091	0.03327		0.2042	0.128	0.03312	0.02794	0.0208	0.02315	0.03128	0.03621
ZnShr	2.1	1.22	0.133	0.244	0.649	0.662	1.6	0.218	ZnShr	0.245	0.997	0.187	0.223	0.48	0.398	0.463	0.0962	ZnShr	0.192	2.68	0.251	0.263	0.585	0.238	0.228	0.539
	0.276	2.04	0.298	0.335	0.309	0.631	2.2	0.155		0.218	0.677	0.191	0.299	0.29	0.199	0.307	0.239		0.353	1.14	0.255	0.215	0.868	0.444	0.432	0.489
	0.254	1.28	0.341	0.34	0.417	0.507	0.798	1.95		1.79	1.65	0.25	0.158	0.196	0.163	0.264	0.19		0.383	2.35	0.223	0.713	0.419	0.213	0.44	0.273
ZnSpo	0.901	6.35	0.183	0.246	1.84	2.12	1.8	0.785	ZnSpo	0.634	3.89	0.152	0.95	0.894	1.84	1.93	0.594	ZnSpo	0.771	6.59	0.259	0.467	0.862	0.639	0.561	0.862
	0.702	5.09	0.21	1.47	0.721	1.35	2.32	1.03		0.553	4.9	0.177	1.69	0.785	0.585	0.514	0.647		1.08	4.33	0.132	0.678	1.12	0.857	0.784	0.778
	0.686	5.18	0.256	1.56	1.39	1.78	1.25	6.41		0.601	5.09	0.187	0.583	0.484	0.565	0.567	0.536		1.23	6.49	0.12	1.05	0.789	0.498	0.896	0.638
